# Supplementary material for: Aluminum corrosion–passivation regulation prolongs aqueous batteries life
Source: Nat Commun. 2024 Apr 4;15:2922. doi: 10.1038/s41467-024-47145-3 (PMC10995134; doi:10.1038/s41467-024-47145-3)
Supplement: Supplementary file 4 — Source Data [file 41467_2024_47145_MOESM4_ESM.zip]

Archive with 5 entries (5 files):
- Figure 2.xlsx
- Figure 3.xlsx
- Figure 4.xlsx
- Figure 5.xlsx
- Figure 6.xlsx
