# Supplementary material for: Aluminum corrosion–passivation regulation prolongs aqueous batteries life
Source: Nat Commun. 2024 Apr 4;15:2922. doi: 10.1038/s41467-024-47145-3 (PMC10995134; doi:10.1038/s41467-024-47145-3)
Supplement: Supplementary file 4 — Source Data [file 41467_2024_47145_MOESM4_ESM.zip › Figure 2.xlsx]

## Sheet: A 1m Al
Time(s)	Current density(A/cm2)	Time(s)	Current density(A/cm2)	Time(s)	Current density(A/cm2)	Time(s)	Current density(A/cm2)	Time(s)	Current density(A/cm2)	Time(s)	Current density(A/cm2)	Time(s)	Current density(A/cm2)	Time(s)	Current density(A/cm2)	Time(s)	Current density(A/cm2)	Time(s)	Current density(A/cm2)	Time(s)	Current density(A/cm2)	Time(s)	Current density(A/cm2)
0.01	0.01944	660.01	0.0001936	1320.01	0.0002241	1980.01	0.0002872	2640.01	0.0003422	3300.01	0.0003922	3960.01	0.000424	4620.01	0.0004414	5280.01	0.0004765	5940.01	0.0005623	6600.01	0.0008545	7260.01	0.00167
0.02	0.01739	660.02	0.0001441	1320.02	0.0001852	1980.02	0.0002518	2640.02	0.0003078	3300.02	0.0003584	3960.02	0.0003871	4620.02	0.0003949	5280.02	0.0004162	5940.02	0.0004847	6600.02	0.0007191	7260.02	0.00138
0.03	0.01589	660.03	0.0001204	1320.03	0.0001699	1980.03	0.0002447	2640.03	0.0003053	3300.03	0.0003624	3960.03	0.0003897	4620.03	0.0003931	5280.03	0.0004064	5940.03	0.000468	6600.03	0.0006811	7260.03	0.00128
0.04	0.01486	660.04	0.0001076	1320.04	0.0001619	1980.04	0.000241	2640.04	0.0003074	3300.04	0.0003689	3960.04	0.0003983	4620.04	0.0003962	5280.04	0.0004084	5940.04	0.0004658	6600.04	0.0006699	7260.04	0.00125
0.05	0.01416	660.05	9.867e-05	1320.05	0.0001578	1980.05	0.0002408	2640.05	0.0003127	3300.05	0.0003758	3960.05	0.0004074	4620.05	0.0004014	5280.05	0.00041	5940.05	0.0004665	6600.05	0.0006654	7260.05	0.00123
0.06	0.01365	660.06	9.181e-05	1320.06	0.0001541	1980.06	0.0002408	2640.06	0.0003135	3300.06	0.0003778	3960.06	0.000411	4620.06	0.0004056	5280.06	0.000409	5940.06	0.0004648	6600.06	0.0006592	7260.06	0.00122
0.07	0.01324	660.07	8.699e-05	1320.07	0.0001528	1980.07	0.0002395	2640.07	0.0003128	3300.07	0.0003797	3960.07	0.0004117	4620.07	0.0004061	5280.07	0.0004107	5940.07	0.0004637	6600.07	0.0006549	7260.07	0.0012
0.08	0.01289	660.08	8.3e-05	1320.08	0.0001487	1980.08	0.0002369	2640.08	0.0003121	3300.08	0.0003775	3960.08	0.0004112	4620.08	0.000404	5280.08	0.0004074	5940.08	0.0004576	6600.08	0.0006485	7260.08	0.00119
0.09	0.01255	660.09	7.962e-05	1320.09	0.0001461	1980.09	0.0002346	2640.09	0.0003089	3300.09	0.000375	3960.09	0.0004086	4620.09	0.0004018	5280.09	0.0004045	5940.09	0.0004552	6600.09	0.0006399	7260.09	0.00118
0.1	0.01224	660.1	7.747e-05	1320.1	0.0001442	1980.1	0.000233	2640.1	0.0003051	3300.1	0.0003704	3960.1	0.0004052	4620.1	0.0003984	5280.1	0.0004007	5940.1	0.0004499	6600.1	0.0006323	7260.1	0.00116
0.11	0.01193	660.11	7.286e-05	1320.11	0.0001405	1980.11	0.0002274	2640.11	0.0003012	3300.11	0.0003661	3960.11	0.0004	4620.11	0.0003936	5280.11	0.0003941	5940.11	0.0004421	6600.11	0.0006234	7260.11	0.00114
0.12	0.01163	660.12	7.142e-05	1320.12	0.0001367	1980.12	0.0002239	2640.12	0.0002966	3300.12	0.0003606	3960.12	0.0003941	4620.12	0.000388	5280.12	0.0003891	5940.12	0.0004361	6600.12	0.0006136	7260.12	0.00113
0.13	0.01132	660.13	6.845e-05	1320.13	0.0001336	1980.13	0.0002194	2640.13	0.0002917	3300.13	0.0003549	3960.13	0.000388	4620.13	0.0003819	5280.13	0.0003813	5940.13	0.0004299	6600.13	0.0006029	7260.13	0.00111
0.14	0.01103	660.14	6.814e-05	1320.14	0.0001298	1980.14	0.0002145	2640.14	0.0002861	3300.14	0.0003486	3960.14	0.0003812	4620.14	0.0003757	5280.14	0.0003757	5940.14	0.0004204	6600.14	0.0005925	7260.14	0.00109
0.15	0.01074	660.15	6.62e-05	1320.15	0.0001289	1980.15	0.0002115	2640.15	0.0002806	3300.15	0.0003421	3960.15	0.0003742	4620.15	0.0003682	5280.15	0.0003689	5940.15	0.0004152	6600.15	0.0005826	7260.15	0.00108
0.16	0.01046	660.16	6.579e-05	1320.16	0.0001249	1980.16	0.0002053	2640.16	0.0002747	3300.16	0.0003334	3960.16	0.000366	4620.16	0.000362	5280.16	0.0003638	5940.16	0.0004067	6600.16	0.000572	7260.16	0.00106
0.17	0.01019	660.17	6.312e-05	1320.17	0.0001222	1980.17	0.0002021	2640.17	0.0002701	3300.17	0.000328	3960.17	0.0003588	4620.17	0.0003547	5280.17	0.0003566	5940.17	0.0004004	6600.17	0.0005634	7260.17	0.00104
0.18	0.00992	660.18	6.189e-05	1320.18	0.000119	1980.18	0.0001965	2640.18	0.0002641	3300.18	0.0003214	3960.18	0.0003527	4620.18	0.0003482	5280.18	0.0003491	5940.18	0.0003925	6600.18	0.0005544	7260.18	0.00103
0.19	0.00966	660.19	6.056e-05	1320.19	0.0001178	1980.19	0.000192	2640.19	0.0002572	3300.19	0.0003146	3960.19	0.0003441	4620.19	0.0003421	5280.19	0.0003428	5940.19	0.0003845	6600.19	0.0005446	7260.19	0.00102
0.2	0.00941	660.2	5.944e-05	1320.2	0.0001156	1980.2	0.000188	2640.2	0.0002532	3300.2	0.0003083	3960.2	0.000339	4620.2	0.0003356	5280.2	0.0003349	5940.2	0.0003777	6600.2	0.0005353	7260.2	0.0009986
0.21	0.00917	660.21	5.718e-05	1320.21	0.000115	1980.21	0.0001846	2640.21	0.0002499	3300.21	0.0003017	3960.21	0.0003311	4620.21	0.0003282	5280.21	0.0003301	5940.21	0.0003735	6600.21	0.0005275	7260.21	0.0009853
0.22	0.00893	660.22	5.718e-05	1320.22	0.0001114	1980.22	0.00018	2640.22	0.0002445	3300.22	0.0002948	3960.22	0.0003244	4620.22	0.0003231	5280.22	0.0003249	5940.22	0.0003648	6600.22	0.0005183	7260.22	0.0009721
0.23	0.0087	660.23	5.575e-05	1320.23	0.0001109	1980.23	0.0001779	2640.23	0.0002387	3300.23	0.0002895	3960.23	0.0003172	4620.23	0.0003163	5280.23	0.0003191	5940.23	0.0003596	6600.23	0.0005113	7260.23	0.0009597
0.24	0.00848	660.24	5.657e-05	1320.24	0.0001081	1980.24	0.0001754	2640.24	0.0002347	3300.24	0.0002831	3960.24	0.0003125	4620.24	0.0003118	5280.24	0.0003125	5940.24	0.0003535	6600.24	0.0005027	7260.24	0.0009465
0.25	0.00826	660.25	5.401e-05	1320.25	0.0001068	1980.25	0.0001716	2640.25	0.0002292	3300.25	0.0002791	3960.25	0.0003053	4620.25	0.0003043	5280.25	0.0003074	5940.25	0.0003474	6600.25	0.0004968	7260.25	0.0009353
0.26	0.00805	660.26	5.452e-05	1320.26	0.0001062	1980.26	0.0001675	2640.26	0.0002248	3300.26	0.0002732	3960.26	0.0003003	4620.26	0.0003008	5280.26	0.0003027	5940.26	0.0003418	6600.26	0.0004883	7260.26	0.0009238
0.27	0.00784	660.27	5.401e-05	1320.27	0.0001038	1980.27	0.0001651	2640.27	0.0002209	3300.27	0.0002687	3960.27	0.0002939	4620.27	0.0002941	5280.27	0.0002967	5940.27	0.0003366	6600.27	0.0004822	7260.27	0.000913
0.28	0.00765	660.28	5.267e-05	1320.28	0.0001022	1980.28	0.0001625	2640.28	0.0002165	3300.28	0.0002629	3960.28	0.0002884	4620.28	0.0002888	5280.28	0.0002925	5940.28	0.0003321	6600.28	0.0004759	7260.28	0.0009021
0.29	0.00746	660.29	5.134e-05	1320.29	0.0001001	1980.29	0.0001598	2640.29	0.0002126	3300.29	0.0002595	3960.29	0.0002838	4620.29	0.0002855	5280.29	0.000288	5940.29	0.0003274	6600.29	0.0004693	7260.29	0.0008928
0.3	0.00726	660.3	5.267e-05	1320.3	9.898e-05	1980.3	0.0001575	2640.3	0.0002103	3300.3	0.0002548	3960.3	0.0002786	4620.3	0.0002809	5280.3	0.0002839	5940.3	0.0003231	6600.3	0.0004637	7260.3	0.000883
0.31	0.00708	660.31	5.114e-05	1320.31	9.857e-05	1980.31	0.0001568	2640.31	0.0002059	3300.31	0.0002489	3960.31	0.0002749	4620.31	0.0002756	5280.31	0.0002792	5940.31	0.0003182	6600.31	0.0004578	7260.31	0.000875
0.32	0.0069	660.32	5.063e-05	1320.32	9.888e-05	1980.32	0.0001527	2640.32	0.000203	3300.32	0.0002464	3960.32	0.0002701	4620.32	0.0002711	5280.32	0.0002754	5940.32	0.0003125	6600.32	0.0004529	7260.32	0.000868
0.33	0.00673	660.33	5.032e-05	1320.33	9.816e-05	1980.33	0.0001523	2640.33	0.0002005	3300.33	0.0002425	3960.33	0.0002652	4620.33	0.0002682	5280.33	0.0002714	5940.33	0.0003082	6600.33	0.0004472	7260.33	0.0008595
0.34	0.00657	660.34	5.114e-05	1320.34	9.601e-05	1980.34	0.0001492	2640.34	0.000197	3300.34	0.0002385	3960.34	0.0002614	4620.34	0.0002644	5280.34	0.0002683	5940.34	0.0003059	6600.34	0.0004418	7260.34	0.000851
0.35	0.00641	660.35	4.94e-05	1320.35	9.632e-05	1980.35	0.0001481	2640.35	0.0001939	3300.35	0.0002338	3960.35	0.0002574	4620.35	0.0002587	5280.35	0.000263	5940.35	0.0003013	6600.35	0.0004368	7260.35	0.000844
0.36	0.00626	660.36	5.052e-05	1320.36	9.427e-05	1980.36	0.0001465	2640.36	0.0001921	3300.36	0.0002307	3960.36	0.0002542	4620.36	0.0002558	5280.36	0.0002599	5940.36	0.0002975	6600.36	0.0004333	7260.36	0.0008377
0.37	0.00611	660.37	4.929e-05	1320.37	9.304e-05	1980.37	0.0001432	2640.37	0.0001891	3300.37	0.0002284	3960.37	0.0002501	4620.37	0.0002519	5280.37	0.0002573	5940.37	0.0002941	6600.37	0.0004287	7260.37	0.0008304
0.38	0.00596	660.38	5.083e-05	1320.38	9.406e-05	1980.38	0.000142	2640.38	0.0001866	3300.38	0.0002254	3960.38	0.000246	4620.38	0.0002493	5280.38	0.0002543	5940.38	0.000293	6600.38	0.0004238	7260.38	0.0008231
0.39	0.00582	660.39	4.796e-05	1320.39	9.263e-05	1980.39	0.0001422	2640.39	0.0001823	3300.39	0.0002213	3960.39	0.0002411	4620.39	0.0002451	5280.39	0.0002514	5940.39	0.0002885	6600.39	0.0004205	7260.39	0.0008184
0.4	0.00568	660.4	4.847e-05	1320.4	9.222e-05	1980.4	0.0001408	2640.4	0.0001829	3300.4	0.0002179	3960.4	0.0002396	4620.4	0.0002412	5280.4	0.000248	5940.4	0.0002865	6600.4	0.0004158	7260.4	0.0008128
0.41	0.00555	660.41	4.663e-05	1320.41	9.099e-05	1980.41	0.0001382	2640.41	0.0001792	3300.41	0.0002156	3960.41	0.0002353	4620.41	0.0002375	5280.41	0.0002458	5940.41	0.0002821	6600.41	0.0004139	7260.41	0.0008074
0.42	0.00542	660.42	4.755e-05	1320.42	9.13e-05	1980.42	0.0001368	2640.42	0.0001769	3300.42	0.0002128	3960.42	0.0002335	4620.42	0.0002362	5280.42	0.0002418	5940.42	0.0002804	6600.42	0.0004083	7260.42	0.0008018
0.43	0.0053	660.43	4.673e-05	1320.43	9.191e-05	1980.43	0.0001364	2640.43	0.000175	3300.43	0.0002114	3960.43	0.000231	4620.43	0.0002333	5280.43	0.0002392	5940.43	0.0002776	6600.43	0.0004054	7260.43	0.0007956
0.44	0.00518	660.44	4.899e-05	1320.44	9.068e-05	1980.44	0.0001358	2640.44	0.000175	3300.44	0.0002071	3960.44	0.0002265	4620.44	0.0002298	5280.44	0.0002371	5940.44	0.000276	6600.44	0.0004006	7260.44	0.0007929
0.45	0.00506	660.45	4.735e-05	1320.45	9.058e-05	1980.45	0.0001345	2640.45	0.0001711	3300.45	0.000205	3960.45	0.0002243	4620.45	0.000227	5280.45	0.0002349	5940.45	0.000273	6600.45	0.0003992	7260.45	0.0007883
0.46	0.00495	660.46	4.673e-05	1320.46	8.751e-05	1980.46	0.0001331	2640.46	0.0001702	3300.46	0.000203	3960.46	0.0002221	4620.46	0.0002248	5280.46	0.0002337	5940.46	0.0002708	6600.46	0.0003953	7260.46	0.0007824
0.47	0.00484	660.47	4.673e-05	1320.47	8.956e-05	1980.47	0.0001313	2640.47	0.00017	3300.47	0.0002007	3960.47	0.0002196	4620.47	0.0002216	5280.47	0.0002298	5940.47	0.000267	6600.47	0.0003925	7260.47	0.0007779
0.48	0.00473	660.48	4.806e-05	1320.48	8.904e-05	1980.48	0.0001308	2640.48	0.0001658	3300.48	0.0001989	3960.48	0.0002168	4620.48	0.00022	5280.48	0.0002278	5940.48	0.000266	6600.48	0.0003897	7260.48	0.0007734
0.49	0.00463	660.49	4.673e-05	1320.49	8.833e-05	1980.49	0.0001299	2640.49	0.0001646	3300.49	0.0001969	3960.49	0.0002132	4620.49	0.0002178	5280.49	0.0002255	5940.49	0.0002636	6600.49	0.0003868	7260.49	0.0007709
0.5	0.00453	660.5	4.755e-05	1320.5	8.761e-05	1980.5	0.0001283	2640.5	0.0001634	3300.5	0.000194	3960.5	0.0002124	4620.5	0.0002165	5280.5	0.0002231	5940.5	0.0002609	6600.5	0.0003843	7260.5	0.0007661
0.51	0.00443	660.51	4.653e-05	1320.51	8.843e-05	1980.51	0.0001288	2640.51	0.0001626	3300.51	0.0001922	3960.51	0.0002101	4620.51	0.0002141	5280.51	0.0002206	5940.51	0.0002604	6600.51	0.0003814	7260.51	0.0007631
0.52	0.00433	660.52	4.591e-05	1320.52	8.751e-05	1980.52	0.000129	2640.52	0.0001606	3300.52	0.00019	3960.52	0.000207	4620.52	0.0002122	5280.52	0.0002191	5940.52	0.0002579	6600.52	0.0003782	7260.52	0.0007588
0.53	0.00424	660.53	4.499e-05	1320.53	8.781e-05	1980.53	0.0001271	2640.53	0.0001598	3300.53	0.0001873	3960.53	0.0002055	4620.53	0.0002088	5280.53	0.0002177	5940.53	0.0002561	6600.53	0.0003779	7260.53	0.0007548
0.54	0.00415	660.54	4.612e-05	1320.54	8.751e-05	1980.54	0.0001259	2640.54	0.0001582	3300.54	0.0001866	3960.54	0.0002033	4620.54	0.0002079	5280.54	0.0002162	5940.54	0.0002545	6600.54	0.0003755	7260.54	0.0007522
0.55	0.00407	660.55	4.663e-05	1320.55	8.658e-05	1980.55	0.0001258	2640.55	0.0001576	3300.55	0.0001844	3960.55	0.000201	4620.55	0.0002043	5280.55	0.0002151	5940.55	0.0002526	6600.55	0.0003718	7260.55	0.0007484
0.56	0.00398	660.56	4.632e-05	1320.56	8.658e-05	1980.56	0.000125	2640.56	0.0001566	3300.56	0.0001827	3960.56	0.0002012	4620.56	0.0002034	5280.56	0.0002122	5940.56	0.0002497	6600.56	0.0003703	7260.56	0.0007458
0.57	0.0039	660.57	4.55e-05	1320.57	8.638e-05	1980.57	0.0001244	2640.57	0.0001544	3300.57	0.0001808	3960.57	0.000197	4620.57	0.0002004	5280.57	0.0002099	5940.57	0.0002489	6600.57	0.0003667	7260.57	0.0007414
0.58	0.00382	660.58	4.622e-05	1320.58	8.556e-05	1980.58	0.0001224	2640.58	0.0001533	3300.58	0.0001798	3960.58	0.0001955	4620.58	0.0002004	5280.58	0.0002094	5940.58	0.0002481	6600.58	0.0003665	7260.58	0.0007394
0.59	0.00374	660.59	4.52e-05	1320.59	8.679e-05	1980.59	0.000123	2640.59	0.0001523	3300.59	0.0001779	3960.59	0.0001945	4620.59	0.0001989	5280.59	0.0002074	5940.59	0.0002452	6600.59	0.0003641	7260.59	0.0007364
0.6	0.00367	660.6	4.643e-05	1320.6	8.597e-05	1980.6	0.0001221	2640.6	0.0001514	3300.6	0.0001758	3960.6	0.0001932	4620.6	0.0001974	5280.6	0.0002044	5940.6	0.0002449	6600.6	0.0003628	7260.6	0.0007345
0.61	0.0036	660.61	4.581e-05	1320.61	8.587e-05	1980.61	0.0001214	2640.61	0.0001499	3300.61	0.000175	3960.61	0.0001904	4620.61	0.0001954	5280.61	0.0002029	5940.61	0.0002419	6600.61	0.0003602	7260.61	0.0007315
0.62	0.00353	660.62	4.458e-05	1320.62	8.597e-05	1980.62	0.0001196	2640.62	0.0001493	3300.62	0.0001734	3960.62	0.0001893	4620.62	0.0001918	5280.62	0.000203	5940.62	0.0002404	6600.62	0.0003585	7260.62	0.0007287
0.63	0.00347	660.63	4.479e-05	1320.63	8.515e-05	1980.63	0.0001202	2640.63	0.0001492	3300.63	0.0001724	3960.63	0.0001868	4620.63	0.0001928	5280.63	0.0002008	5940.63	0.0002394	6600.63	0.0003575	7260.63	0.000725
0.64	0.0034	660.64	4.571e-05	1320.64	8.433e-05	1980.64	0.0001205	2640.64	0.0001472	3300.64	0.0001703	3960.64	0.0001875	4620.64	0.0001908	5280.64	0.0001993	5940.64	0.0002385	6600.64	0.0003554	7260.64	0.0007213
0.65	0.00333	660.65	4.602e-05	1320.65	8.454e-05	1980.65	0.0001186	2640.65	0.0001461	3300.65	0.0001696	3960.65	0.0001843	4620.65	0.0001897	5280.65	0.0001981	5940.65	0.000237	6600.65	0.0003528	7260.65	0.0007206
0.66	0.00327	660.66	4.632e-05	1320.66	8.546e-05	1980.66	0.0001197	2640.66	0.0001443	3300.66	0.000169	3960.66	0.0001836	4620.66	0.0001885	5280.66	0.0001961	5940.66	0.0002352	6600.66	0.0003516	7260.66	0.0007187
0.67	0.00321	660.67	4.366e-05	1320.67	8.433e-05	1980.67	0.0001174	2640.67	0.0001433	3300.67	0.0001684	3960.67	0.0001816	4620.67	0.0001862	5280.67	0.0001956	5940.67	0.0002351	6600.67	0.0003507	7260.67	0.0007163
0.68	0.00315	660.68	4.602e-05	1320.68	8.494e-05	1980.68	0.0001171	2640.68	0.0001439	3300.68	0.0001663	3960.68	0.0001819	4620.68	0.0001839	5280.68	0.0001943	5940.68	0.0002327	6600.68	0.0003501	7260.68	0.0007128
0.69	0.00309	660.69	4.52e-05	1320.69	8.351e-05	1980.69	0.0001171	2640.69	0.0001433	3300.69	0.0001661	3960.69	0.0001792	4620.69	0.0001842	5280.69	0.0001924	5940.69	0.0002313	6600.69	0.0003474	7260.69	0.0007121
0.7	0.00303	660.7	4.591e-05	1320.7	8.382e-05	1980.7	0.000116	2640.7	0.0001431	3300.7	0.0001643	3960.7	0.0001788	4620.7	0.0001826	5280.7	0.0001913	5940.7	0.0002306	6600.7	0.0003463	7260.7	0.0007094
0.71	0.00298	660.71	4.468e-05	1320.71	8.372e-05	1980.71	0.0001161	2640.71	0.0001424	3300.71	0.0001628	3960.71	0.0001783	4620.71	0.0001812	5280.71	0.0001921	5940.71	0.0002298	6600.71	0.0003449	7260.71	0.0007072
0.72	0.00293	660.72	4.479e-05	1320.72	8.351e-05	1980.72	0.0001154	2640.72	0.0001407	3300.72	0.0001616	3960.72	0.0001747	4620.72	0.0001789	5280.72	0.0001907	5940.72	0.0002285	6600.72	0.0003428	7260.72	0.0007053
0.73	0.00287	660.73	4.468e-05	1320.73	8.341e-05	1980.73	0.0001149	2640.73	0.0001413	3300.73	0.000162	3960.73	0.0001752	4620.73	0.0001787	5280.73	0.0001894	5940.73	0.0002275	6600.73	0.0003422	7260.73	0.000702
0.74	0.00282	660.74	4.509e-05	1320.74	8.32e-05	1980.74	0.0001152	2640.74	0.000138	3300.74	0.0001599	3960.74	0.0001727	4620.74	0.0001774	5280.74	0.0001879	5940.74	0.0002258	6600.74	0.0003416	7260.74	0.0006996
0.75	0.00278	660.75	4.53e-05	1320.75	8.31e-05	1980.75	0.0001144	2640.75	0.0001379	3300.75	0.0001591	3960.75	0.0001713	4620.75	0.0001765	5280.75	0.0001869	5940.75	0.0002242	6600.75	0.0003392	7260.75	0.0006981
0.76	0.00273	660.76	4.448e-05	1320.76	8.249e-05	1980.76	0.0001141	2640.76	0.0001374	3300.76	0.0001587	3960.76	0.000172	4620.76	0.0001758	5280.76	0.0001856	5940.76	0.0002248	6600.76	0.0003375	7260.76	0.0006967
0.77	0.00268	660.77	4.386e-05	1320.77	8.228e-05	1980.77	0.0001124	2640.77	0.0001378	3300.77	0.0001579	3960.77	0.0001701	4620.77	0.0001746	5280.77	0.0001851	5940.77	0.0002233	6600.77	0.0003357	7260.77	0.0006948
0.78	0.00264	660.78	4.386e-05	1320.78	8.218e-05	1980.78	0.0001135	2640.78	0.0001355	3300.78	0.0001558	3960.78	0.0001697	4620.78	0.0001737	5280.78	0.0001846	5940.78	0.0002229	6600.78	0.0003341	7260.78	0.0006928
0.79	0.00259	660.79	4.417e-05	1320.79	8.249e-05	1980.79	0.0001119	2640.79	0.0001362	3300.79	0.000156	3960.79	0.0001678	4620.79	0.0001712	5280.79	0.0001818	5940.79	0.0002203	6600.79	0.0003337	7260.79	0.0006906
0.8	0.00255	660.8	4.571e-05	1320.8	8.177e-05	1980.8	0.0001129	2640.8	0.000134	3300.8	0.0001541	3960.8	0.0001667	4620.8	0.0001712	5280.8	0.0001823	5940.8	0.0002206	6600.8	0.0003321	7260.8	0.000686
0.81	0.00251	660.81	4.479e-05	1320.81	8.228e-05	1980.81	0.000112	2640.81	0.0001353	3300.81	0.0001527	3960.81	0.0001667	4620.81	0.0001704	5280.81	0.0001806	5940.81	0.0002187	6600.81	0.0003324	7260.81	0.0006875
0.82	0.00247	660.82	4.448e-05	1320.82	8.269e-05	1980.82	0.0001129	2640.82	0.0001336	3300.82	0.0001529	3960.82	0.0001656	4620.82	0.00017	5280.82	0.0001805	5940.82	0.0002189	6600.82	0.0003304	7260.82	0.0006849
0.83	0.00243	660.83	4.448e-05	1320.83	8.167e-05	1980.83	0.0001105	2640.83	0.0001347	3300.83	0.0001518	3960.83	0.0001637	4620.83	0.0001678	5280.83	0.000179	5940.83	0.0002177	6600.83	0.0003288	7260.83	0.0006836
0.84	0.00239	660.84	4.448e-05	1320.84	8.136e-05	1980.84	0.0001112	2640.84	0.000133	3300.84	0.000153	3960.84	0.0001629	4620.84	0.000167	5280.84	0.0001789	5940.84	0.0002166	6600.84	0.0003294	7260.84	0.0006815
0.85	0.00235	660.85	4.304e-05	1320.85	8.177e-05	1980.85	0.0001111	2640.85	0.0001313	3300.85	0.0001507	3960.85	0.0001629	4620.85	0.000168	5280.85	0.0001781	5940.85	0.0002167	6600.85	0.0003269	7260.85	0.0006818
0.86	0.00232	660.86	4.509e-05	1320.86	8.105e-05	1980.86	0.0001102	2640.86	0.0001327	3300.86	0.0001501	3960.86	0.0001617	4620.86	0.0001655	5280.86	0.0001764	5940.86	0.0002159	6600.86	0.0003268	7260.86	0.0006772
0.87	0.00228	660.87	4.397e-05	1320.87	8.115e-05	1980.87	0.0001104	2640.87	0.0001308	3300.87	0.0001502	3960.87	0.0001606	4620.87	0.0001642	5280.87	0.0001772	5940.87	0.0002134	6600.87	0.0003252	7260.87	0.0006766
0.88	0.00225	660.88	4.325e-05	1320.88	8.126e-05	1980.88	0.0001106	2640.88	0.00013	3300.88	0.0001478	3960.88	0.0001602	4620.88	0.000165	5280.88	0.0001762	5940.88	0.0002141	6600.88	0.0003254	7260.88	0.0006736
0.89	0.00221	660.89	4.356e-05	1320.89	8.095e-05	1980.89	0.0001093	2640.89	0.0001304	3300.89	0.0001475	3960.89	0.00016	4620.89	0.0001636	5280.89	0.0001748	5940.89	0.0002122	6600.89	0.0003238	7260.89	0.0006742
0.9	0.00218	660.9	4.427e-05	1320.9	8.054e-05	1980.9	0.0001087	2640.9	0.0001298	3300.9	0.0001468	3960.9	0.0001577	4620.9	0.0001629	5280.9	0.0001748	5940.9	0.0002118	6600.9	0.0003227	7260.9	0.0006709
0.91	0.00215	660.91	4.397e-05	1320.91	8.177e-05	1980.91	0.0001095	2640.91	0.0001304	3300.91	0.0001472	3960.91	0.0001569	4620.91	0.0001634	5280.91	0.0001732	5940.91	0.0002126	6600.91	0.0003219	7260.91	0.0006699
0.92	0.00212	660.92	4.458e-05	1320.92	8.054e-05	1980.92	0.0001086	2640.92	0.0001298	3300.92	0.0001449	3960.92	0.0001567	4620.92	0.000161	5280.92	0.0001722	5940.92	0.0002113	6600.92	0.000321	7260.92	0.0006675
0.93	0.00209	660.93	4.325e-05	1320.93	8.095e-05	1980.93	0.0001079	2640.93	0.0001285	3300.93	0.0001458	3960.93	0.0001563	4620.93	0.0001608	5280.93	0.0001703	5940.93	0.0002123	6600.93	0.0003199	7260.93	0.0006678
0.94	0.00206	660.94	4.294e-05	1320.94	8.023e-05	1980.94	0.00011	2640.94	0.0001284	3300.94	0.0001443	3960.94	0.0001558	4620.94	0.0001595	5280.94	0.000172	5940.94	0.0002098	6600.94	0.0003194	7260.94	0.0006643
0.95	0.00203	660.95	4.366e-05	1320.95	7.972e-05	1980.95	0.0001078	2640.95	0.0001287	3300.95	0.0001446	3960.95	0.0001552	4620.95	0.0001591	5280.95	0.0001698	5940.95	0.0002079	6600.95	0.0003191	7260.95	0.0006636
0.96	0.002	660.96	4.427e-05	1320.96	8.023e-05	1980.96	0.0001081	2640.96	0.000128	3300.96	0.0001418	3960.96	0.000154	4620.96	0.0001583	5280.96	0.0001685	5940.96	0.000208	6600.96	0.0003177	7260.96	0.000663
0.97	0.00197	660.97	4.222e-05	1320.97	8.013e-05	1980.97	0.0001083	2640.97	0.0001278	3300.97	0.0001427	3960.97	0.0001542	4620.97	0.0001567	5280.97	0.0001697	5940.97	0.0002077	6600.97	0.0003168	7260.97	0.0006622
0.98	0.00195	660.98	4.304e-05	1320.98	8.064e-05	1980.98	0.0001077	2640.98	0.0001261	3300.98	0.0001423	3960.98	0.0001519	4620.98	0.0001562	5280.98	0.0001674	5940.98	0.0002074	6600.98	0.0003147	7260.98	0.0006594
0.99	0.00192	660.99	4.335e-05	1320.99	8.003e-05	1980.99	0.0001066	2640.99	0.0001282	3300.99	0.0001429	3960.99	0.0001523	4620.99	0.0001566	5280.99	0.0001685	5940.99	0.0002055	6600.99	0.0003158	7260.99	0.000658
1	0.00189	661	4.356e-05	1321	7.921e-05	1981	0.0001062	2641	0.000126	3301	0.0001406	3961	0.0001509	4621	0.0001557	5281	0.0001673	5941	0.0002056	6601	0.0003147	7261	0.000657
1.01	0.00187	661.01	4.386e-05	1321.01	8.074e-05	1981.01	0.0001063	2641.01	0.0001263	3301.01	0.0001403	3961.01	0.0001503	4621.01	0.0001549	5281.01	0.0001671	5941.01	0.0002046	6601.01	0.0003132	7261.01	0.0006559
1.02	0.00184	661.02	4.427e-05	1321.02	7.982e-05	1981.02	0.0001066	2641.02	0.0001251	3301.02	0.00014	3961.02	0.0001493	4621.02	0.0001542	5281.02	0.0001666	5941.02	0.0002059	6601.02	0.0003134	7261.02	0.0006555
1.03	0.00182	661.03	4.263e-05	1321.03	8.003e-05	1981.03	0.0001054	2641.03	0.000125	3301.03	0.0001405	3961.03	0.0001503	4621.03	0.0001541	5281.03	0.0001672	5941.03	0.000203	6601.03	0.0003126	7261.03	0.0006539
1.04	0.0018	661.04	4.335e-05	1321.04	7.982e-05	1981.04	0.0001057	2641.04	0.0001244	3301.04	0.0001395	3961.04	0.0001495	4621.04	0.0001549	5281.04	0.0001657	5941.04	0.0002014	6601.04	0.0003109	7261.04	0.0006501
1.05	0.00177	661.05	4.366e-05	1321.05	7.993e-05	1981.05	0.0001051	2641.05	0.0001242	3301.05	0.0001387	3961.05	0.0001485	4621.05	0.0001527	5281.05	0.0001644	5941.05	0.0002021	6601.05	0.0003107	7261.05	0.0006509
1.06	0.00175	661.06	4.345e-05	1321.06	7.993e-05	1981.06	0.0001069	2641.06	0.0001231	3301.06	0.0001386	3961.06	0.0001475	4621.06	0.0001517	5281.06	0.0001636	5941.06	0.0002013	6601.06	0.0003092	7261.06	0.0006494
1.07	0.00173	661.07	4.294e-05	1321.07	7.818e-05	1981.07	0.0001062	2641.07	0.0001245	3301.07	0.000138	3961.07	0.0001467	4621.07	0.0001515	5281.07	0.0001644	5941.07	0.0002018	6601.07	0.0003086	7261.07	0.0006474
1.08	0.00171	661.08	4.263e-05	1321.08	7.89e-05	1981.08	0.0001049	2641.08	0.0001221	3301.08	0.0001371	3961.08	0.0001453	4621.08	0.0001505	5281.08	0.0001622	5941.08	0.0002008	6601.08	0.000309	7261.08	0.0006456
1.09	0.00169	661.09	4.222e-05	1321.09	7.849e-05	1981.09	0.0001048	2641.09	0.0001235	3301.09	0.0001376	3961.09	0.0001466	4621.09	0.0001518	5281.09	0.0001639	5941.09	0.0002003	6601.09	0.000308	7261.09	0.0006457
1.1	0.00167	661.1	4.335e-05	1321.1	8.023e-05	1981.1	0.0001053	2641.1	0.0001216	3301.1	0.0001353	3961.1	0.0001464	4621.1	0.0001497	5281.1	0.0001608	5941.1	0.0001994	6601.1	0.0003069	7261.1	0.0006437
1.11	0.00165	661.11	4.448e-05	1321.11	7.87e-05	1981.11	0.0001043	2641.11	0.000123	3301.11	0.0001353	3961.11	0.0001442	4621.11	0.0001506	5281.11	0.0001614	5941.11	0.0001989	6601.11	0.0003062	7261.11	0.0006431
1.12	0.00163	661.12	4.345e-05	1321.12	8.023e-05	1981.12	0.0001054	2641.12	0.0001232	3301.12	0.0001349	3961.12	0.0001455	4621.12	0.0001493	5281.12	0.0001602	5941.12	0.0001992	6601.12	0.0003053	7261.12	0.000641
1.13	0.00161	661.13	4.274e-05	1321.13	7.87e-05	1981.13	0.0001036	2641.13	0.000122	3301.13	0.000135	3961.13	0.0001441	4621.13	0.0001489	5281.13	0.0001607	5941.13	0.0001975	6601.13	0.000305	7261.13	0.0006404
1.14	0.00159	661.14	4.366e-05	1321.14	7.911e-05	1981.14	0.0001033	2641.14	0.0001202	3301.14	0.0001334	3961.14	0.0001434	4621.14	0.0001485	5281.14	0.0001598	5941.14	0.000197	6601.14	0.0003033	7261.14	0.0006394
1.15	0.00157	661.15	4.397e-05	1321.15	7.87e-05	1981.15	0.000104	2641.15	0.0001219	3301.15	0.0001337	3961.15	0.0001431	4621.15	0.0001468	5281.15	0.0001599	5941.15	0.0001971	6601.15	0.0003042	7261.15	0.0006363
1.16	0.00155	661.16	4.427e-05	1321.16	7.88e-05	1981.16	0.0001036	2641.16	0.0001209	3301.16	0.0001334	3961.16	0.0001429	4621.16	0.0001466	5281.16	0.0001587	5941.16	0.0001972	6601.16	0.0003026	7261.16	0.0006359
1.17	0.00153	661.17	4.397e-05	1321.17	7.87e-05	1981.17	0.0001056	2641.17	0.0001204	3301.17	0.0001326	3961.17	0.0001417	4621.17	0.0001464	5281.17	0.0001598	5941.17	0.0001976	6601.17	0.0003023	7261.17	0.0006359
1.18	0.00152	661.18	4.458e-05	1321.18	7.736e-05	1981.18	0.0001031	2641.18	0.000119	3301.18	0.0001321	3961.18	0.0001414	4621.18	0.0001456	5281.18	0.0001574	5941.18	0.0001971	6601.18	0.0003013	7261.18	0.0006349
1.19	0.0015	661.19	4.366e-05	1321.19	7.829e-05	1981.19	0.0001028	2641.19	0.0001202	3301.19	0.0001334	3961.19	0.0001412	4621.19	0.0001464	5281.19	0.0001578	5941.19	0.0001968	6601.19	0.0003006	7261.19	0.0006341
1.2	0.00148	661.2	4.202e-05	1321.2	7.839e-05	1981.2	0.0001034	2641.2	0.0001185	3301.2	0.0001324	3961.2	0.0001395	4621.2	0.0001446	5281.2	0.0001559	5941.2	0.0001947	6601.2	0.0002996	7261.2	0.0006328
1.21	0.00147	661.21	4.294e-05	1321.21	7.818e-05	1981.21	0.000103	2641.21	0.000119	3301.21	0.0001315	3961.21	0.0001405	4621.21	0.0001437	5281.21	0.0001562	5941.21	0.0001943	6601.21	0.0003007	7261.21	0.000632
1.22	0.00145	661.22	4.304e-05	1321.22	7.675e-05	1981.22	0.0001024	2641.22	0.0001191	3301.22	0.000131	3961.22	0.0001397	4621.22	0.0001439	5281.22	0.0001563	5941.22	0.0001938	6601.22	0.0002985	7261.22	0.000629
1.23	0.00144	661.23	4.397e-05	1321.23	7.716e-05	1981.23	0.0001046	2641.23	0.0001191	3301.23	0.0001306	3961.23	0.0001404	4621.23	0.0001424	5281.23	0.0001559	5941.23	0.0001943	6601.23	0.0003001	7261.23	0.0006281
1.24	0.00142	661.24	4.376e-05	1321.24	7.808e-05	1981.24	0.0001017	2641.24	0.0001188	3301.24	0.0001304	3961.24	0.0001388	4621.24	0.0001414	5281.24	0.0001556	5941.24	0.0001924	6601.24	0.0002967	7261.24	0.0006259
1.25	0.00141	661.25	4.427e-05	1321.25	7.695e-05	1981.25	0.0001013	2641.25	0.0001189	3301.25	0.0001295	3961.25	0.0001392	4621.25	0.0001441	5281.25	0.0001549	5941.25	0.000193	6601.25	0.0002982	7261.25	0.0006273
1.26	0.00139	661.26	4.335e-05	1321.26	7.716e-05	1981.26	0.0001004	2641.26	0.0001185	3301.26	0.0001287	3961.26	0.0001377	4621.26	0.0001408	5281.26	0.0001543	5941.26	0.000192	6601.26	0.0002963	7261.26	0.0006246
1.27	0.00138	661.27	4.243e-05	1321.27	7.757e-05	1981.27	0.0001014	2641.27	0.0001181	3301.27	0.0001297	3961.27	0.0001367	4621.27	0.0001422	5281.27	0.0001548	5941.27	0.0001918	6601.27	0.0002963	7261.27	0.0006246
1.28	0.00136	661.28	4.345e-05	1321.28	7.818e-05	1981.28	0.0001009	2641.28	0.0001176	3301.28	0.0001278	3961.28	0.0001368	4621.28	0.0001404	5281.28	0.0001526	5941.28	0.0001911	6601.28	0.0002967	7261.28	0.0006228
1.29	0.00135	661.29	4.304e-05	1321.29	7.757e-05	1981.29	0.0001022	2641.29	0.0001173	3301.29	0.0001289	3961.29	0.0001364	4621.29	0.0001412	5281.29	0.0001526	5941.29	0.0001913	6601.29	0.0002965	7261.29	0.0006222
1.3	0.00134	661.3	4.284e-05	1321.3	7.634e-05	1981.3	0.0001006	2641.3	0.000117	3301.3	0.0001275	3961.3	0.0001356	4621.3	0.0001417	5281.3	0.0001526	5941.3	0.0001905	6601.3	0.0002941	7261.3	0.0006208
1.31	0.00132	661.31	4.417e-05	1321.31	7.695e-05	1981.31	0.0001011	2641.31	0.0001177	3301.31	0.0001276	3961.31	0.000137	4621.31	0.0001405	5281.31	0.0001528	5941.31	0.0001901	6601.31	0.0002941	7261.31	0.0006195
1.32	0.00131	661.32	4.345e-05	1321.32	7.808e-05	1981.32	9.99e-05	2641.32	0.000117	3301.32	0.0001275	3961.32	0.0001348	4621.32	0.0001413	5281.32	0.0001527	5941.32	0.0001892	6601.32	0.0002951	7261.32	0.0006183
1.33	0.0013	661.33	4.171e-05	1321.33	7.644e-05	1981.33	0.0001005	2641.33	0.000116	3301.33	0.0001274	3961.33	0.0001347	4621.33	0.000139	5281.33	0.0001528	5941.33	0.0001891	6601.33	0.0002943	7261.33	0.0006175
1.34	0.00129	661.34	4.212e-05	1321.34	7.706e-05	1981.34	9.929e-05	2641.34	0.0001153	3301.34	0.0001268	3961.34	0.0001351	4621.34	0.0001385	5281.34	0.0001501	5941.34	0.0001889	6601.34	0.0002922	7261.34	0.0006162
1.35	0.00127	661.35	4.233e-05	1321.35	7.634e-05	1981.35	0.000101	2641.35	0.0001155	3301.35	0.0001274	3961.35	0.0001338	4621.35	0.0001402	5281.35	0.0001514	5941.35	0.0001888	6601.35	0.0002935	7261.35	0.0006147
1.36	0.00126	661.36	4.315e-05	1321.36	7.665e-05	1981.36	0.0001001	2641.36	0.0001156	3301.36	0.0001251	3961.36	0.0001333	4621.36	0.0001382	5281.36	0.0001508	5941.36	0.0001888	6601.36	0.0002918	7261.36	0.000616
1.37	0.00125	661.37	4.407e-05	1321.37	7.675e-05	1981.37	0.0001004	2641.37	0.0001148	3301.37	0.0001262	3961.37	0.0001338	4621.37	0.0001373	5281.37	0.0001503	5941.37	0.0001874	6601.37	0.0002918	7261.37	0.0006123
1.38	0.00124	661.38	4.263e-05	1321.38	7.767e-05	1981.38	9.98e-05	2641.38	0.0001146	3301.38	0.0001255	3961.38	0.0001338	4621.38	0.000138	5281.38	0.0001489	5941.38	0.0001877	6601.38	0.0002888	7261.38	0.0006138
1.39	0.00123	661.39	4.417e-05	1321.39	7.654e-05	1981.39	0.0001	2641.39	0.0001151	3301.39	0.0001268	3961.39	0.0001328	4621.39	0.0001379	5281.39	0.0001501	5941.39	0.0001876	6601.39	0.00029	7261.39	0.000613
1.4	0.00121	661.4	4.335e-05	1321.4	7.634e-05	1981.4	0.0001002	2641.4	0.0001149	3301.4	0.0001248	3961.4	0.0001328	4621.4	0.0001363	5281.4	0.0001488	5941.4	0.0001863	6601.4	0.0002892	7261.4	0.0006111
1.41	0.0012	661.41	4.397e-05	1321.41	7.583e-05	1981.41	9.878e-05	2641.41	0.0001137	3301.41	0.0001244	3961.41	0.0001324	4621.41	0.0001369	5281.41	0.0001489	5941.41	0.0001862	6601.41	0.0002893	7261.41	0.000609
1.42	0.00119	661.42	4.325e-05	1321.42	7.757e-05	1981.42	0.0001	2641.42	0.0001141	3301.42	0.0001233	3961.42	0.0001323	4621.42	0.0001364	5281.42	0.0001481	5941.42	0.0001853	6601.42	0.0002885	7261.42	0.0006098
1.43	0.00118	661.43	4.315e-05	1321.43	7.675e-05	1981.43	9.97e-05	2641.43	0.0001148	3301.43	0.000125	3961.43	0.0001326	4621.43	0.0001369	5281.43	0.000149	5941.43	0.0001853	6601.43	0.0002886	7261.43	0.0006096
1.44	0.00117	661.44	4.345e-05	1321.44	7.583e-05	1981.44	9.878e-05	2641.44	0.0001133	3301.44	0.0001236	3961.44	0.0001319	4621.44	0.0001347	5281.44	0.0001478	5941.44	0.0001839	6601.44	0.0002883	7261.44	0.0006066
1.45	0.00116	661.45	4.304e-05	1321.45	7.603e-05	1981.45	9.867e-05	2641.45	0.0001127	3301.45	0.000124	3961.45	0.0001308	4621.45	0.0001362	5281.45	0.0001468	5941.45	0.0001838	6601.45	0.0002884	7261.45	0.0006052
1.46	0.00115	661.46	4.202e-05	1321.46	7.706e-05	1981.46	9.847e-05	2641.46	0.0001126	3301.46	0.0001245	3961.46	0.0001308	4621.46	0.0001344	5281.46	0.0001475	5941.46	0.0001843	6601.46	0.000288	7261.46	0.0006055
1.47	0.00114	661.47	4.304e-05	1321.47	7.532e-05	1981.47	9.939e-05	2641.47	0.0001135	3301.47	0.0001239	3961.47	0.0001306	4621.47	0.0001349	5281.47	0.0001467	5941.47	0.0001835	6601.47	0.0002865	7261.47	0.0006041
1.48	0.00113	661.48	4.304e-05	1321.48	7.665e-05	1981.48	9.714e-05	2641.48	0.000111	3301.48	0.000122	3961.48	0.0001298	4621.48	0.0001347	5281.48	0.0001467	5941.48	0.0001827	6601.48	0.0002847	7261.48	0.0006034
1.49	0.00112	661.49	4.345e-05	1321.49	7.378e-05	1981.49	9.796e-05	2641.49	0.0001112	3301.49	0.0001235	3961.49	0.0001304	4621.49	0.0001338	5281.49	0.0001468	5941.49	0.0001832	6601.49	0.0002846	7261.49	0.0006022
1.5	0.00111	661.5	4.304e-05	1321.5	7.511e-05	1981.5	9.703e-05	2641.5	0.0001121	3301.5	0.0001221	3961.5	0.0001283	4621.5	0.0001339	5281.5	0.0001456	5941.5	0.0001831	6601.5	0.0002853	7261.5	0.0006027
1.51	0.0011	661.51	4.263e-05	1321.51	7.521e-05	1981.51	9.826e-05	2641.51	0.0001116	3301.51	0.0001228	3961.51	0.0001292	4621.51	0.0001333	5281.51	0.0001459	5941.51	0.0001823	6601.51	0.0002843	7261.51	0.0006013
1.52	0.00109	661.52	4.345e-05	1321.52	7.521e-05	1981.52	9.724e-05	2641.52	0.0001123	3301.52	0.0001199	3961.52	0.0001283	4621.52	0.000134	5281.52	0.0001456	5941.52	0.0001821	6601.52	0.0002843	7261.52	0.0006
1.53	0.00108	661.53	4.222e-05	1321.53	7.532e-05	1981.53	9.724e-05	2641.53	0.0001124	3301.53	0.0001216	3961.53	0.000129	4621.53	0.0001336	5281.53	0.000145	5941.53	0.0001829	6601.53	0.0002831	7261.53	0.0005987
1.54	0.00108	661.54	4.284e-05	1321.54	7.532e-05	1981.54	9.591e-05	2641.54	0.0001113	3301.54	0.0001203	3961.54	0.0001282	4621.54	0.000133	5281.54	0.0001451	5941.54	0.0001807	6601.54	0.0002826	7261.54	0.0005984
1.55	0.00106	661.55	4.192e-05	1321.55	7.48e-05	1981.55	9.765e-05	2641.55	0.0001106	3301.55	0.0001206	3961.55	0.0001282	4621.55	0.0001334	5281.55	0.0001454	5941.55	0.0001799	6601.55	0.000283	7261.55	0.0005967
1.56	0.00106	661.56	4.212e-05	1321.56	7.603e-05	1981.56	9.601e-05	2641.56	0.0001105	3301.56	0.0001202	3961.56	0.0001282	4621.56	0.0001309	5281.56	0.0001456	5941.56	0.0001808	6601.56	0.0002825	7261.56	0.0005975
1.57	0.00105	661.57	4.335e-05	1321.57	7.347e-05	1981.57	9.683e-05	2641.57	0.0001105	3301.57	0.0001213	3961.57	0.0001272	4621.57	0.000131	5281.57	0.0001442	5941.57	0.0001798	6601.57	0.0002819	7261.57	0.0005963
1.58	0.00104	661.58	4.294e-05	1321.58	7.491e-05	1981.58	9.611e-05	2641.58	0.0001105	3301.58	0.0001184	3961.58	0.0001269	4621.58	0.0001318	5281.58	0.0001437	5941.58	0.0001802	6601.58	0.0002828	7261.58	0.0005958
1.59	0.00103	661.59	4.192e-05	1321.59	7.368e-05	1981.59	9.683e-05	2641.59	0.0001101	3301.59	0.000119	3961.59	0.0001277	4621.59	0.0001311	5281.59	0.0001434	5941.59	0.000179	6601.59	0.0002804	7261.59	0.0005945
1.6	0.00102	661.6	4.263e-05	1321.6	7.593e-05	1981.6	9.724e-05	2641.6	0.0001101	3301.6	0.0001192	3961.6	0.000126	4621.6	0.0001299	5281.6	0.000143	5941.6	0.0001794	6601.6	0.000281	7261.6	0.0005949
1.61	0.00102	661.61	4.274e-05	1321.61	7.388e-05	1981.61	9.621e-05	2641.61	0.0001094	3301.61	0.0001197	3961.61	0.0001274	4621.61	0.000132	5281.61	0.0001433	5941.61	0.0001795	6601.61	0.0002804	7261.61	0.0005914
1.62	0.00101	661.62	4.263e-05	1321.62	7.593e-05	1981.62	9.57e-05	2641.62	0.0001107	3301.62	0.0001185	3961.62	0.0001253	4621.62	0.0001292	5281.62	0.0001428	5941.62	0.0001787	6601.62	0.0002799	7261.62	0.0005913
1.63	0.001	661.63	4.356e-05	1321.63	7.45e-05	1981.63	9.56e-05	2641.63	0.0001093	3301.63	0.0001186	3961.63	0.000125	4621.63	0.0001304	5281.63	0.000142	5941.63	0.0001785	6601.63	0.0002797	7261.63	0.0005924
1.64	0.000992	661.64	4.233e-05	1321.64	7.296e-05	1981.64	9.488e-05	2641.64	0.0001097	3301.64	0.0001177	3961.64	0.0001259	4621.64	0.0001307	5281.64	0.0001418	5941.64	0.0001784	6601.64	0.000279	7261.64	0.0005902
1.65	0.0009846	661.65	4.233e-05	1321.65	7.491e-05	1981.65	9.826e-05	2641.65	0.0001085	3301.65	0.0001182	3961.65	0.000125	4621.65	0.0001293	5281.65	0.000142	5941.65	0.0001786	6601.65	0.0002789	7261.65	0.0005892
1.66	0.0009772	661.66	4.182e-05	1321.66	7.47e-05	1981.66	9.509e-05	2641.66	0.0001097	3301.66	0.0001173	3961.66	0.0001251	4621.66	0.0001284	5281.66	0.0001414	5941.66	0.0001781	6601.66	0.0002791	7261.66	0.0005876
1.67	0.0009696	661.67	4.263e-05	1321.67	7.409e-05	1981.67	9.57e-05	2641.67	0.0001084	3301.67	0.0001192	3961.67	0.0001246	4621.67	0.0001292	5281.67	0.0001412	5941.67	0.000177	6601.67	0.0002767	7261.67	0.0005872
1.68	0.0009623	661.68	4.284e-05	1321.68	7.368e-05	1981.68	9.437e-05	2641.68	0.0001088	3301.68	0.0001176	3961.68	0.0001259	4621.68	0.0001289	5281.68	0.0001418	5941.68	0.0001757	6601.68	0.0002774	7261.68	0.0005868
1.69	0.0009551	661.69	4.233e-05	1321.69	7.398e-05	1981.69	9.55e-05	2641.69	0.0001082	3301.69	0.0001186	3961.69	0.0001243	4621.69	0.000129	5281.69	0.0001401	5941.69	0.0001767	6601.69	0.0002764	7261.69	0.0005863
1.7	0.0009483	661.7	4.294e-05	1321.7	7.337e-05	1981.7	9.447e-05	2641.7	0.0001082	3301.7	0.0001175	3961.7	0.0001245	4621.7	0.0001277	5281.7	0.0001411	5941.7	0.0001781	6601.7	0.0002772	7261.7	0.0005861
1.71	0.0009417	661.71	4.233e-05	1321.71	7.398e-05	1981.71	9.365e-05	2641.71	0.0001082	3301.71	0.0001179	3961.71	0.0001239	4621.71	0.0001275	5281.71	0.0001414	5941.71	0.0001762	6601.71	0.0002767	7261.71	0.0005844
1.72	0.0009352	661.72	4.304e-05	1321.72	7.275e-05	1981.72	9.457e-05	2641.72	0.0001065	3301.72	0.0001169	3961.72	0.000124	4621.72	0.0001272	5281.72	0.0001397	5941.72	0.0001758	6601.72	0.0002773	7261.72	0.0005833
1.73	0.0009289	661.73	4.202e-05	1321.73	7.47e-05	1981.73	9.468e-05	2641.73	0.0001073	3301.73	0.0001169	3961.73	0.0001239	4621.73	0.0001264	5281.73	0.00014	5941.73	0.0001749	6601.73	0.0002765	7261.73	0.0005827
1.74	0.0009227	661.74	4.263e-05	1321.74	7.306e-05	1981.74	9.468e-05	2641.74	0.0001077	3301.74	0.0001178	3961.74	0.000123	4621.74	0.0001272	5281.74	0.0001392	5941.74	0.0001764	6601.74	0.0002767	7261.74	0.0005824
1.75	0.0009157	661.75	4.192e-05	1321.75	7.337e-05	1981.75	9.601e-05	2641.75	0.000108	3301.75	0.0001176	3961.75	0.0001233	4621.75	0.0001274	5281.75	0.0001406	5941.75	0.000175	6601.75	0.0002765	7261.75	0.0005827
1.76	0.0009087	661.76	4.304e-05	1321.76	7.327e-05	1981.76	9.509e-05	2641.76	0.0001073	3301.76	0.0001156	3961.76	0.0001228	4621.76	0.0001271	5281.76	0.0001398	5941.76	0.0001741	6601.76	0.0002756	7261.76	0.000581
1.77	0.0009025	661.77	4.253e-05	1321.77	7.398e-05	1981.77	9.406e-05	2641.77	0.0001059	3301.77	0.0001164	3961.77	0.000122	4621.77	0.0001277	5281.77	0.000139	5941.77	0.0001741	6601.77	0.0002732	7261.77	0.0005799
1.78	0.0008969	661.78	4.263e-05	1321.78	7.327e-05	1981.78	9.406e-05	2641.78	0.0001055	3301.78	0.000115	3961.78	0.0001217	4621.78	0.0001264	5281.78	0.0001382	5941.78	0.0001744	6601.78	0.0002751	7261.78	0.0005788
1.79	0.0008911	661.79	4.294e-05	1321.79	7.378e-05	1981.79	9.427e-05	2641.79	0.0001077	3301.79	0.000115	3961.79	0.0001226	4621.79	0.0001249	5281.79	0.0001389	5941.79	0.0001738	6601.79	0.0002728	7261.79	0.0005777
1.8	0.0008854	661.8	4.397e-05	1321.8	7.378e-05	1981.8	9.355e-05	2641.8	0.0001071	3301.8	0.0001141	3961.8	0.0001208	4621.8	0.0001262	5281.8	0.0001387	5941.8	0.0001741	6601.8	0.0002745	7261.8	0.0005776
1.81	0.0008781	661.81	4.171e-05	1321.81	7.224e-05	1981.81	9.386e-05	2641.81	0.0001062	3301.81	0.0001147	3961.81	0.000123	4621.81	0.0001257	5281.81	0.0001374	5941.81	0.0001726	6601.81	0.0002735	7261.81	0.0005759
1.82	0.0008729	661.82	4.161e-05	1321.82	7.368e-05	1981.82	9.324e-05	2641.82	0.0001057	3301.82	0.0001141	3961.82	0.0001203	4621.82	0.0001254	5281.82	0.0001384	5941.82	0.0001734	6601.82	0.0002741	7261.82	0.000576
1.83	0.000866	661.83	4.243e-05	1321.83	7.306e-05	1981.83	9.283e-05	2641.83	0.0001058	3301.83	0.0001152	3961.83	0.0001199	4621.83	0.000125	5281.83	0.000137	5941.83	0.0001714	6601.83	0.0002737	7261.83	0.0005769
1.84	0.0008632	661.84	4.304e-05	1321.84	7.265e-05	1981.84	9.191e-05	2641.84	0.0001073	3301.84	0.0001152	3961.84	0.0001204	4621.84	0.0001237	5281.84	0.0001388	5941.84	0.0001719	6601.84	0.0002719	7261.84	0.0005767
1.85	0.0008567	661.85	4.202e-05	1321.85	7.265e-05	1981.85	9.201e-05	2641.85	0.0001057	3301.85	0.0001155	3961.85	0.0001193	4621.85	0.0001257	5281.85	0.0001362	5941.85	0.0001728	6601.85	0.0002722	7261.85	0.0005757
1.86	0.0008519	661.86	4.335e-05	1321.86	7.275e-05	1981.86	9.355e-05	2641.86	0.0001047	3301.86	0.000114	3961.86	0.0001206	4621.86	0.0001249	5281.86	0.0001375	5941.86	0.0001719	6601.86	0.0002715	7261.86	0.0005743
1.87	0.0008452	661.87	4.202e-05	1321.87	7.286e-05	1981.87	9.365e-05	2641.87	0.0001057	3301.87	0.0001139	3961.87	0.000119	4621.87	0.0001228	5281.87	0.0001369	5941.87	0.0001709	6601.87	0.0002723	7261.87	0.000574
1.88	0.0008414	661.88	4.386e-05	1321.88	7.255e-05	1981.88	9.222e-05	2641.88	0.0001057	3301.88	0.0001152	3961.88	0.0001199	4621.88	0.0001234	5281.88	0.0001352	5941.88	0.0001716	6601.88	0.0002717	7261.88	0.0005723
1.89	0.0008344	661.89	4.243e-05	1321.89	7.255e-05	1981.89	9.212e-05	2641.89	0.0001046	3301.89	0.0001152	3961.89	0.00012	4621.89	0.0001237	5281.89	0.0001361	5941.89	0.0001717	6601.89	0.0002714	7261.89	0.0005726
1.9	0.0008314	661.9	4.315e-05	1321.9	7.234e-05	1981.9	9.222e-05	2641.9	0.0001048	3301.9	0.0001131	3961.9	0.0001174	4621.9	0.0001225	5281.9	0.0001359	5941.9	0.000172	6601.9	0.0002708	7261.9	0.0005714
1.91	0.0008257	661.91	4.141e-05	1321.91	7.224e-05	1981.91	9.181e-05	2641.91	0.0001052	3301.91	0.0001146	3961.91	0.0001185	4621.91	0.0001233	5281.91	0.0001359	5941.91	0.0001706	6601.91	0.0002716	7261.91	0.0005705
1.92	0.0008204	661.92	4.253e-05	1321.92	7.142e-05	1981.92	9.212e-05	2641.92	0.0001058	3301.92	0.0001139	3961.92	0.0001189	4621.92	0.000123	5281.92	0.0001356	5941.92	0.000171	6601.92	0.0002697	7261.92	0.0005693
1.93	0.0008151	661.93	4.212e-05	1321.93	7.265e-05	1981.93	9.099e-05	2641.93	0.0001054	3301.93	0.000113	3961.93	0.0001192	4621.93	0.0001227	5281.93	0.0001351	5941.93	0.0001699	6601.93	0.0002682	7261.93	0.0005703
1.94	0.0008095	661.94	4.315e-05	1321.94	7.245e-05	1981.94	9.078e-05	2641.94	0.0001044	3301.94	0.0001136	3961.94	0.0001182	4621.94	0.0001217	5281.94	0.0001339	5941.94	0.0001706	6601.94	0.0002691	7261.94	0.000569
1.95	0.0008048	661.95	4.192e-05	1321.95	7.306e-05	1981.95	9.253e-05	2641.95	0.0001054	3301.95	0.0001121	3961.95	0.0001174	4621.95	0.000123	5281.95	0.0001343	5941.95	0.00017	6601.95	0.0002693	7261.95	0.0005699
1.96	0.0008006	661.96	4.325e-05	1321.96	7.193e-05	1981.96	9.078e-05	2641.96	0.0001049	3301.96	0.0001129	3961.96	0.0001174	4621.96	0.0001224	5281.96	0.0001349	5941.96	0.0001685	6601.96	0.0002684	7261.96	0.0005663
1.97	0.0007954	661.97	4.182e-05	1321.97	7.275e-05	1981.97	9.15e-05	2641.97	0.0001046	3301.97	0.0001128	3961.97	0.0001181	4621.97	0.0001228	5281.97	0.000134	5941.97	0.0001694	6601.97	0.0002683	7261.97	0.0005681
1.98	0.0007916	661.98	4.222e-05	1321.98	7.152e-05	1981.98	9.191e-05	2641.98	0.0001036	3301.98	0.0001111	3961.98	0.0001178	4621.98	0.0001217	5281.98	0.0001349	5941.98	0.0001693	6601.98	0.0002685	7261.98	0.0005655
1.99	0.0007864	661.99	4.161e-05	1321.99	7.204e-05	1981.99	9.242e-05	2641.99	0.0001044	3301.99	0.0001125	3961.99	0.0001188	4621.99	0.0001208	5281.99	0.0001343	5941.99	0.0001691	6601.99	0.0002675	7261.99	0.0005671
2	0.0007826	662	4.192e-05	1322	7.183e-05	1982	9.13e-05	2642	0.0001034	3302	0.0001124	3962	0.0001153	4622	0.0001218	5282	0.0001341	5942	0.0001686	6602	0.0002676	7262	0.0005652
2.01	0.0007774	662.01	4.13e-05	1322.01	7.245e-05	1982.01	9.078e-05	2642.01	0.0001046	3302.01	0.0001118	3962.01	0.0001172	4622.01	0.0001213	5282.01	0.0001347	5942.01	0.0001692	6602.01	0.0002682	7262.01	0.0005657
2.02	0.0007726	662.02	4.212e-05	1322.02	7.214e-05	1982.02	9.068e-05	2642.02	0.0001024	3302.02	0.0001115	3962.02	0.0001162	4622.02	0.000121	5282.02	0.0001348	5942.02	0.0001676	6602.02	0.0002671	7262.02	0.0005639
2.03	0.0007671	662.03	4.141e-05	1322.03	7.265e-05	1982.03	9.109e-05	2642.03	0.0001039	3302.03	0.000112	3962.03	0.000117	4622.03	0.000121	5282.03	0.0001339	5942.03	0.000167	6602.03	0.0002661	7262.03	0.0005645
2.04	0.0007641	662.04	4.13e-05	1322.04	7.234e-05	1982.04	9.109e-05	2642.04	0.0001028	3302.04	0.0001118	3962.04	0.0001173	4622.04	0.0001207	5282.04	0.0001337	5942.04	0.0001672	6602.04	0.0002659	7262.04	0.0005631
2.05	0.0007602	662.05	4.12e-05	1322.05	7.173e-05	1982.05	9.109e-05	2642.05	0.0001042	3302.05	0.000111	3962.05	0.0001166	4622.05	0.0001218	5282.05	0.0001336	5942.05	0.0001674	6602.05	0.0002651	7262.05	0.0005617
2.06	0.0007545	662.06	4.325e-05	1322.06	7.296e-05	1982.06	9.201e-05	2642.06	0.000102	3302.06	0.0001099	3962.06	0.000117	4622.06	0.0001196	5282.06	0.0001325	5942.06	0.0001661	6602.06	0.0002644	7262.06	0.0005613
2.07	0.0007506	662.07	4.1e-05	1322.07	7.245e-05	1982.07	9.109e-05	2642.07	0.0001026	3302.07	0.0001112	3962.07	0.0001158	4622.07	0.0001198	5282.07	0.0001313	5942.07	0.0001673	6602.07	0.000266	7262.07	0.0005617
2.08	0.0007481	662.08	4.151e-05	1322.08	7.132e-05	1982.08	9.078e-05	2642.08	0.0001021	3302.08	0.0001105	3962.08	0.0001142	4622.08	0.0001209	5282.08	0.0001319	5942.08	0.000166	6602.08	0.0002648	7262.08	0.0005618
2.09	0.0007431	662.09	4.182e-05	1322.09	7.07e-05	1982.09	9.027e-05	2642.09	0.0001028	3302.09	0.0001101	3962.09	0.0001144	4622.09	0.0001199	5282.09	0.000132	5942.09	0.0001669	6602.09	0.0002655	7262.09	0.0005615
2.1	0.0007398	662.1	4.151e-05	1322.1	7.163e-05	1982.1	9.171e-05	2642.1	0.0001017	3302.1	0.0001106	3962.1	0.0001158	4622.1	0.0001192	5282.1	0.0001309	5942.1	0.000166	6602.1	0.0002642	7262.1	0.0005581
2.11	0.0007355	662.11	4.202e-05	1322.11	7.193e-05	1982.11	9.13e-05	2642.11	0.0001018	3302.11	0.0001104	3962.11	0.0001155	4622.11	0.0001183	5282.11	0.0001324	5942.11	0.0001669	6602.11	0.0002643	7262.11	0.0005599
2.12	0.0007327	662.12	4.182e-05	1322.12	7.04e-05	1982.12	9.007e-05	2642.12	0.0001018	3302.12	0.0001101	3962.12	0.0001153	4622.12	0.0001184	5282.12	0.0001317	5942.12	0.0001643	6602.12	0.0002642	7262.12	0.0005589
2.13	0.0007274	662.13	4.151e-05	1322.13	7.286e-05	1982.13	8.996e-05	2642.13	0.0001027	3302.13	0.00011	3962.13	0.0001155	4622.13	0.0001193	5282.13	0.0001313	5942.13	0.0001664	6602.13	0.0002641	7262.13	0.0005589
2.14	0.0007253	662.14	4.274e-05	1322.14	7.142e-05	1982.14	8.792e-05	2642.14	0.0001007	3302.14	0.0001111	3962.14	0.0001142	4622.14	0.0001197	5282.14	0.0001321	5942.14	0.0001664	6602.14	0.0002647	7262.14	0.0005571
2.15	0.0007212	662.15	4.1e-05	1322.15	7.142e-05	1982.15	9.078e-05	2642.15	0.0001015	3302.15	0.000111	3962.15	0.0001146	4622.15	0.0001184	5282.15	0.0001305	5942.15	0.0001663	6602.15	0.0002637	7262.15	0.0005566
2.16	0.0007177	662.16	4.222e-05	1322.16	7.101e-05	1982.16	9.037e-05	2642.16	0.0001018	3302.16	0.0001108	3962.16	0.0001152	4622.16	0.0001185	5282.16	0.0001302	5942.16	0.0001663	6602.16	0.0002633	7262.16	0.0005555
2.17	0.0007137	662.17	4.182e-05	1322.17	7.163e-05	1982.17	9.027e-05	2642.17	0.0001024	3302.17	0.0001095	3962.17	0.0001138	4622.17	0.000118	5282.17	0.0001309	5942.17	0.0001645	6602.17	0.0002635	7262.17	0.0005555
2.18	0.000711	662.18	4.182e-05	1322.18	7.204e-05	1982.18	8.956e-05	2642.18	0.0001005	3302.18	0.0001094	3962.18	0.0001142	4622.18	0.0001189	5282.18	0.0001319	5942.18	0.0001633	6602.18	0.0002624	7262.18	0.0005545
2.19	0.0007077	662.19	4.13e-05	1322.19	7.111e-05	1982.19	9.058e-05	2642.19	0.000101	3302.19	0.0001093	3962.19	0.0001142	4622.19	0.0001185	5282.19	0.0001303	5942.19	0.0001642	6602.19	0.0002631	7262.19	0.0005548
2.2	0.000704	662.2	4.12e-05	1322.2	7.04e-05	1982.2	9.037e-05	2642.2	0.0001007	3302.2	0.0001102	3962.2	0.0001131	4622.2	0.0001178	5282.2	0.0001315	5942.2	0.000163	6602.2	0.0002614	7262.2	0.0005549
2.21	0.0007001	662.21	4.151e-05	1322.21	7.04e-05	1982.21	9.109e-05	2642.21	0.000101	3302.21	0.0001096	3962.21	0.0001143	4622.21	0.0001194	5282.21	0.0001314	5942.21	0.0001643	6602.21	0.0002619	7262.21	0.0005535
2.22	0.0006977	662.22	4.141e-05	1322.22	7.173e-05	1982.22	8.996e-05	2642.22	0.0001008	3302.22	0.0001083	3962.22	0.0001139	4622.22	0.0001164	5282.22	0.0001308	5942.22	0.0001629	6602.22	0.0002607	7262.22	0.0005526
2.23	0.0006951	662.23	4.192e-05	1322.23	7.142e-05	1982.23	8.904e-05	2642.23	0.0001017	3302.23	0.0001105	3962.23	0.0001134	4622.23	0.000118	5282.23	0.0001298	5942.23	0.0001639	6602.23	0.0002612	7262.23	0.0005523
2.24	0.0006922	662.24	4.141e-05	1322.24	6.927e-05	1982.24	8.843e-05	2642.24	0.0001003	3302.24	0.0001097	3962.24	0.0001129	4622.24	0.0001167	5282.24	0.0001309	5942.24	0.0001627	6602.24	0.0002605	7262.24	0.0005515
2.25	0.0006877	662.25	3.997e-05	1322.25	7.132e-05	1982.25	8.853e-05	2642.25	0.000101	3302.25	0.0001084	3962.25	0.0001133	4622.25	0.0001178	5282.25	0.0001297	5942.25	0.0001638	6602.25	0.0002608	7262.25	0.0005509
2.26	0.0006859	662.26	4.233e-05	1322.26	6.978e-05	1982.26	8.833e-05	2642.26	0.0001004	3302.26	0.0001088	3962.26	0.0001136	4622.26	0.0001167	5282.26	0.0001293	5942.26	0.0001628	6602.26	0.0002604	7262.26	0.0005498
2.27	0.000681	662.27	4.069e-05	1322.27	7.05e-05	1982.27	8.843e-05	2642.27	0.0001003	3302.27	0.000108	3962.27	0.0001128	4622.27	0.0001158	5282.27	0.0001304	5942.27	0.000164	6602.27	0.0002596	7262.27	0.0005514
2.28	0.0006797	662.28	4.13e-05	1322.28	7.009e-05	1982.28	8.925e-05	2642.28	9.98e-05	3302.28	0.0001088	3962.28	0.0001133	4622.28	0.0001162	5282.28	0.0001301	5942.28	0.0001624	6602.28	0.0002597	7262.28	0.0005495
2.29	0.0006761	662.29	4.192e-05	1322.29	6.999e-05	1982.29	8.915e-05	2642.29	0.0001003	3302.29	0.0001086	3962.29	0.0001128	4622.29	0.000116	5282.29	0.0001307	5942.29	0.0001618	6602.29	0.0002598	7262.29	0.000549
2.3	0.0006723	662.3	4.13e-05	1322.3	6.948e-05	1982.3	8.822e-05	2642.3	9.837e-05	3302.3	0.0001087	3962.3	0.0001124	4622.3	0.0001171	5282.3	0.0001296	5942.3	0.0001614	6602.3	0.000258	7262.3	0.0005494
2.31	0.0006684	662.31	4.141e-05	1322.31	7.05e-05	1982.31	8.863e-05	2642.31	0.0001007	3302.31	0.0001078	3962.31	0.0001126	4622.31	0.0001176	5282.31	0.0001288	5942.31	0.0001624	6602.31	0.000259	7262.31	0.0005482
2.32	0.0006679	662.32	4.11e-05	1322.32	7.04e-05	1982.32	8.874e-05	2642.32	9.959e-05	3302.32	0.0001076	3962.32	0.0001128	4622.32	0.0001153	5282.32	0.0001299	5942.32	0.0001603	6602.32	0.0002591	7262.32	0.0005475
2.33	0.0006634	662.33	4.079e-05	1322.33	6.989e-05	1982.33	8.71e-05	2642.33	0.0001015	3302.33	0.000107	3962.33	0.0001116	4622.33	0.0001156	5282.33	0.0001285	5942.33	0.0001618	6602.33	0.0002587	7262.33	0.0005471
2.34	0.0006627	662.34	4.151e-05	1322.34	6.937e-05	1982.34	8.802e-05	2642.34	9.826e-05	3302.34	0.000107	3962.34	0.0001114	4622.34	0.0001155	5282.34	0.0001287	5942.34	0.0001612	6602.34	0.0002588	7262.34	0.0005461
2.35	0.0006586	662.35	4.11e-05	1322.35	7.03e-05	1982.35	8.843e-05	2642.35	0.0001004	3302.35	0.000107	3962.35	0.0001112	4622.35	0.0001161	5282.35	0.000129	5942.35	0.0001623	6602.35	0.0002591	7262.35	0.0005467
2.36	0.0006574	662.36	4.1e-05	1322.36	6.968e-05	1982.36	8.781e-05	2642.36	9.888e-05	3302.36	0.0001069	3962.36	0.0001128	4622.36	0.0001156	5282.36	0.0001289	5942.36	0.0001624	6602.36	0.0002578	7262.36	0.000546
2.37	0.0006514	662.37	3.997e-05	1322.37	6.978e-05	1982.37	8.781e-05	2642.37	9.959e-05	3302.37	0.000107	3962.37	0.000113	4622.37	0.0001158	5282.37	0.0001277	5942.37	0.0001625	6602.37	0.0002589	7262.37	0.0005442
2.38	0.000651	662.38	4.192e-05	1322.38	6.876e-05	1982.38	8.771e-05	2642.38	9.878e-05	3302.38	0.000107	3962.38	0.0001109	4622.38	0.0001144	5282.38	0.0001272	5942.38	0.0001593	6602.38	0.0002567	7262.38	0.0005433
2.39	0.0006477	662.39	4.12e-05	1322.39	6.968e-05	1982.39	8.843e-05	2642.39	9.949e-05	3302.39	0.0001064	3962.39	0.0001119	4622.39	0.0001147	5282.39	0.0001277	5942.39	0.0001599	6602.39	0.0002572	7262.39	0.0005449
2.4	0.0006455	662.4	4.192e-05	1322.4	6.917e-05	1982.4	8.853e-05	2642.4	9.816e-05	3302.4	0.0001064	3962.4	0.0001113	4622.4	0.000114	5282.4	0.0001277	5942.4	0.0001597	6602.4	0.000257	7262.4	0.0005433
2.41	0.0006426	662.41	4.171e-05	1322.41	6.958e-05	1982.41	8.73e-05	2642.41	9.857e-05	3302.41	0.0001064	3962.41	0.0001109	4622.41	0.0001146	5282.41	0.0001276	5942.41	0.0001602	6602.41	0.0002578	7262.41	0.0005429
2.42	0.0006418	662.42	4.059e-05	1322.42	6.866e-05	1982.42	8.812e-05	2642.42	9.765e-05	3302.42	0.000105	3962.42	0.0001115	4622.42	0.0001143	5282.42	0.0001275	5942.42	0.0001601	6602.42	0.0002566	7262.42	0.0005426
2.43	0.0006383	662.43	4.018e-05	1322.43	6.907e-05	1982.43	8.74e-05	2642.43	9.929e-05	3302.43	0.0001053	3962.43	0.0001105	4622.43	0.0001147	5282.43	0.0001269	5942.43	0.0001589	6602.43	0.0002568	7262.43	0.0005416
2.44	0.0006348	662.44	4.12e-05	1322.44	7.009e-05	1982.44	8.812e-05	2642.44	9.714e-05	3302.44	0.0001069	3962.44	0.0001099	4622.44	0.0001146	5282.44	0.0001267	5942.44	0.0001607	6602.44	0.0002561	7262.44	0.0005411
2.45	0.0006336	662.45	4.1e-05	1322.45	6.948e-05	1982.45	8.853e-05	2642.45	9.918e-05	3302.45	0.0001054	3962.45	0.0001101	4622.45	0.0001151	5282.45	0.0001271	5942.45	0.0001595	6602.45	0.0002557	7262.45	0.0005412
2.46	0.0006315	662.46	4.11e-05	1322.46	6.855e-05	1982.46	8.72e-05	2642.46	9.806e-05	3302.46	0.0001062	3962.46	0.0001104	4622.46	0.0001128	5282.46	0.0001267	5942.46	0.00016	6602.46	0.0002553	7262.46	0.0005408
2.47	0.0006291	662.47	4.018e-05	1322.47	6.989e-05	1982.47	8.822e-05	2642.47	9.796e-05	3302.47	0.0001053	3962.47	0.00011	4622.47	0.0001144	5282.47	0.0001263	5942.47	0.0001582	6602.47	0.0002558	7262.47	0.0005393
2.48	0.0006265	662.48	4.069e-05	1322.48	6.907e-05	1982.48	8.792e-05	2642.48	9.775e-05	3302.48	0.0001045	3962.48	0.000109	4622.48	0.0001141	5282.48	0.0001275	5942.48	0.0001587	6602.48	0.0002555	7262.48	0.0005396
2.49	0.0006222	662.49	4.12e-05	1322.49	6.907e-05	1982.49	8.72e-05	2642.49	9.775e-05	3302.49	0.0001066	3962.49	0.0001101	4622.49	0.0001155	5282.49	0.0001259	5942.49	0.0001592	6602.49	0.0002545	7262.49	0.0005401
2.5	0.0006211	662.5	4.079e-05	1322.5	6.896e-05	1982.5	8.751e-05	2642.5	9.785e-05	3302.5	0.0001048	3962.5	0.0001094	4622.5	0.0001132	5282.5	0.0001257	5942.5	0.0001573	6602.5	0.0002538	7262.5	0.000538
2.51	0.0006166	662.51	4.089e-05	1322.51	7.009e-05	1982.51	8.658e-05	2642.51	9.826e-05	3302.51	0.0001044	3962.51	0.0001096	4622.51	0.000114	5282.51	0.000126	5942.51	0.0001588	6602.51	0.0002545	7262.51	0.000538
2.52	0.0006168	662.52	4.059e-05	1322.52	7.009e-05	1982.52	8.689e-05	2642.52	9.755e-05	3302.52	0.0001043	3962.52	0.000109	4622.52	0.0001121	5282.52	0.0001249	5942.52	0.0001581	6602.52	0.0002537	7262.52	0.0005372
2.53	0.0006145	662.53	4.059e-05	1322.53	6.855e-05	1982.53	8.638e-05	2642.53	9.703e-05	3302.53	0.0001067	3962.53	0.000109	4622.53	0.000114	5282.53	0.0001259	5942.53	0.0001583	6602.53	0.0002535	7262.53	0.0005361
2.54	0.0006113	662.54	4.1e-05	1322.54	6.702e-05	1982.54	8.679e-05	2642.54	9.785e-05	3302.54	0.000104	3962.54	0.0001087	4622.54	0.0001114	5282.54	0.0001256	5942.54	0.0001584	6602.54	0.0002536	7262.54	0.0005363
2.55	0.0006092	662.55	4.13e-05	1322.55	6.866e-05	1982.55	8.699e-05	2642.55	9.775e-05	3302.55	0.0001039	3962.55	0.0001092	4622.55	0.0001119	5282.55	0.000125	5942.55	0.0001569	6602.55	0.0002529	7262.55	0.0005373
2.56	0.0006086	662.56	4.007e-05	1322.56	6.825e-05	1982.56	8.597e-05	2642.56	9.693e-05	3302.56	0.0001056	3962.56	0.0001083	4622.56	0.0001122	5282.56	0.0001244	5942.56	0.0001572	6602.56	0.0002538	7262.56	0.0005367
2.57	0.0006066	662.57	3.977e-05	1322.57	6.835e-05	1982.57	8.658e-05	2642.57	9.662e-05	3302.57	0.0001046	3962.57	0.0001105	4622.57	0.0001125	5282.57	0.0001244	5942.57	0.0001575	6602.57	0.0002533	7262.57	0.0005363
2.58	0.0006056	662.58	4.069e-05	1322.58	6.917e-05	1982.58	8.617e-05	2642.58	9.621e-05	3302.58	0.0001042	3962.58	0.0001081	4622.58	0.000111	5282.58	0.000125	5942.58	0.0001583	6602.58	0.0002532	7262.58	0.000535
2.59	0.0006019	662.59	4.007e-05	1322.59	6.773e-05	1982.59	8.638e-05	2642.59	9.529e-05	3302.59	0.0001048	3962.59	0.0001104	4622.59	0.000112	5282.59	0.0001258	5942.59	0.0001575	6602.59	0.0002521	7262.59	0.0005342
2.6	0.0005998	662.6	4.069e-05	1322.6	6.855e-05	1982.6	8.494e-05	2642.6	9.785e-05	3302.6	0.0001042	3962.6	0.0001082	4622.6	0.0001115	5282.6	0.0001247	5942.6	0.0001578	6602.6	0.0002517	7262.6	0.000535
2.61	0.0005982	662.61	3.936e-05	1322.61	6.835e-05	1982.61	8.648e-05	2642.61	9.591e-05	3302.61	0.000103	3962.61	0.0001078	4622.61	0.0001117	5282.61	0.0001247	5942.61	0.0001558	6602.61	0.000253	7262.61	0.0005341
2.62	0.0005959	662.62	4.161e-05	1322.62	6.886e-05	1982.62	8.587e-05	2642.62	9.488e-05	3302.62	0.0001043	3962.62	0.0001071	4622.62	0.0001108	5282.62	0.0001232	5942.62	0.0001574	6602.62	0.0002522	7262.62	0.0005341
2.63	0.0005948	662.63	4.13e-05	1322.63	6.907e-05	1982.63	8.648e-05	2642.63	9.57e-05	3302.63	0.0001028	3962.63	0.0001079	4622.63	0.0001125	5282.63	0.0001243	5942.63	0.000157	6602.63	0.0002515	7262.63	0.0005314
2.64	0.0005925	662.64	4.079e-05	1322.64	6.773e-05	1982.64	8.617e-05	2642.64	9.601e-05	3302.64	0.0001038	3962.64	0.0001084	4622.64	0.0001115	5282.64	0.0001234	5942.64	0.0001562	6602.64	0.0002503	7262.64	0.0005335
2.65	0.0005902	662.65	4.018e-05	1322.65	7.019e-05	1982.65	8.597e-05	2642.65	9.724e-05	3302.65	0.0001045	3962.65	0.0001092	4622.65	0.0001116	5282.65	0.0001235	5942.65	0.0001555	6602.65	0.0002514	7262.65	0.0005324
2.66	0.000589	662.66	3.977e-05	1322.66	6.784e-05	1982.66	8.566e-05	2642.66	9.498e-05	3302.66	0.0001044	3962.66	0.0001091	4622.66	0.0001106	5282.66	0.000123	5942.66	0.0001556	6602.66	0.0002504	7262.66	0.000532
2.67	0.0005861	662.67	4.11e-05	1322.67	6.691e-05	1982.67	8.576e-05	2642.67	9.457e-05	3302.67	0.0001031	3962.67	0.0001079	4622.67	0.0001116	5282.67	0.0001241	5942.67	0.0001552	6602.67	0.0002525	7262.67	0.0005311
2.68	0.0005855	662.68	4.048e-05	1322.68	6.763e-05	1982.68	8.546e-05	2642.68	9.591e-05	3302.68	0.0001033	3962.68	0.000108	4622.68	0.0001111	5282.68	0.0001225	5942.68	0.0001547	6602.68	0.0002508	7262.68	0.0005307
2.69	0.0005824	662.69	4.007e-05	1322.69	6.794e-05	1982.69	8.587e-05	2642.69	9.56e-05	3302.69	0.000103	3962.69	0.0001076	4622.69	0.0001117	5282.69	0.0001235	5942.69	0.000155	6602.69	0.0002505	7262.69	0.0005296
2.7	0.0005812	662.7	4.059e-05	1322.7	6.804e-05	1982.7	8.443e-05	2642.7	9.652e-05	3302.7	0.0001027	3962.7	0.0001074	4622.7	0.0001105	5282.7	0.0001226	5942.7	0.0001551	6602.7	0.0002508	7262.7	0.0005307
2.71	0.0005786	662.71	3.925e-05	1322.71	6.825e-05	1982.71	8.392e-05	2642.71	9.55e-05	3302.71	0.0001024	3962.71	0.0001078	4622.71	0.0001117	5282.71	0.0001241	5942.71	0.0001542	6602.71	0.000251	7262.71	0.000529
2.72	0.0005778	662.72	3.997e-05	1322.72	6.835e-05	1982.72	8.576e-05	2642.72	9.57e-05	3302.72	0.0001027	3962.72	0.0001067	4622.72	0.0001095	5282.72	0.0001226	5942.72	0.0001563	6602.72	0.0002502	7262.72	0.0005277
2.73	0.0005745	662.73	4.13e-05	1322.73	6.712e-05	1982.73	8.699e-05	2642.73	9.621e-05	3302.73	0.0001031	3962.73	0.0001077	4622.73	0.0001104	5282.73	0.0001227	5942.73	0.0001543	6602.73	0.0002499	7262.73	0.0005282
2.74	0.0005743	662.74	4.161e-05	1322.74	6.65e-05	1982.74	8.433e-05	2642.74	9.611e-05	3302.74	0.0001021	3962.74	0.0001075	4622.74	0.0001089	5282.74	0.0001219	5942.74	0.0001546	6602.74	0.0002509	7262.74	0.0005282
2.75	0.0005733	662.75	4.069e-05	1322.75	6.64e-05	1982.75	8.648e-05	2642.75	9.601e-05	3302.75	0.0001018	3962.75	0.000106	4622.75	0.0001113	5282.75	0.0001237	5942.75	0.000153	6602.75	0.0002493	7262.75	0.0005282
2.76	0.0005722	662.76	4.12e-05	1322.76	6.62e-05	1982.76	8.433e-05	2642.76	9.478e-05	3302.76	0.0001024	3962.76	0.0001067	4622.76	0.000109	5282.76	0.0001223	5942.76	0.0001547	6602.76	0.0002498	7262.76	0.0005279
2.77	0.0005683	662.77	4.069e-05	1322.77	6.753e-05	1982.77	8.576e-05	2642.77	9.58e-05	3302.77	0.0001017	3962.77	0.0001068	4622.77	0.0001109	5282.77	0.0001219	5942.77	0.0001537	6602.77	0.0002501	7262.77	0.0005271
2.78	0.0005666	662.78	4.079e-05	1322.78	6.671e-05	1982.78	8.433e-05	2642.78	9.57e-05	3302.78	0.0001017	3962.78	0.0001051	4622.78	0.0001102	5282.78	0.000122	5942.78	0.000155	6602.78	0.0002487	7262.78	0.0005265
2.79	0.000566	662.79	4.018e-05	1322.79	6.702e-05	1982.79	8.525e-05	2642.79	9.519e-05	3302.79	0.0001024	3962.79	0.000107	4622.79	0.00011	5282.79	0.000123	5942.79	0.0001536	6602.79	0.0002484	7262.79	0.0005261
2.8	0.0005641	662.8	4.182e-05	1322.8	6.599e-05	1982.8	8.392e-05	2642.8	9.519e-05	3302.8	0.0001022	3962.8	0.0001068	4622.8	0.0001092	5282.8	0.0001225	5942.8	0.0001539	6602.8	0.0002482	7262.8	0.0005261
2.81	0.0005613	662.81	3.987e-05	1322.81	6.609e-05	1982.81	8.474e-05	2642.81	9.478e-05	3302.81	0.0001024	3962.81	0.0001054	4622.81	0.000109	5282.81	0.0001233	5942.81	0.0001553	6602.81	0.0002474	7262.81	0.0005244
2.82	0.0005607	662.82	4.018e-05	1322.82	6.691e-05	1982.82	8.341e-05	2642.82	9.386e-05	3302.82	0.0001011	3962.82	0.0001039	4622.82	0.0001105	5282.82	0.0001214	5942.82	0.0001537	6602.82	0.0002488	7262.82	0.0005257
2.83	0.000559	662.83	4.059e-05	1322.83	6.671e-05	1982.83	8.484e-05	2642.83	9.365e-05	3302.83	0.0001022	3962.83	0.0001069	4622.83	0.00011	5282.83	0.0001234	5942.83	0.0001538	6602.83	0.0002482	7262.83	0.0005238
2.84	0.0005582	662.84	4.038e-05	1322.84	6.712e-05	1982.84	8.505e-05	2642.84	9.488e-05	3302.84	0.000101	3962.84	0.0001059	4622.84	0.0001099	5282.84	0.000122	5942.84	0.0001526	6602.84	0.0002489	7262.84	0.0005254
2.85	0.0005553	662.85	4.11e-05	1322.85	6.671e-05	1982.85	8.505e-05	2642.85	9.355e-05	3302.85	0.0001013	3962.85	0.0001072	4622.85	0.0001107	5282.85	0.0001215	5942.85	0.0001539	6602.85	0.000246	7262.85	0.0005239
2.86	0.0005543	662.86	3.915e-05	1322.86	6.804e-05	1982.86	8.413e-05	2642.86	9.539e-05	3302.86	0.0001009	3962.86	0.0001052	4622.86	0.0001085	5282.86	0.0001212	5942.86	0.0001537	6602.86	0.0002464	7262.86	0.0005246
2.87	0.0005536	662.87	4.079e-05	1322.87	6.691e-05	1982.87	8.556e-05	2642.87	9.498e-05	3302.87	0.0001024	3962.87	0.0001051	4622.87	0.0001099	5282.87	0.0001211	5942.87	0.0001531	6602.87	0.0002468	7262.87	0.0005237
2.88	0.00055	662.88	3.997e-05	1322.88	6.661e-05	1982.88	8.372e-05	2642.88	9.498e-05	3302.88	0.0001002	3962.88	0.000105	4622.88	0.000109	5282.88	0.0001189	5942.88	0.0001536	6602.88	0.000248	7262.88	0.0005225
2.89	0.0005488	662.89	4.048e-05	1322.89	6.681e-05	1982.89	8.464e-05	2642.89	9.396e-05	3302.89	0.0001009	3962.89	0.0001048	4622.89	0.000108	5282.89	0.0001223	5942.89	0.0001532	6602.89	0.0002461	7262.89	0.0005236
2.9	0.0005489	662.9	4.089e-05	1322.9	6.671e-05	1982.9	8.372e-05	2642.9	9.478e-05	3302.9	0.0001008	3962.9	0.0001054	4622.9	0.0001088	5282.9	0.0001207	5942.9	0.0001542	6602.9	0.0002469	7262.9	0.000522
2.91	0.0005472	662.91	4.079e-05	1322.91	6.702e-05	1982.91	8.484e-05	2642.91	9.406e-05	3302.91	0.0001008	3962.91	0.0001054	4622.91	0.0001104	5282.91	0.0001201	5942.91	0.0001517	6602.91	0.0002473	7262.91	0.0005215
2.92	0.000546	662.92	4.069e-05	1322.92	6.691e-05	1982.92	8.392e-05	2642.92	9.437e-05	3302.92	0.0001012	3962.92	0.0001047	4622.92	0.0001081	5282.92	0.0001201	5942.92	0.000153	6602.92	0.0002467	7262.92	0.0005213
2.93	0.0005442	662.93	4.018e-05	1322.93	6.661e-05	1982.93	8.372e-05	2642.93	9.427e-05	3302.93	0.0001007	3962.93	0.0001051	4622.93	0.0001098	5282.93	0.0001202	5942.93	0.0001531	6602.93	0.0002461	7262.93	0.0005223
2.94	0.0005428	662.94	4.079e-05	1322.94	6.702e-05	1982.94	8.372e-05	2642.94	9.488e-05	3302.94	0.0001007	3962.94	0.0001047	4622.94	0.0001078	5282.94	0.0001206	5942.94	0.0001523	6602.94	0.0002466	7262.94	0.0005213
2.95	0.000542	662.95	3.966e-05	1322.95	6.661e-05	1982.95	8.341e-05	2642.95	9.406e-05	3302.95	0.0001006	3962.95	0.0001046	4622.95	0.0001084	5282.95	0.0001199	5942.95	0.0001521	6602.95	0.0002468	7262.95	0.0005212
2.96	0.0005407	662.96	4.018e-05	1322.96	6.63e-05	1982.96	8.341e-05	2642.96	9.345e-05	3302.96	9.929e-05	3962.96	0.0001044	4622.96	0.0001078	5282.96	0.0001195	5942.96	0.0001528	6602.96	0.0002456	7262.96	0.0005208
2.97	0.0005399	662.97	4.048e-05	1322.97	6.691e-05	1982.97	8.331e-05	2642.97	9.55e-05	3302.97	0.0001018	3962.97	0.0001045	4622.97	0.0001076	5282.97	0.000121	5942.97	0.0001524	6602.97	0.0002444	7262.97	0.0005206
2.98	0.0005376	662.98	4.018e-05	1322.98	6.691e-05	1982.98	8.32e-05	2642.98	9.437e-05	3302.98	0.0001	3962.98	0.0001045	4622.98	0.0001069	5282.98	0.0001192	5942.98	0.000153	6602.98	0.0002457	7262.98	0.0005192
2.99	0.000538	662.99	4.1e-05	1322.99	6.558e-05	1982.99	8.402e-05	2642.99	9.437e-05	3302.99	9.959e-05	3962.99	0.000104	4622.99	0.0001087	5282.99	0.00012	5942.99	0.0001523	6602.99	0.0002461	7262.99	0.0005199
3	0.0005353	663	3.905e-05	1323	6.681e-05	1983	8.228e-05	2643	9.355e-05	3303	9.918e-05	3963	0.0001046	4623	0.0001069	5283	0.0001204	5943	0.0001523	6603	0.0002457	7263	0.0005194
3.01	0.0005348	663.01	4.11e-05	1323.01	6.732e-05	1983.01	8.382e-05	2643.01	9.253e-05	3303.01	0.0001002	3963.01	0.0001041	4623.01	0.0001077	5283.01	0.000121	5943.01	0.0001512	6603.01	0.000244	7263.01	0.0005196
3.02	0.0005331	663.02	3.966e-05	1323.02	6.63e-05	1983.02	8.279e-05	2643.02	9.335e-05	3303.02	0.0001003	3963.02	0.0001048	4623.02	0.0001084	5283.02	0.0001201	5943.02	0.0001525	6603.02	0.0002449	7263.02	0.0005177
3.03	0.0005322	663.03	3.987e-05	1323.03	6.558e-05	1983.03	8.372e-05	2643.03	9.355e-05	3303.03	9.97e-05	3963.03	0.0001047	4623.03	0.0001089	5283.03	0.0001203	5943.03	0.000152	6603.03	0.0002468	7263.03	0.0005174
3.04	0.0005298	663.04	4.1e-05	1323.04	6.681e-05	1983.04	8.279e-05	2643.04	9.365e-05	3303.04	0.0001	3963.04	0.0001036	4623.04	0.0001068	5283.04	0.000119	5943.04	0.0001518	6603.04	0.0002439	7263.04	0.0005182
3.05	0.0005298	663.05	3.946e-05	1323.05	6.661e-05	1983.05	8.31e-05	2643.05	9.335e-05	3303.05	0.0001017	3963.05	0.0001046	4623.05	0.0001074	5283.05	0.0001196	5943.05	0.0001511	6603.05	0.0002442	7263.05	0.0005181
3.06	0.0005288	663.06	3.946e-05	1323.06	6.579e-05	1983.06	8.238e-05	2643.06	9.335e-05	3303.06	9.99e-05	3963.06	0.0001031	4623.06	0.0001066	5283.06	0.0001192	5943.06	0.0001514	6603.06	0.0002452	7263.06	0.0005181
3.07	0.0005279	663.07	3.956e-05	1323.07	6.548e-05	1983.07	8.351e-05	2643.07	9.273e-05	3303.07	9.99e-05	3963.07	0.0001044	4623.07	0.0001073	5283.07	0.0001202	5943.07	0.0001501	6603.07	0.0002436	7263.07	0.0005176
3.08	0.0005273	663.08	3.936e-05	1323.08	6.569e-05	1983.08	8.351e-05	2643.08	9.242e-05	3303.08	0.0001	3963.08	0.0001018	4623.08	0.0001058	5283.08	0.0001196	5943.08	0.0001503	6603.08	0.0002442	7263.08	0.0005161
3.09	0.0005238	663.09	4.089e-05	1323.09	6.63e-05	1983.09	8.331e-05	2643.09	9.191e-05	3303.09	9.918e-05	3963.09	0.0001037	4623.09	0.0001075	5283.09	0.0001181	5943.09	0.0001507	6603.09	0.000244	7263.09	0.0005163
3.1	0.0005241	663.1	4.028e-05	1323.1	6.64e-05	1983.1	8.259e-05	2643.1	9.314e-05	3303.1	0.0001003	3963.1	0.0001043	4623.1	0.0001067	5283.1	0.0001189	5943.1	0.00015	6603.1	0.0002424	7263.1	0.0005168
3.11	0.0005233	663.11	3.987e-05	1323.11	6.579e-05	1983.11	8.29e-05	2643.11	9.355e-05	3303.11	0.0001003	3963.11	0.000104	4623.11	0.0001064	5283.11	0.0001194	5943.11	0.0001508	6603.11	0.0002438	7263.11	0.0005159
3.12	0.0005213	663.12	3.997e-05	1323.12	6.599e-05	1983.12	8.31e-05	2643.12	9.13e-05	3303.12	9.97e-05	3963.12	0.0001036	4623.12	0.0001055	5283.12	0.0001181	5943.12	0.0001502	6603.12	0.0002425	7263.12	0.0005148
3.13	0.0005209	663.13	3.925e-05	1323.13	6.476e-05	1983.13	8.3e-05	2643.13	9.294e-05	3303.13	0.0001007	3963.13	0.0001041	4623.13	0.000106	5283.13	0.000119	5943.13	0.0001506	6603.13	0.0002439	7263.13	0.0005145
3.14	0.0005209	663.14	3.915e-05	1323.14	6.466e-05	1983.14	8.218e-05	2643.14	9.314e-05	3303.14	9.806e-05	3963.14	0.0001028	4623.14	0.0001059	5283.14	0.0001188	5943.14	0.0001497	6603.14	0.0002434	7263.14	0.000515
3.15	0.0005201	663.15	4.007e-05	1323.15	6.405e-05	1983.15	8.443e-05	2643.15	9.273e-05	3303.15	9.929e-05	3963.15	0.0001034	4623.15	0.000106	5283.15	0.0001177	5943.15	0.0001514	6603.15	0.0002436	7263.15	0.0005141
3.16	0.0005183	663.16	3.966e-05	1323.16	6.538e-05	1983.16	8.187e-05	2643.16	9.232e-05	3303.16	9.878e-05	3963.16	0.0001017	4623.16	0.000105	5283.16	0.0001185	5943.16	0.0001505	6603.16	0.0002426	7263.16	0.0005131
3.17	0.0005175	663.17	4.007e-05	1323.17	6.425e-05	1983.17	8.249e-05	2643.17	9.263e-05	3303.17	9.908e-05	3963.17	0.0001027	4623.17	0.0001065	5283.17	0.0001181	5943.17	0.0001501	6603.17	0.0002423	7263.17	0.0005144
3.18	0.0005166	663.18	3.987e-05	1323.18	6.569e-05	1983.18	8.279e-05	2643.18	9.15e-05	3303.18	9.888e-05	3963.18	0.0001024	4623.18	0.0001051	5283.18	0.0001188	5943.18	0.0001489	6603.18	0.0002416	7263.18	0.0005134
3.19	0.0005158	663.19	3.884e-05	1323.19	6.435e-05	1983.19	8.382e-05	2643.19	9.232e-05	3303.19	9.888e-05	3963.19	0.0001026	4623.19	0.0001062	5283.19	0.0001189	5943.19	0.0001496	6603.19	0.000243	7263.19	0.0005139
3.2	0.000516	663.2	4.028e-05	1323.2	6.569e-05	1983.2	8.187e-05	2643.2	9.222e-05	3303.2	9.765e-05	3963.2	0.0001025	4623.2	0.000106	5283.2	0.0001163	5943.2	0.0001501	6603.2	0.0002421	7263.2	0.000513
3.21	0.0005138	663.21	3.874e-05	1323.21	6.497e-05	1983.21	8.187e-05	2643.21	9.242e-05	3303.21	9.878e-05	3963.21	0.0001039	4623.21	0.0001049	5283.21	0.0001174	5943.21	0.000149	6603.21	0.0002427	7263.21	0.000513
3.22	0.0005133	663.22	3.977e-05	1323.22	6.528e-05	1983.22	8.105e-05	2643.22	9.222e-05	3303.22	9.878e-05	3963.22	0.0001024	4623.22	0.000105	5283.22	0.0001175	5943.22	0.0001489	6603.22	0.0002416	7263.22	0.000512
3.23	0.0005133	663.23	3.966e-05	1323.23	6.558e-05	1983.23	8.269e-05	2643.23	9.212e-05	3303.23	9.959e-05	3963.23	0.0001029	4623.23	0.0001064	5283.23	0.0001163	5943.23	0.0001496	6603.23	0.0002425	7263.23	0.0005126
3.24	0.0005122	663.24	4.038e-05	1323.24	6.456e-05	1983.24	8.126e-05	2643.24	9.304e-05	3303.24	9.816e-05	3963.24	0.0001018	4623.24	0.0001054	5283.24	0.0001173	5943.24	0.0001483	6603.24	0.0002409	7263.24	0.0005103
3.25	0.0005099	663.25	3.946e-05	1323.25	6.415e-05	1983.25	8.187e-05	2643.25	9.263e-05	3303.25	9.99e-05	3963.25	0.0001035	4623.25	0.0001058	5283.25	0.0001177	5943.25	0.0001497	6603.25	0.000243	7263.25	0.0005106
3.26	0.0005102	663.26	4.007e-05	1323.26	6.548e-05	1983.26	8.177e-05	2643.26	9.078e-05	3303.26	9.816e-05	3963.26	0.000102	4623.26	0.0001054	5283.26	0.000117	5943.26	0.0001485	6603.26	0.0002412	7263.26	0.0005121
3.27	0.0005112	663.27	3.802e-05	1323.27	6.507e-05	1983.27	8.167e-05	2643.27	9.212e-05	3303.27	9.939e-05	3963.27	0.0001032	4623.27	0.000106	5283.27	0.0001175	5943.27	0.0001492	6603.27	0.0002407	7263.27	0.0005115
3.28	0.0005071	663.28	3.966e-05	1323.28	6.405e-05	1983.28	8.228e-05	2643.28	9.242e-05	3303.28	9.837e-05	3963.28	0.0001024	4623.28	0.0001049	5283.28	0.0001166	5943.28	0.0001504	6603.28	0.0002409	7263.28	0.0005101
3.29	0.0005088	663.29	3.915e-05	1323.29	6.517e-05	1983.29	8.105e-05	2643.29	9.109e-05	3303.29	9.806e-05	3963.29	0.0001021	4623.29	0.0001062	5283.29	0.0001162	5943.29	0.0001486	6603.29	0.0002412	7263.29	0.0005113
3.3	0.0005069	663.3	3.956e-05	1323.3	6.62e-05	1983.3	8.3e-05	2643.3	9.099e-05	3303.3	9.816e-05	3963.3	0.0001016	4623.3	0.0001048	5283.3	0.0001164	5943.3	0.0001488	6603.3	0.0002407	7263.3	0.0005102
3.31	0.000507	663.31	3.864e-05	1323.31	6.507e-05	1983.31	8.156e-05	2643.31	9.242e-05	3303.31	9.918e-05	3963.31	0.000102	4623.31	0.0001036	5283.31	0.0001175	5943.31	0.0001491	6603.31	0.0002399	7263.31	0.0005089
3.32	0.0005046	663.32	3.884e-05	1323.32	6.446e-05	1983.32	8.218e-05	2643.32	9.212e-05	3303.32	9.734e-05	3963.32	0.0001007	4623.32	0.0001046	5283.32	0.0001168	5943.32	0.0001486	6603.32	0.0002398	7263.32	0.0005083
3.33	0.0005045	663.33	3.915e-05	1323.33	6.364e-05	1983.33	8.187e-05	2643.33	9.181e-05	3303.33	9.826e-05	3963.33	0.0001032	4623.33	0.0001048	5283.33	0.0001167	5943.33	0.0001479	6603.33	0.0002403	7263.33	0.0005083
3.34	0.0005025	663.34	3.874e-05	1323.34	6.425e-05	1983.34	8.187e-05	2643.34	9.16e-05	3303.34	9.744e-05	3963.34	0.0001021	4623.34	0.0001048	5283.34	0.0001171	5943.34	0.0001478	6603.34	0.0002405	7263.34	0.0005087
3.35	0.0005024	663.35	3.884e-05	1323.35	6.446e-05	1983.35	8.197e-05	2643.35	9.109e-05	3303.35	9.888e-05	3963.35	0.0001005	4623.35	0.0001052	5283.35	0.000116	5943.35	0.0001484	6603.35	0.0002407	7263.35	0.0005074
3.36	0.0005013	663.36	3.874e-05	1323.36	6.425e-05	1983.36	8.054e-05	2643.36	9.109e-05	3303.36	9.806e-05	3963.36	0.0001014	4623.36	0.0001048	5283.36	0.0001169	5943.36	0.0001479	6603.36	0.0002386	7263.36	0.0005076
3.37	0.0005014	663.37	3.792e-05	1323.37	6.558e-05	1983.37	8.115e-05	2643.37	9.212e-05	3303.37	9.662e-05	3963.37	0.0001016	4623.37	0.0001045	5283.37	0.0001175	5943.37	0.0001487	6603.37	0.0002415	7263.37	0.0005084
3.38	0.0004995	663.38	3.997e-05	1323.38	6.507e-05	1983.38	8.064e-05	2643.38	9.007e-05	3303.38	9.796e-05	3963.38	0.0001014	4623.38	0.000105	5283.38	0.0001165	5943.38	0.0001464	6603.38	0.0002387	7263.38	0.0005066
3.39	0.0005002	663.39	3.843e-05	1323.39	6.405e-05	1983.39	8.105e-05	2643.39	9.181e-05	3303.39	9.837e-05	3963.39	0.0001007	4623.39	0.0001045	5283.39	0.0001162	5943.39	0.0001491	6603.39	0.0002404	7263.39	0.0005071
3.4	0.0004977	663.4	3.966e-05	1323.4	6.425e-05	1983.4	8.044e-05	2643.4	9.058e-05	3303.4	9.673e-05	3963.4	0.0001015	4623.4	0.000105	5283.4	0.0001159	5943.4	0.0001484	6603.4	0.0002378	7263.4	0.0005068
3.41	0.0004984	663.41	3.915e-05	1323.41	6.538e-05	1983.41	8.033e-05	2643.41	9.273e-05	3303.41	9.744e-05	3963.41	0.0001015	4623.41	0.0001052	5283.41	0.0001161	5943.41	0.0001487	6603.41	0.0002383	7263.41	0.0005064
3.42	0.0004976	663.42	3.895e-05	1323.42	6.384e-05	1983.42	8.177e-05	2643.42	9.017e-05	3303.42	9.683e-05	3963.42	0.0001025	4623.42	0.0001046	5283.42	0.0001156	5943.42	0.0001476	6603.42	0.0002388	7263.42	0.0005064
3.43	0.0004983	663.43	3.833e-05	1323.43	6.405e-05	1983.43	8.136e-05	2643.43	9.109e-05	3303.43	9.724e-05	3963.43	0.0001007	4623.43	0.0001045	5283.43	0.0001148	5943.43	0.0001481	6603.43	0.00024	7263.43	0.0005057
3.44	0.0004964	663.44	3.956e-05	1323.44	6.384e-05	1983.44	8.003e-05	2643.44	8.996e-05	3303.44	9.621e-05	3963.44	0.0001023	4623.44	0.000104	5283.44	0.000116	5943.44	0.0001474	6603.44	0.0002389	7263.44	0.0005051
3.45	0.0004963	663.45	3.884e-05	1323.45	6.548e-05	1983.45	8.013e-05	2643.45	9.027e-05	3303.45	9.693e-05	3963.45	0.0001011	4623.45	0.000105	5283.45	0.0001148	5943.45	0.0001484	6603.45	0.0002398	7263.45	0.0005054
3.46	0.0004943	663.46	3.905e-05	1323.46	6.425e-05	1983.46	8.013e-05	2643.46	8.996e-05	3303.46	9.478e-05	3963.46	0.0001	4623.46	0.0001056	5283.46	0.0001154	5943.46	0.0001484	6603.46	0.0002381	7263.46	0.0005056
3.47	0.0004945	663.47	3.854e-05	1323.47	6.343e-05	1983.47	8.146e-05	2643.47	9.109e-05	3303.47	9.847e-05	3963.47	0.0001014	4623.47	0.0001045	5283.47	0.0001165	5943.47	0.0001481	6603.47	0.0002391	7263.47	0.0005053
3.48	0.0004948	663.48	3.915e-05	1323.48	6.456e-05	1983.48	8.033e-05	2643.48	8.945e-05	3303.48	9.611e-05	3963.48	0.0001008	4623.48	0.0001044	5283.48	0.0001157	5943.48	0.0001476	6603.48	0.000238	7263.48	0.0005038
3.49	0.0004928	663.49	3.813e-05	1323.49	6.343e-05	1983.49	8.156e-05	2643.49	9.191e-05	3303.49	9.785e-05	3963.49	0.0001016	4623.49	0.0001028	5283.49	0.0001159	5943.49	0.0001482	6603.49	0.0002384	7263.49	0.0005052
3.5	0.000492	663.5	3.905e-05	1323.5	6.425e-05	1983.5	8.044e-05	2643.5	9.017e-05	3303.5	9.662e-05	3963.5	0.0001006	4623.5	0.000105	5283.5	0.0001159	5943.5	0.0001473	6603.5	0.0002372	7263.5	0.0005049
3.51	0.0004927	663.51	3.792e-05	1323.51	6.323e-05	1983.51	8.003e-05	2643.51	9.15e-05	3303.51	9.56e-05	3963.51	0.000102	4623.51	0.0001038	5283.51	0.0001152	5943.51	0.0001472	6603.51	0.0002384	7263.51	0.0005043
3.52	0.0004915	663.52	3.895e-05	1323.52	6.497e-05	1983.52	7.962e-05	2643.52	8.904e-05	3303.52	9.529e-05	3963.52	0.0001003	4623.52	0.0001047	5283.52	0.0001146	5943.52	0.0001468	6603.52	0.0002371	7263.52	0.0005035
3.53	0.0004903	663.53	3.68e-05	1323.53	6.353e-05	1983.53	7.993e-05	2643.53	9.078e-05	3303.53	9.724e-05	3963.53	9.99e-05	4623.53	0.0001027	5283.53	0.0001158	5943.53	0.0001471	6603.53	0.0002381	7263.53	0.0005033
3.54	0.0004879	663.54	3.895e-05	1323.54	6.241e-05	1983.54	8.115e-05	2643.54	8.956e-05	3303.54	9.498e-05	3963.54	9.959e-05	4623.54	0.000104	5283.54	0.0001144	5943.54	0.000146	6603.54	0.0002369	7263.54	0.0005038
3.55	0.0004896	663.55	3.782e-05	1323.55	6.384e-05	1983.55	7.962e-05	2643.55	9.068e-05	3303.55	9.539e-05	3963.55	9.929e-05	4623.55	0.0001038	5283.55	0.000114	5943.55	0.0001471	6603.55	0.0002376	7263.55	0.0005024
3.56	0.0004874	663.56	3.884e-05	1323.56	6.405e-05	1983.56	7.921e-05	2643.56	8.986e-05	3303.56	9.509e-05	3963.56	0.0001021	4623.56	0.0001038	5283.56	0.000116	5943.56	0.0001465	6603.56	0.0002375	7263.56	0.0005023
3.57	0.0004878	663.57	3.895e-05	1323.57	6.517e-05	1983.57	8.003e-05	2643.57	8.956e-05	3303.57	9.652e-05	3963.57	0.0001008	4623.57	0.0001039	5283.57	0.0001147	5943.57	0.0001464	6603.57	0.0002386	7263.57	0.0005009
3.58	0.0004862	663.58	3.843e-05	1323.58	6.312e-05	1983.58	7.921e-05	2643.58	9.048e-05	3303.58	9.621e-05	3963.58	9.878e-05	4623.58	0.0001036	5283.58	0.0001165	5943.58	0.0001462	6603.58	0.0002358	7263.58	0.0005023
3.59	0.0004886	663.59	3.71e-05	1323.59	6.353e-05	1983.59	7.993e-05	2643.59	9.027e-05	3303.59	9.55e-05	3963.59	0.0001002	4623.59	0.0001047	5283.59	0.0001149	5943.59	0.0001461	6603.59	0.0002368	7263.59	0.0005019
3.6	0.000486	663.6	3.884e-05	1323.6	6.323e-05	1983.6	7.962e-05	2643.6	9.017e-05	3303.6	9.376e-05	3963.6	0.0001003	4623.6	0.0001044	5283.6	0.0001148	5943.6	0.0001443	6603.6	0.0002364	7263.6	0.0005021
3.61	0.0004854	663.61	3.813e-05	1323.61	6.333e-05	1983.61	7.941e-05	2643.61	9.007e-05	3303.61	9.509e-05	3963.61	0.0001007	4623.61	0.0001039	5283.61	0.0001146	5943.61	0.0001455	6603.61	0.0002363	7263.61	0.0005011
3.62	0.0004859	663.62	3.833e-05	1323.62	6.394e-05	1983.62	8.085e-05	2643.62	8.925e-05	3303.62	9.591e-05	3963.62	0.0001008	4623.62	0.0001032	5283.62	0.0001152	5943.62	0.0001448	6603.62	0.0002376	7263.62	0.0005014
3.63	0.000485	663.63	3.823e-05	1323.63	6.425e-05	1983.63	7.921e-05	2643.63	8.935e-05	3303.63	9.457e-05	3963.63	0.0001003	4623.63	0.000103	5283.63	0.0001144	5943.63	0.0001451	6603.63	0.0002366	7263.63	0.0005007
3.64	0.0004845	663.64	3.895e-05	1323.64	6.353e-05	1983.64	8.033e-05	2643.64	8.863e-05	3303.64	9.509e-05	3963.64	0.0001009	4623.64	0.0001023	5283.64	0.0001151	5943.64	0.0001458	6603.64	0.0002361	7263.64	0.0005008
3.65	0.0004841	663.65	3.864e-05	1323.65	6.333e-05	1983.65	7.911e-05	2643.65	9.027e-05	3303.65	9.437e-05	3963.65	0.0001002	4623.65	0.0001039	5283.65	0.0001142	5943.65	0.0001469	6603.65	0.0002366	7263.65	0.0005001
3.66	0.000484	663.66	3.884e-05	1323.66	6.415e-05	1983.66	8.033e-05	2643.66	8.925e-05	3303.66	9.386e-05	3963.66	9.888e-05	4623.66	0.0001028	5283.66	0.0001147	5943.66	0.0001458	6603.66	0.0002357	7263.66	0.0004994
3.67	0.0004819	663.67	3.792e-05	1323.67	6.405e-05	1983.67	7.941e-05	2643.67	9.109e-05	3303.67	9.498e-05	3963.67	9.949e-05	4623.67	0.0001031	5283.67	0.0001132	5943.67	0.0001432	6603.67	0.000236	7263.67	0.0004997
3.68	0.0004818	663.68	3.874e-05	1323.68	6.507e-05	1983.68	8.003e-05	2643.68	8.956e-05	3303.68	9.539e-05	3963.68	9.97e-05	4623.68	0.0001033	5283.68	0.0001147	5943.68	0.0001442	6603.68	0.0002356	7263.68	0.0004993
3.69	0.0004816	663.69	3.639e-05	1323.69	6.405e-05	1983.69	7.952e-05	2643.69	8.996e-05	3303.69	9.478e-05	3963.69	9.929e-05	4623.69	0.0001038	5283.69	0.0001133	5943.69	0.0001439	6603.69	0.0002355	7263.69	0.0004989
3.7	0.0004804	663.7	3.874e-05	1323.7	6.446e-05	1983.7	7.952e-05	2643.7	8.915e-05	3303.7	9.57e-05	3963.7	9.99e-05	4623.7	0.0001024	5283.7	0.0001132	5943.7	0.0001435	6603.7	0.0002349	7263.7	0.0004984
3.71	0.0004806	663.71	3.772e-05	1323.71	6.446e-05	1983.71	8.095e-05	2643.71	8.956e-05	3303.71	9.539e-05	3963.71	9.847e-05	4623.71	0.0001031	5283.71	0.0001138	5943.71	0.0001448	6603.71	0.0002354	7263.71	0.0004986
3.72	0.0004815	663.72	3.833e-05	1323.72	6.394e-05	1983.72	7.952e-05	2643.72	8.843e-05	3303.72	9.509e-05	3963.72	9.918e-05	4623.72	0.000102	5283.72	0.0001137	5943.72	0.0001447	6603.72	0.0002353	7263.72	0.0004982
3.73	0.0004813	663.73	3.782e-05	1323.73	6.415e-05	1983.73	7.972e-05	2643.73	8.843e-05	3303.73	9.437e-05	3963.73	9.97e-05	4623.73	0.000102	5283.73	0.0001139	5943.73	0.0001437	6603.73	0.000236	7263.73	0.0004987
3.74	0.0004797	663.74	3.833e-05	1323.74	6.333e-05	1983.74	8.003e-05	2643.74	8.894e-05	3303.74	9.457e-05	3963.74	9.98e-05	4623.74	0.0001014	5283.74	0.0001124	5943.74	0.0001432	6603.74	0.0002355	7263.74	0.0004976
3.75	0.0004788	663.75	3.813e-05	1323.75	6.507e-05	1983.75	7.972e-05	2643.75	8.976e-05	3303.75	9.57e-05	3963.75	9.837e-05	4623.75	0.0001032	5283.75	0.0001135	5943.75	0.0001447	6603.75	0.0002348	7263.75	0.000498
3.76	0.0004776	663.76	3.864e-05	1323.76	6.364e-05	1983.76	7.972e-05	2643.76	8.761e-05	3303.76	9.447e-05	3963.76	9.857e-05	4623.76	0.0001032	5283.76	0.0001128	5943.76	0.0001435	6603.76	0.0002338	7263.76	0.0004982
3.77	0.0004798	663.77	3.915e-05	1323.77	6.261e-05	1983.77	7.9e-05	2643.77	8.986e-05	3303.77	9.56e-05	3963.77	9.826e-05	4623.77	0.0001025	5283.77	0.0001129	5943.77	0.0001441	6603.77	0.0002347	7263.77	0.0004976
3.78	0.000478	663.78	3.772e-05	1323.78	6.292e-05	1983.78	7.952e-05	2643.78	8.761e-05	3303.78	9.478e-05	3963.78	9.837e-05	4623.78	0.0001021	5283.78	0.0001138	5943.78	0.0001437	6603.78	0.0002343	7263.78	0.0004968
3.79	0.0004763	663.79	3.864e-05	1323.79	6.394e-05	1983.79	7.88e-05	2643.79	8.874e-05	3303.79	9.519e-05	3963.79	9.796e-05	4623.79	0.0001026	5283.79	0.0001138	5943.79	0.0001445	6603.79	0.0002337	7263.79	0.0004969
3.8	0.0004778	663.8	3.823e-05	1323.8	6.241e-05	1983.8	7.941e-05	2643.8	8.853e-05	3303.8	9.468e-05	3963.8	9.959e-05	4623.8	0.000102	5283.8	0.0001126	5943.8	0.0001444	6603.8	0.0002353	7263.8	0.0004972
3.81	0.0004767	663.81	3.813e-05	1323.81	6.22e-05	1983.81	7.931e-05	2643.81	8.822e-05	3303.81	9.457e-05	3963.81	9.888e-05	4623.81	0.0001014	5283.81	0.0001136	5943.81	0.000144	6603.81	0.0002343	7263.81	0.0004968
3.82	0.0004762	663.82	3.884e-05	1323.82	6.251e-05	1983.82	7.972e-05	2643.82	8.72e-05	3303.82	9.386e-05	3963.82	0.0001001	4623.82	0.0001011	5283.82	0.0001124	5943.82	0.0001443	6603.82	0.0002346	7263.82	0.0004967
3.83	0.0004757	663.83	3.7e-05	1323.83	6.292e-05	1983.83	8.023e-05	2643.83	8.925e-05	3303.83	9.447e-05	3963.83	9.796e-05	4623.83	0.000102	5283.83	0.0001113	5943.83	0.0001431	6603.83	0.000233	7263.83	0.0004946
3.84	0.0004763	663.84	3.802e-05	1323.84	6.271e-05	1983.84	8.064e-05	2643.84	8.822e-05	3303.84	9.427e-05	3963.84	9.867e-05	4623.84	0.0001012	5283.84	0.0001126	5943.84	0.0001439	6603.84	0.0002337	7263.84	0.0004962
3.85	0.0004753	663.85	3.721e-05	1323.85	6.323e-05	1983.85	7.941e-05	2643.85	8.761e-05	3303.85	9.376e-05	3963.85	9.755e-05	4623.85	0.0001025	5283.85	0.0001131	5943.85	0.0001435	6603.85	0.0002339	7263.85	0.0004941
3.86	0.000475	663.86	3.895e-05	1323.86	6.241e-05	1983.86	7.87e-05	2643.86	8.74e-05	3303.86	9.498e-05	3963.86	9.847e-05	4623.86	0.0001013	5283.86	0.000113	5943.86	0.0001434	6603.86	0.0002328	7263.86	0.0004954
3.87	0.0004757	663.87	3.721e-05	1323.87	6.394e-05	1983.87	7.87e-05	2643.87	8.771e-05	3303.87	9.529e-05	3963.87	9.785e-05	4623.87	0.0001017	5283.87	0.0001117	5943.87	0.0001431	6603.87	0.000234	7263.87	0.0004947
3.88	0.0004739	663.88	3.874e-05	1323.88	6.2e-05	1983.88	7.9e-05	2643.88	8.863e-05	3303.88	9.386e-05	3963.88	9.826e-05	4623.88	0.0001007	5283.88	0.0001128	5943.88	0.0001436	6603.88	0.0002336	7263.88	0.0004947
3.89	0.0004739	663.89	3.761e-05	1323.89	6.23e-05	1983.89	8.054e-05	2643.89	8.853e-05	3303.89	9.437e-05	3963.89	9.785e-05	4623.89	0.0001023	5283.89	0.0001136	5943.89	0.000144	6603.89	0.0002344	7263.89	0.0004933
3.9	0.0004733	663.9	3.782e-05	1323.9	6.148e-05	1983.9	7.818e-05	2643.9	8.802e-05	3303.9	9.345e-05	3963.9	9.97e-05	4623.9	0.0001001	5283.9	0.0001138	5943.9	0.0001434	6603.9	0.0002334	7263.9	0.0004944
3.91	0.0004746	663.91	3.741e-05	1323.91	6.271e-05	1983.91	7.931e-05	2643.91	8.884e-05	3303.91	9.447e-05	3963.91	9.765e-05	4623.91	0.0001002	5283.91	0.0001136	5943.91	0.000143	6603.91	0.0002324	7263.91	0.0004932
3.92	0.0004728	663.92	3.874e-05	1323.92	6.333e-05	1983.92	7.9e-05	2643.92	8.812e-05	3303.92	9.355e-05	3963.92	9.898e-05	4623.92	0.0001005	5283.92	0.0001112	5943.92	0.0001439	6603.92	0.0002328	7263.92	0.000494
3.93	0.0004734	663.93	3.843e-05	1323.93	6.302e-05	1983.93	7.911e-05	2643.93	8.833e-05	3303.93	9.457e-05	3963.93	9.847e-05	4623.93	0.000101	5283.93	0.0001118	5943.93	0.0001442	6603.93	0.0002327	7263.93	0.000493
3.94	0.0004729	663.94	3.884e-05	1323.94	6.22e-05	1983.94	7.931e-05	2643.94	8.894e-05	3303.94	9.355e-05	3963.94	9.744e-05	4623.94	0.0001007	5283.94	0.0001107	5943.94	0.0001433	6603.94	0.0002337	7263.94	0.0004939
3.95	0.0004717	663.95	3.895e-05	1323.95	6.302e-05	1983.95	7.849e-05	2643.95	8.822e-05	3303.95	9.447e-05	3963.95	9.744e-05	4623.95	0.0001017	5283.95	0.0001135	5943.95	0.0001424	6603.95	0.0002321	7263.95	0.0004936
3.96	0.000473	663.96	4.038e-05	1323.96	6.138e-05	1983.96	7.747e-05	2643.96	8.761e-05	3303.96	9.437e-05	3963.96	9.724e-05	4623.96	0.000101	5283.96	0.0001132	5943.96	0.0001424	6603.96	0.0002334	7263.96	0.0004944
3.97	0.0004718	663.97	3.782e-05	1323.97	6.353e-05	1983.97	7.87e-05	2643.97	8.761e-05	3303.97	9.437e-05	3963.97	9.744e-05	4623.97	0.0001008	5283.97	0.0001122	5943.97	0.0001425	6603.97	0.0002323	7263.97	0.000492
3.98	0.0004716	663.98	3.905e-05	1323.98	6.261e-05	1983.98	7.818e-05	2643.98	8.699e-05	3303.98	9.417e-05	3963.98	9.806e-05	4623.98	9.908e-05	5283.98	0.0001119	5943.98	0.0001427	6603.98	0.0002334	7263.98	0.0004919
3.99	0.0004718	663.99	3.813e-05	1323.99	6.241e-05	1983.99	7.777e-05	2643.99	8.904e-05	3303.99	9.488e-05	3963.99	9.785e-05	4623.99	0.0001006	5283.99	0.0001106	5943.99	0.0001421	6603.99	0.0002327	7263.99	0.0004899
4	0.0004698	664	3.833e-05	1324	6.128e-05	1984	7.706e-05	2644	8.699e-05	3304	9.355e-05	3964	9.806e-05	4624	0.0001003	5284	0.0001118	5944	0.0001431	6604	0.0002326	7264	0.00049
4.01	0.0004711	664.01	3.884e-05	1324.01	6.23e-05	1984.01	7.87e-05	2644.01	8.72e-05	3304.01	9.242e-05	3964.01	9.806e-05	4624.01	0.0001005	5284.01	0.000112	5944.01	0.0001412	6604.01	0.0002324	7264.01	0.0004908
4.02	0.0004704	664.02	3.884e-05	1324.02	6.251e-05	1984.02	7.849e-05	2644.02	8.679e-05	3304.02	9.304e-05	3964.02	9.683e-05	4624.02	0.0001002	5284.02	0.0001114	5944.02	0.000142	6604.02	0.0002327	7264.02	0.0004911
4.03	0.0004685	664.03	3.802e-05	1324.03	6.302e-05	1984.03	7.829e-05	2644.03	8.822e-05	3304.03	9.191e-05	3964.03	9.734e-05	4624.03	0.0001011	5284.03	0.0001117	5944.03	0.0001414	6604.03	0.0002311	7264.03	0.0004896
4.04	0.000469	664.04	3.905e-05	1324.04	6.23e-05	1984.04	7.839e-05	2644.04	8.874e-05	3304.04	9.314e-05	3964.04	9.765e-05	4624.04	9.878e-05	5284.04	0.0001112	5944.04	0.0001408	6604.04	0.0002314	7264.04	0.0004901
4.05	0.0004692	664.05	3.813e-05	1324.05	6.251e-05	1984.05	7.849e-05	2644.05	8.771e-05	3304.05	9.488e-05	3964.05	9.652e-05	4624.05	0.0001006	5284.05	0.0001116	5944.05	0.0001422	6604.05	0.000232	7264.05	0.0004901
4.06	0.0004696	664.06	3.792e-05	1324.06	6.179e-05	1984.06	7.829e-05	2644.06	8.689e-05	3304.06	9.335e-05	3964.06	9.775e-05	4624.06	9.857e-05	5284.06	0.0001104	5944.06	0.000141	6604.06	0.000232	7264.06	0.0004908
4.07	0.0004691	664.07	3.772e-05	1324.07	6.22e-05	1984.07	7.808e-05	2644.07	8.71e-05	3304.07	9.294e-05	3964.07	9.724e-05	4624.07	9.888e-05	5284.07	0.0001116	5944.07	0.0001416	6604.07	0.0002315	7264.07	0.0004898
4.08	0.0004683	664.08	3.792e-05	1324.08	6.169e-05	1984.08	7.767e-05	2644.08	8.751e-05	3304.08	9.232e-05	3964.08	9.744e-05	4624.08	0.0001001	5284.08	0.000111	5944.08	0.0001406	6604.08	0.0002322	7264.08	0.0004896
4.09	0.0004685	664.09	3.854e-05	1324.09	6.251e-05	1984.09	7.89e-05	2644.09	8.73e-05	3304.09	9.304e-05	3964.09	9.765e-05	4624.09	9.97e-05	5284.09	0.0001108	5944.09	0.0001413	6604.09	0.0002316	7264.09	0.000489
4.1	0.0004688	664.1	3.864e-05	1324.1	6.067e-05	1984.1	7.747e-05	2644.1	8.761e-05	3304.1	9.498e-05	3964.1	9.55e-05	4624.1	9.98e-05	5284.1	0.000111	5944.1	0.0001426	6604.1	0.0002311	7264.1	0.0004891
4.11	0.0004682	664.11	3.813e-05	1324.11	6.282e-05	1984.11	7.941e-05	2644.11	8.761e-05	3304.11	9.273e-05	3964.11	9.621e-05	4624.11	9.98e-05	5284.11	0.0001109	5944.11	0.0001409	6604.11	0.0002297	7264.11	0.00049
4.12	0.0004683	664.12	3.782e-05	1324.12	5.933e-05	1984.12	7.798e-05	2644.12	8.689e-05	3304.12	9.222e-05	3964.12	9.673e-05	4624.12	9.816e-05	5284.12	0.0001105	5944.12	0.0001407	6604.12	0.0002308	7264.12	0.0004898
4.13	0.0004674	664.13	3.741e-05	1324.13	6.097e-05	1984.13	7.767e-05	2644.13	8.617e-05	3304.13	9.324e-05	3964.13	9.755e-05	4624.13	9.908e-05	5284.13	0.0001104	5944.13	0.0001417	6604.13	0.0002303	7264.13	0.0004898
4.14	0.0004673	664.14	3.843e-05	1324.14	6.241e-05	1984.14	7.736e-05	2644.14	8.72e-05	3304.14	9.263e-05	3964.14	9.652e-05	4624.14	9.898e-05	5284.14	0.0001097	5944.14	0.0001417	6604.14	0.0002313	7264.14	0.0004894
4.15	0.0004672	664.15	3.792e-05	1324.15	6.282e-05	1984.15	7.767e-05	2644.15	8.699e-05	3304.15	9.263e-05	3964.15	9.58e-05	4624.15	9.97e-05	5284.15	0.000111	5944.15	0.0001414	6604.15	0.0002316	7264.15	0.0004882
4.16	0.0004675	664.16	3.813e-05	1324.16	6.036e-05	1984.16	7.583e-05	2644.16	8.679e-05	3304.16	9.212e-05	3964.16	9.693e-05	4624.16	9.826e-05	5284.16	0.00011	5944.16	0.0001412	6604.16	0.0002301	7264.16	0.0004886
4.17	0.0004654	664.17	3.772e-05	1324.17	6.148e-05	1984.17	7.788e-05	2644.17	8.628e-05	3304.17	9.222e-05	3964.17	9.632e-05	4624.17	9.939e-05	5284.17	0.0001105	5944.17	0.000141	6604.17	0.00023	7264.17	0.0004887
4.18	0.0004668	664.18	3.823e-05	1324.18	6.179e-05	1984.18	7.695e-05	2644.18	8.72e-05	3304.18	9.13e-05	3964.18	9.734e-05	4624.18	9.785e-05	5284.18	0.0001096	5944.18	0.0001406	6604.18	0.000229	7264.18	0.0004885
4.19	0.0004656	664.19	3.956e-05	1324.19	6.179e-05	1984.19	7.726e-05	2644.19	8.617e-05	3304.19	9.16e-05	3964.19	9.58e-05	4624.19	9.888e-05	5284.19	0.0001112	5944.19	0.0001409	6604.19	0.0002304	7264.19	0.0004873
4.2	0.0004661	664.2	3.854e-05	1324.2	6.179e-05	1984.2	7.624e-05	2644.2	8.669e-05	3304.2	9.181e-05	3964.2	9.601e-05	4624.2	9.785e-05	5284.2	0.0001107	5944.2	0.0001407	6604.2	0.0002298	7264.2	0.0004871
4.21	0.0004659	664.21	3.854e-05	1324.21	6.108e-05	1984.21	7.767e-05	2644.21	8.638e-05	3304.21	9.13e-05	3964.21	9.714e-05	4624.21	0.0001003	5284.21	0.0001096	5944.21	0.0001404	6604.21	0.0002293	7264.21	0.0004882
4.22	0.0004659	664.22	3.802e-05	1324.22	6.118e-05	1984.22	7.654e-05	2644.22	8.792e-05	3304.22	9.314e-05	3964.22	9.642e-05	4624.22	9.775e-05	5284.22	0.0001091	5944.22	0.0001404	6604.22	0.0002304	7264.22	0.0004871
4.23	0.0004656	664.23	3.782e-05	1324.23	6.22e-05	1984.23	7.859e-05	2644.23	8.669e-05	3304.23	9.222e-05	3964.23	9.642e-05	4624.23	9.908e-05	5284.23	0.0001115	5944.23	0.0001405	6604.23	0.0002297	7264.23	0.0004879
4.24	0.0004662	664.24	3.946e-05	1324.24	6.056e-05	1984.24	7.747e-05	2644.24	8.617e-05	3304.24	9.212e-05	3964.24	9.611e-05	4624.24	9.806e-05	5284.24	0.0001105	5944.24	0.000141	6604.24	0.00023	7264.24	0.0004875
4.25	0.0004645	664.25	3.741e-05	1324.25	6.128e-05	1984.25	7.706e-05	2644.25	8.71e-05	3304.25	9.171e-05	3964.25	9.529e-05	4624.25	9.898e-05	5284.25	0.0001106	5944.25	0.0001409	6604.25	0.0002286	7264.25	0.0004866
4.26	0.0004655	664.26	3.956e-05	1324.26	6.169e-05	1984.26	7.665e-05	2644.26	8.689e-05	3304.26	9.212e-05	3964.26	9.621e-05	4624.26	9.837e-05	5284.26	0.00011	5944.26	0.0001409	6604.26	0.0002288	7264.26	0.0004871
4.27	0.0004637	664.27	3.843e-05	1324.27	6.189e-05	1984.27	7.654e-05	2644.27	8.669e-05	3304.27	9.273e-05	3964.27	9.673e-05	4624.27	9.929e-05	5284.27	0.0001107	5944.27	0.000141	6604.27	0.0002301	7264.27	0.000487
4.28	0.0004654	664.28	3.864e-05	1324.28	6.077e-05	1984.28	7.644e-05	2644.28	8.679e-05	3304.28	9.212e-05	3964.28	9.58e-05	4624.28	9.775e-05	5284.28	0.0001107	5944.28	0.0001387	6604.28	0.0002296	7264.28	0.0004866
4.29	0.0004642	664.29	3.761e-05	1324.29	6.128e-05	1984.29	7.747e-05	2644.29	8.689e-05	3304.29	9.181e-05	3964.29	9.683e-05	4624.29	9.837e-05	5284.29	0.0001108	5944.29	0.0001404	6604.29	0.0002289	7264.29	0.000486
4.3	0.0004635	664.3	3.905e-05	1324.3	6.077e-05	1984.3	7.716e-05	2644.3	8.781e-05	3304.3	9.13e-05	3964.3	9.539e-05	4624.3	9.826e-05	5284.3	0.0001101	5944.3	0.0001392	6604.3	0.0002288	7264.3	0.0004858
4.31	0.000463	664.31	3.874e-05	1324.31	6.118e-05	1984.31	7.603e-05	2644.31	8.597e-05	3304.31	9.253e-05	3964.31	9.57e-05	4624.31	9.908e-05	5284.31	0.0001118	5944.31	0.0001403	6604.31	0.0002287	7264.31	0.0004855
4.32	0.0004632	664.32	3.792e-05	1324.32	6.21e-05	1984.32	7.757e-05	2644.32	8.669e-05	3304.32	9.222e-05	3964.32	9.488e-05	4624.32	9.816e-05	5284.32	0.0001101	5944.32	0.0001408	6604.32	0.0002285	7264.32	0.0004838
4.33	0.0004634	664.33	3.864e-05	1324.33	6.138e-05	1984.33	7.695e-05	2644.33	8.617e-05	3304.33	9.16e-05	3964.33	9.683e-05	4624.33	9.888e-05	5284.33	0.0001107	5944.33	0.0001404	6604.33	0.0002293	7264.33	0.000486
4.34	0.0004644	664.34	3.864e-05	1324.34	6.138e-05	1984.34	7.572e-05	2644.34	8.607e-05	3304.34	9.171e-05	3964.34	9.539e-05	4624.34	9.673e-05	5284.34	0.0001098	5944.34	0.0001411	6604.34	0.0002283	7264.34	0.0004862
4.35	0.0004627	664.35	3.854e-05	1324.35	6.026e-05	1984.35	7.593e-05	2644.35	8.74e-05	3304.35	9.171e-05	3964.35	9.58e-05	4624.35	9.867e-05	5284.35	0.0001097	5944.35	0.0001389	6604.35	0.000228	7264.35	0.0004849
4.36	0.0004623	664.36	3.864e-05	1324.36	6.169e-05	1984.36	7.48e-05	2644.36	8.699e-05	3304.36	9.16e-05	3964.36	9.632e-05	4624.36	9.816e-05	5284.36	0.0001086	5944.36	0.0001395	6604.36	0.0002282	7264.36	0.0004854
4.37	0.0004624	664.37	3.772e-05	1324.37	6.179e-05	1984.37	7.675e-05	2644.37	8.689e-05	3304.37	9.191e-05	3964.37	9.632e-05	4624.37	9.816e-05	5284.37	0.00011	5944.37	0.0001401	6604.37	0.0002275	7264.37	0.0004849
4.38	0.0004627	664.38	3.864e-05	1324.38	6.148e-05	1984.38	7.603e-05	2644.38	8.576e-05	3304.38	9.171e-05	3964.38	9.539e-05	4624.38	9.816e-05	5284.38	0.0001086	5944.38	0.000138	6604.38	0.0002282	7264.38	0.0004847
4.39	0.0004625	664.39	3.802e-05	1324.39	6.026e-05	1984.39	7.736e-05	2644.39	8.535e-05	3304.39	9.13e-05	3964.39	9.457e-05	4624.39	9.837e-05	5284.39	0.0001095	5944.39	0.0001409	6604.39	0.0002282	7264.39	0.0004844
4.4	0.0004635	664.4	3.843e-05	1324.4	6.169e-05	1984.4	7.562e-05	2644.4	8.546e-05	3304.4	9.078e-05	3964.4	9.488e-05	4624.4	9.744e-05	5284.4	0.0001086	5944.4	0.0001406	6604.4	0.0002269	7264.4	0.0004845
4.41	0.0004623	664.41	3.782e-05	1324.41	6.097e-05	1984.41	7.685e-05	2644.41	8.669e-05	3304.41	9.119e-05	3964.41	9.539e-05	4624.41	9.857e-05	5284.41	0.0001096	5944.41	0.0001413	6604.41	0.000229	7264.41	0.0004845
4.42	0.0004624	664.42	3.925e-05	1324.42	6.138e-05	1984.42	7.613e-05	2644.42	8.546e-05	3304.42	9.13e-05	3964.42	9.56e-05	4624.42	9.724e-05	5284.42	0.0001093	5944.42	0.0001393	6604.42	0.0002284	7264.42	0.000484
4.43	0.0004609	664.43	3.772e-05	1324.43	6.067e-05	1984.43	7.706e-05	2644.43	8.597e-05	3304.43	9.15e-05	3964.43	9.642e-05	4624.43	9.847e-05	5284.43	0.0001095	5944.43	0.0001392	6604.43	0.0002275	7264.43	0.0004842
4.44	0.0004607	664.44	3.802e-05	1324.44	6.005e-05	1984.44	7.695e-05	2644.44	8.525e-05	3304.44	8.976e-05	3964.44	9.58e-05	4624.44	9.724e-05	5284.44	0.0001083	5944.44	0.0001393	6604.44	0.0002277	7264.44	0.0004829
4.45	0.0004624	664.45	3.823e-05	1324.45	5.944e-05	1984.45	7.767e-05	2644.45	8.658e-05	3304.45	9.078e-05	3964.45	9.56e-05	4624.45	9.816e-05	5284.45	0.0001099	5944.45	0.0001385	6604.45	0.0002253	7264.45	0.0004841
4.46	0.0004628	664.46	3.68e-05	1324.46	6.108e-05	1984.46	7.491e-05	2644.46	8.525e-05	3304.46	9.181e-05	3964.46	9.509e-05	4624.46	9.673e-05	5284.46	0.0001091	5944.46	0.0001382	6604.46	0.000227	7264.46	0.000484
4.47	0.0004612	664.47	3.71e-05	1324.47	6.056e-05	1984.47	7.634e-05	2644.47	8.648e-05	3304.47	8.976e-05	3964.47	9.498e-05	4624.47	9.785e-05	5284.47	0.0001098	5944.47	0.00014	6604.47	0.0002279	7264.47	0.0004839
4.48	0.0004617	664.48	3.761e-05	1324.48	6.077e-05	1984.48	7.542e-05	2644.48	8.433e-05	3304.48	9.068e-05	3964.48	9.417e-05	4624.48	9.724e-05	5284.48	0.0001077	5944.48	0.0001392	6604.48	0.0002258	7264.48	0.0004834
4.49	0.0004626	664.49	3.772e-05	1324.49	6.036e-05	1984.49	7.583e-05	2644.49	8.556e-05	3304.49	9.109e-05	3964.49	9.457e-05	4624.49	9.918e-05	5284.49	0.000108	5944.49	0.0001399	6604.49	0.0002267	7264.49	0.0004834
4.5	0.0004613	664.5	3.782e-05	1324.5	6.015e-05	1984.5	7.634e-05	2644.5	8.535e-05	3304.5	8.956e-05	3964.5	9.529e-05	4624.5	9.673e-05	5284.5	0.0001086	5944.5	0.0001391	6604.5	0.0002265	7264.5	0.0004824
4.51	0.0004626	664.51	3.721e-05	1324.51	5.974e-05	1984.51	7.624e-05	2644.51	8.556e-05	3304.51	8.986e-05	3964.51	9.457e-05	4624.51	9.796e-05	5284.51	0.000109	5944.51	0.00014	6604.51	0.0002277	7264.51	0.0004822
4.52	0.0004616	664.52	3.68e-05	1324.52	6.128e-05	1984.52	7.45e-05	2644.52	8.494e-05	3304.52	9.017e-05	3964.52	9.478e-05	4624.52	9.755e-05	5284.52	0.0001081	5944.52	0.0001393	6604.52	0.0002269	7264.52	0.0004814
4.53	0.0004615	664.53	3.761e-05	1324.53	5.954e-05	1984.53	7.644e-05	2644.53	8.515e-05	3304.53	8.884e-05	3964.53	9.529e-05	4624.53	9.744e-05	5284.53	0.0001085	5944.53	0.0001376	6604.53	0.0002266	7264.53	0.0004821
4.54	0.0004619	664.54	3.731e-05	1324.54	6.046e-05	1984.54	7.593e-05	2644.54	8.423e-05	3304.54	9.037e-05	3964.54	9.519e-05	4624.54	9.744e-05	5284.54	0.000108	5944.54	0.0001399	6604.54	0.0002263	7264.54	0.0004801
4.55	0.0004606	664.55	3.721e-05	1324.55	5.985e-05	1984.55	7.613e-05	2644.55	8.576e-05	3304.55	9.017e-05	3964.55	9.396e-05	4624.55	9.632e-05	5284.55	0.000109	5944.55	0.000139	6604.55	0.000227	7264.55	0.0004815
4.56	0.0004606	664.56	3.669e-05	1324.56	6.179e-05	1984.56	7.542e-05	2644.56	8.494e-05	3304.56	9.027e-05	3964.56	9.417e-05	4624.56	9.591e-05	5284.56	0.0001078	5944.56	0.0001397	6604.56	0.0002268	7264.56	0.0004826
4.57	0.0004613	664.57	3.731e-05	1324.57	6.056e-05	1984.57	7.706e-05	2644.57	8.587e-05	3304.57	9.048e-05	3964.57	9.457e-05	4624.57	9.724e-05	5284.57	0.0001099	5944.57	0.0001387	6604.57	0.0002283	7264.57	0.0004816
4.58	0.0004618	664.58	3.659e-05	1324.58	6.159e-05	1984.58	7.583e-05	2644.58	8.433e-05	3304.58	8.986e-05	3964.58	9.488e-05	4624.58	9.714e-05	5284.58	0.000108	5944.58	0.000139	6604.58	0.0002261	7264.58	0.0004809
4.59	0.0004601	664.59	3.608e-05	1324.59	6.036e-05	1984.59	7.685e-05	2644.59	8.535e-05	3304.59	8.966e-05	3964.59	9.417e-05	4624.59	9.744e-05	5284.59	0.000109	5944.59	0.0001392	6604.59	0.0002266	7264.59	0.0004817
4.6	0.0004602	664.6	3.69e-05	1324.6	6.087e-05	1984.6	7.501e-05	2644.6	8.361e-05	3304.6	9.007e-05	3964.6	9.488e-05	4624.6	9.714e-05	5284.6	0.0001086	5944.6	0.0001389	6604.6	0.0002257	7264.6	0.0004802
4.61	0.0004605	664.61	3.772e-05	1324.61	6.159e-05	1984.61	7.593e-05	2644.61	8.587e-05	3304.61	8.925e-05	3964.61	9.427e-05	4624.61	9.755e-05	5284.61	0.0001086	5944.61	0.0001392	6604.61	0.0002262	7264.61	0.0004813
4.62	0.0004624	664.62	3.782e-05	1324.62	6.067e-05	1984.62	7.716e-05	2644.62	8.402e-05	3304.62	8.945e-05	3964.62	9.376e-05	4624.62	9.611e-05	5284.62	0.0001082	5944.62	0.0001383	6604.62	0.000226	7264.62	0.0004805
4.63	0.0004614	664.63	3.782e-05	1324.63	6.097e-05	1984.63	7.634e-05	2644.63	8.392e-05	3304.63	9.068e-05	3964.63	9.457e-05	4624.63	9.734e-05	5284.63	0.0001081	5944.63	0.0001395	6604.63	0.0002256	7264.63	0.000481
4.64	0.0004627	664.64	3.721e-05	1324.64	6.015e-05	1984.64	7.491e-05	2644.64	8.32e-05	3304.64	8.956e-05	3964.64	9.335e-05	4624.64	9.652e-05	5284.64	0.0001069	5944.64	0.0001384	6604.64	0.0002255	7264.64	0.0004796
4.65	0.0004624	664.65	3.802e-05	1324.65	6.077e-05	1984.65	7.624e-05	2644.65	8.413e-05	3304.65	9.14e-05	3964.65	9.457e-05	4624.65	9.703e-05	5284.65	0.0001077	5944.65	0.0001398	6604.65	0.0002265	7264.65	0.0004805
4.66	0.000462	664.66	3.782e-05	1324.66	6.087e-05	1984.66	7.48e-05	2644.66	8.382e-05	3304.66	8.966e-05	3964.66	9.253e-05	4624.66	9.632e-05	5284.66	0.0001083	5944.66	0.0001373	6604.66	0.000225	7264.66	0.0004804
4.67	0.0004608	664.67	3.7e-05	1324.67	6.087e-05	1984.67	7.511e-05	2644.67	8.546e-05	3304.67	9.048e-05	3964.67	9.457e-05	4624.67	9.796e-05	5284.67	0.0001077	5944.67	0.0001377	6604.67	0.0002269	7264.67	0.0004792
4.68	0.0004614	664.68	3.649e-05	1324.68	6.046e-05	1984.68	7.593e-05	2644.68	8.392e-05	3304.68	8.956e-05	3964.68	9.386e-05	4624.68	9.683e-05	5284.68	0.0001076	5944.68	0.0001386	6604.68	0.0002245	7264.68	0.0004782
4.69	0.0004602	664.69	3.639e-05	1324.69	6.077e-05	1984.69	7.491e-05	2644.69	8.413e-05	3304.69	9.017e-05	3964.69	9.406e-05	4624.69	9.714e-05	5284.69	0.0001079	5944.69	0.0001389	6604.69	0.0002253	7264.69	0.000478
4.7	0.0004604	664.7	3.659e-05	1324.7	6.087e-05	1984.7	7.48e-05	2644.7	8.3e-05	3304.7	9.017e-05	3964.7	9.376e-05	4624.7	9.621e-05	5284.7	0.0001074	5944.7	0.0001383	6604.7	0.0002257	7264.7	0.0004796
4.71	0.0004599	664.71	3.772e-05	1324.71	6.077e-05	1984.71	7.501e-05	2644.71	8.372e-05	3304.71	8.915e-05	3964.71	9.324e-05	4624.71	9.642e-05	5284.71	0.0001075	5944.71	0.0001384	6604.71	0.0002267	7264.71	0.0004786
4.72	0.0004603	664.72	3.772e-05	1324.72	6.148e-05	1984.72	7.665e-05	2644.72	8.464e-05	3304.72	8.863e-05	3964.72	9.457e-05	4624.72	9.662e-05	5284.72	0.0001067	5944.72	0.0001384	6604.72	0.0002239	7264.72	0.0004787
4.73	0.0004596	664.73	3.772e-05	1324.73	6.005e-05	1984.73	7.501e-05	2644.73	8.443e-05	3304.73	8.894e-05	3964.73	9.498e-05	4624.73	9.58e-05	5284.73	0.0001075	5944.73	0.0001384	6604.73	0.0002255	7264.73	0.0004783
4.74	0.00046	664.74	3.741e-05	1324.74	6.026e-05	1984.74	7.593e-05	2644.74	8.351e-05	3304.74	8.884e-05	3964.74	9.365e-05	4624.74	9.601e-05	5284.74	0.0001073	5944.74	0.0001372	6604.74	0.0002243	7264.74	0.0004775
4.75	0.0004614	664.75	3.802e-05	1324.75	6.015e-05	1984.75	7.532e-05	2644.75	8.413e-05	3304.75	8.956e-05	3964.75	9.447e-05	4624.75	9.673e-05	5284.75	0.0001069	5944.75	0.0001369	6604.75	0.0002242	7264.75	0.0004782
4.76	0.0004604	664.76	3.659e-05	1324.76	6.015e-05	1984.76	7.419e-05	2644.76	8.361e-05	3304.76	8.986e-05	3964.76	9.232e-05	4624.76	9.652e-05	5284.76	0.0001071	5944.76	0.0001386	6604.76	0.0002243	7264.76	0.0004769
4.77	0.0004593	664.77	3.618e-05	1324.77	6.036e-05	1984.77	7.491e-05	2644.77	8.597e-05	3304.77	8.976e-05	3964.77	9.314e-05	4624.77	9.642e-05	5284.77	0.0001065	5944.77	0.0001382	6604.77	0.0002248	7264.77	0.0004771
4.78	0.0004612	664.78	3.669e-05	1324.78	6.118e-05	1984.78	7.45e-05	2644.78	8.433e-05	3304.78	8.884e-05	3964.78	9.386e-05	4624.78	9.621e-05	5284.78	0.0001069	5944.78	0.0001367	6604.78	0.0002241	7264.78	0.0004777
4.79	0.0004605	664.79	3.69e-05	1324.79	6.046e-05	1984.79	7.572e-05	2644.79	8.423e-05	3304.79	9.099e-05	3964.79	9.406e-05	4624.79	9.652e-05	5284.79	0.0001074	5944.79	0.0001379	6604.79	0.0002241	7264.79	0.0004774
4.8	0.0004609	664.8	3.618e-05	1324.8	6.067e-05	1984.8	7.562e-05	2644.8	8.29e-05	3304.8	8.853e-05	3964.8	9.345e-05	4624.8	9.673e-05	5284.8	0.0001068	5944.8	0.0001374	6604.8	0.0002244	7264.8	0.0004768
4.81	0.0004603	664.81	3.71e-05	1324.81	5.933e-05	1984.81	7.511e-05	2644.81	8.433e-05	3304.81	8.996e-05	3964.81	9.406e-05	4624.81	9.724e-05	5284.81	0.0001069	5944.81	0.0001368	6604.81	0.000224	7264.81	0.0004765
4.82	0.000461	664.82	3.792e-05	1324.82	6.046e-05	1984.82	7.572e-05	2644.82	8.31e-05	3304.82	9.007e-05	3964.82	9.304e-05	4624.82	9.56e-05	5284.82	0.0001072	5944.82	0.0001369	6604.82	0.000225	7264.82	0.000476
4.83	0.00046	664.83	3.536e-05	1324.83	6.138e-05	1984.83	7.368e-05	2644.83	8.454e-05	3304.83	8.945e-05	3964.83	9.294e-05	4624.83	9.519e-05	5284.83	0.0001075	5944.83	0.0001385	6604.83	0.0002259	7264.83	0.0004755
4.84	0.0004614	664.84	3.71e-05	1324.84	5.974e-05	1984.84	7.48e-05	2644.84	8.413e-05	3304.84	8.915e-05	3964.84	9.191e-05	4624.84	9.427e-05	5284.84	0.0001071	5944.84	0.0001374	6604.84	0.000225	7264.84	0.0004755
4.85	0.0004619	664.85	3.598e-05	1324.85	5.903e-05	1984.85	7.532e-05	2644.85	8.423e-05	3304.85	9.017e-05	3964.85	9.437e-05	4624.85	9.55e-05	5284.85	0.0001063	5944.85	0.0001372	6604.85	0.0002252	7264.85	0.0004766
4.86	0.0004612	664.86	3.608e-05	1324.86	6.015e-05	1984.86	7.665e-05	2644.86	8.423e-05	3304.86	8.915e-05	3964.86	9.345e-05	4624.86	9.457e-05	5284.86	0.000106	5944.86	0.0001367	6604.86	0.0002236	7264.86	0.000476
4.87	0.0004611	664.87	3.659e-05	1324.87	5.882e-05	1984.87	7.357e-05	2644.87	8.433e-05	3304.87	8.956e-05	3964.87	9.314e-05	4624.87	9.529e-05	5284.87	0.0001073	5944.87	0.0001387	6604.87	0.0002241	7264.87	0.0004748
4.88	0.0004605	664.88	3.68e-05	1324.88	6.056e-05	1984.88	7.48e-05	2644.88	8.331e-05	3304.88	8.925e-05	3964.88	9.253e-05	4624.88	9.417e-05	5284.88	0.0001073	5944.88	0.0001381	6604.88	0.0002247	7264.88	0.0004756
4.89	0.0004614	664.89	3.577e-05	1324.89	6.046e-05	1984.89	7.511e-05	2644.89	8.269e-05	3304.89	8.915e-05	3964.89	9.324e-05	4624.89	9.519e-05	5284.89	0.0001086	5944.89	0.000137	6604.89	0.0002249	7264.89	0.0004753
4.9	0.000463	664.9	3.577e-05	1324.9	5.944e-05	1984.9	7.409e-05	2644.9	8.31e-05	3304.9	8.904e-05	3964.9	9.14e-05	4624.9	9.498e-05	5284.9	0.0001064	5944.9	0.0001364	6604.9	0.0002238	7264.9	0.0004756
4.91	0.0004614	664.91	3.659e-05	1324.91	5.985e-05	1984.91	7.296e-05	2644.91	8.341e-05	3304.91	8.833e-05	3964.91	9.263e-05	4624.91	9.478e-05	5284.91	0.0001081	5944.91	0.0001365	6604.91	0.0002239	7264.91	0.0004752
4.92	0.0004613	664.92	3.618e-05	1324.92	6.067e-05	1984.92	7.347e-05	2644.92	8.392e-05	3304.92	8.925e-05	3964.92	9.273e-05	4624.92	9.601e-05	5284.92	0.0001051	5944.92	0.0001372	6604.92	0.0002237	7264.92	0.0004753
4.93	0.0004616	664.93	3.526e-05	1324.93	5.913e-05	1984.93	7.572e-05	2644.93	8.372e-05	3304.93	8.986e-05	3964.93	9.253e-05	4624.93	9.509e-05	5284.93	0.0001058	5944.93	0.0001373	6604.93	0.0002248	7264.93	0.0004752
4.94	0.000462	664.94	3.833e-05	1324.94	6.159e-05	1984.94	7.429e-05	2644.94	8.494e-05	3304.94	8.925e-05	3964.94	9.171e-05	4624.94	9.58e-05	5284.94	0.0001063	5944.94	0.0001362	6604.94	0.0002241	7264.94	0.0004746
4.95	0.0004615	664.95	3.68e-05	1324.95	5.831e-05	1984.95	7.45e-05	2644.95	8.392e-05	3304.95	9.007e-05	3964.95	9.283e-05	4624.95	9.539e-05	5284.95	0.0001064	5944.95	0.0001363	6604.95	0.0002245	7264.95	0.0004729
4.96	0.0004604	664.96	3.792e-05	1324.96	6.036e-05	1984.96	7.45e-05	2644.96	8.228e-05	3304.96	8.966e-05	3964.96	9.191e-05	4624.96	9.529e-05	5284.96	0.0001063	5944.96	0.000137	6604.96	0.0002235	7264.96	0.0004753
4.97	0.0004607	664.97	3.649e-05	1324.97	5.954e-05	1984.97	7.275e-05	2644.97	8.443e-05	3304.97	8.976e-05	3964.97	9.314e-05	4624.97	9.519e-05	5284.97	0.0001072	5944.97	0.0001378	6604.97	0.0002239	7264.97	0.0004737
4.98	0.0004624	664.98	3.68e-05	1324.98	6.097e-05	1984.98	7.368e-05	2644.98	8.392e-05	3304.98	8.843e-05	3964.98	9.16e-05	4624.98	9.457e-05	5284.98	0.0001068	5944.98	0.0001367	6604.98	0.0002236	7264.98	0.0004743
4.99	0.0004622	664.99	3.567e-05	1324.99	5.862e-05	1984.99	7.47e-05	2644.99	8.382e-05	3304.99	8.945e-05	3964.99	9.232e-05	4624.99	9.478e-05	5284.99	0.0001072	5944.99	0.000137	6604.99	0.000224	7264.99	0.0004728
5	0.0004626	665	3.751e-05	1325	6.036e-05	1985	7.419e-05	2645	8.423e-05	3305	8.802e-05	3965	9.089e-05	4625	9.55e-05	5285	0.0001068	5945	0.0001364	6605	0.000223	7265	0.0004737
5.01	0.0004613	665.01	3.639e-05	1325.01	5.913e-05	1985.01	7.357e-05	2645.01	8.423e-05	3305.01	9.027e-05	3965.01	9.294e-05	4625.01	9.417e-05	5285.01	0.0001051	5945.01	0.0001362	6605.01	0.000224	7265.01	0.0004726
5.02	0.0004613	665.02	3.741e-05	1325.02	5.892e-05	1985.02	7.327e-05	2645.02	8.279e-05	3305.02	8.843e-05	3965.02	9.181e-05	4625.02	9.417e-05	5285.02	0.0001068	5945.02	0.0001362	6605.02	0.0002242	7265.02	0.0004738
5.03	0.0004626	665.03	3.741e-05	1325.03	5.954e-05	1985.03	7.398e-05	2645.03	8.31e-05	3305.03	8.843e-05	3965.03	9.355e-05	4625.03	9.601e-05	5285.03	0.0001058	5945.03	0.0001366	6605.03	0.0002228	7265.03	0.0004724
5.04	0.0004624	665.04	3.782e-05	1325.04	5.985e-05	1985.04	7.46e-05	2645.04	8.279e-05	3305.04	8.843e-05	3965.04	9.058e-05	4625.04	9.519e-05	5285.04	0.0001063	5945.04	0.0001344	6605.04	0.0002209	7265.04	0.0004744
5.05	0.0004609	665.05	3.557e-05	1325.05	5.862e-05	1985.05	7.511e-05	2645.05	8.351e-05	3305.05	8.874e-05	3965.05	9.14e-05	4625.05	9.427e-05	5285.05	0.0001063	5945.05	0.0001371	6605.05	0.000222	7265.05	0.0004736
5.06	0.0004622	665.06	3.639e-05	1325.06	6.015e-05	1985.06	7.398e-05	2645.06	8.392e-05	3305.06	8.915e-05	3965.06	9.171e-05	4625.06	9.478e-05	5285.06	0.0001058	5945.06	0.0001361	6605.06	0.0002224	7265.06	0.0004733
5.07	0.0004613	665.07	3.731e-05	1325.07	6.077e-05	1985.07	7.398e-05	2645.07	8.392e-05	3305.07	8.966e-05	3965.07	9.191e-05	4625.07	9.662e-05	5285.07	0.0001064	5945.07	0.0001367	6605.07	0.0002228	7265.07	0.0004735
5.08	0.0004624	665.08	3.7e-05	1325.08	5.954e-05	1985.08	7.398e-05	2645.08	8.156e-05	3305.08	8.802e-05	3965.08	9.191e-05	4625.08	9.498e-05	5285.08	0.0001065	5945.08	0.0001372	6605.08	0.0002236	7265.08	0.0004731
5.09	0.0004619	665.09	3.741e-05	1325.09	5.913e-05	1985.09	7.429e-05	2645.09	8.259e-05	3305.09	8.874e-05	3965.09	9.294e-05	4625.09	9.396e-05	5285.09	0.0001071	5945.09	0.0001364	6605.09	0.0002228	7265.09	0.0004733
5.1	0.0004615	665.1	3.802e-05	1325.1	5.882e-05	1985.1	7.46e-05	2645.1	8.372e-05	3305.1	8.863e-05	3965.1	9.242e-05	4625.1	9.478e-05	5285.1	0.0001067	5945.1	0.000135	6605.1	0.0002228	7265.1	0.0004725
5.11	0.0004609	665.11	3.721e-05	1325.11	5.862e-05	1985.11	7.357e-05	2645.11	8.3e-05	3305.11	8.884e-05	3965.11	9.16e-05	4625.11	9.529e-05	5285.11	0.0001064	5945.11	0.0001372	6605.11	0.0002231	7265.11	0.0004724
5.12	0.000463	665.12	3.854e-05	1325.12	5.944e-05	1985.12	7.306e-05	2645.12	8.269e-05	3305.12	8.904e-05	3965.12	9.232e-05	4625.12	9.365e-05	5285.12	0.0001057	5945.12	0.0001362	6605.12	0.0002232	7265.12	0.0004729
5.13	0.0004624	665.13	3.618e-05	1325.13	5.862e-05	1985.13	7.234e-05	2645.13	8.218e-05	3305.13	9.068e-05	3965.13	9.171e-05	4625.13	9.427e-05	5285.13	0.000106	5945.13	0.000136	6605.13	0.000224	7265.13	0.0004719
5.14	0.0004615	665.14	3.731e-05	1325.14	5.985e-05	1985.14	7.368e-05	2645.14	8.413e-05	3305.14	8.863e-05	3965.14	9.16e-05	4625.14	9.55e-05	5285.14	0.0001062	5945.14	0.0001355	6605.14	0.0002236	7265.14	0.0004727
5.15	0.0004616	665.15	3.536e-05	1325.15	5.923e-05	1985.15	7.327e-05	2645.15	8.331e-05	3305.15	8.874e-05	3965.15	9.263e-05	4625.15	9.427e-05	5285.15	0.000105	5945.15	0.0001361	6605.15	0.0002215	7265.15	0.0004713
5.16	0.0004617	665.16	3.649e-05	1325.16	6.036e-05	1985.16	7.491e-05	2645.16	8.3e-05	3305.16	8.833e-05	3965.16	9.16e-05	4625.16	9.539e-05	5285.16	0.0001056	5945.16	0.0001356	6605.16	0.0002218	7265.16	0.0004716
5.17	0.0004617	665.17	3.639e-05	1325.17	5.892e-05	1985.17	7.368e-05	2645.17	8.3e-05	3305.17	8.833e-05	3965.17	9.212e-05	4625.17	9.447e-05	5285.17	0.0001049	5945.17	0.0001349	6605.17	0.0002217	7265.17	0.0004709
5.18	0.0004611	665.18	3.772e-05	1325.18	6.036e-05	1985.18	7.409e-05	2645.18	8.238e-05	3305.18	8.802e-05	3965.18	9.191e-05	4625.18	9.335e-05	5285.18	0.0001055	5945.18	0.0001346	6605.18	0.0002231	7265.18	0.0004718
5.19	0.000463	665.19	3.628e-05	1325.19	5.892e-05	1985.19	7.265e-05	2645.19	8.218e-05	3305.19	8.802e-05	3965.19	9.14e-05	4625.19	9.437e-05	5285.19	0.0001056	5945.19	0.0001356	6605.19	0.0002222	7265.19	0.0004713
5.2	0.0004627	665.2	3.69e-05	1325.2	5.933e-05	1985.2	7.306e-05	2645.2	8.402e-05	3305.2	8.863e-05	3965.2	9.212e-05	4625.2	9.498e-05	5285.2	0.0001057	5945.2	0.0001355	6605.2	0.0002216	7265.2	0.0004714
5.21	0.0004618	665.21	3.546e-05	1325.21	5.995e-05	1985.21	7.439e-05	2645.21	8.372e-05	3305.21	8.986e-05	3965.21	9.201e-05	4625.21	9.406e-05	5285.21	0.0001038	5945.21	0.0001351	6605.21	0.0002219	7265.21	0.0004701
5.22	0.0004609	665.22	3.823e-05	1325.22	6.036e-05	1985.22	7.368e-05	2645.22	8.392e-05	3305.22	8.761e-05	3965.22	9.16e-05	4625.22	9.55e-05	5285.22	0.0001063	5945.22	0.0001349	6605.22	0.0002217	7265.22	0.00047
5.23	0.0004639	665.23	3.598e-05	1325.23	5.851e-05	1985.23	7.429e-05	2645.23	8.341e-05	3305.23	8.863e-05	3965.23	9.191e-05	4625.23	9.437e-05	5285.23	0.0001051	5945.23	0.0001355	6605.23	0.0002208	7265.23	0.00047
5.24	0.0004622	665.24	3.7e-05	1325.24	5.964e-05	1985.24	7.439e-05	2645.24	8.341e-05	3305.24	8.904e-05	3965.24	9.078e-05	4625.24	9.468e-05	5285.24	0.0001064	5945.24	0.0001355	6605.24	0.0002217	7265.24	0.0004698
5.25	0.0004632	665.25	3.567e-05	1325.25	5.79e-05	1985.25	7.419e-05	2645.25	8.443e-05	3305.25	8.904e-05	3965.25	9.253e-05	4625.25	9.324e-05	5285.25	0.0001054	5945.25	0.0001344	6605.25	0.0002222	7265.25	0.0004697
5.26	0.0004629	665.26	3.772e-05	1325.26	6.005e-05	1985.26	7.275e-05	2645.26	8.259e-05	3305.26	8.843e-05	3965.26	9.14e-05	4625.26	9.355e-05	5285.26	0.0001057	5945.26	0.0001342	6605.26	0.0002221	7265.26	0.00047
5.27	0.0004632	665.27	3.608e-05	1325.27	5.81e-05	1985.27	7.204e-05	2645.27	8.249e-05	3305.27	8.966e-05	3965.27	9.283e-05	4625.27	9.56e-05	5285.27	0.0001058	5945.27	0.0001356	6605.27	0.0002221	7265.27	0.0004691
5.28	0.0004635	665.28	3.69e-05	1325.28	5.923e-05	1985.28	7.388e-05	2645.28	8.238e-05	3305.28	8.72e-05	3965.28	9.089e-05	4625.28	9.427e-05	5285.28	0.0001044	5945.28	0.0001345	6605.28	0.0002216	7265.28	0.0004691
5.29	0.0004638	665.29	3.71e-05	1325.29	5.903e-05	1985.29	7.409e-05	2645.29	8.382e-05	3305.29	8.781e-05	3965.29	9.171e-05	4625.29	9.478e-05	5285.29	0.0001046	5945.29	0.000136	6605.29	0.0002215	7265.29	0.0004695
5.3	0.0004637	665.3	3.649e-05	1325.3	5.79e-05	1985.3	7.429e-05	2645.3	8.32e-05	3305.3	8.884e-05	3965.3	9.037e-05	4625.3	9.355e-05	5285.3	0.0001045	5945.3	0.0001346	6605.3	0.0002212	7265.3	0.0004693
5.31	0.0004645	665.31	3.557e-05	1325.31	5.964e-05	1985.31	7.46e-05	2645.31	8.32e-05	3305.31	8.894e-05	3965.31	9.232e-05	4625.31	9.457e-05	5285.31	0.0001042	5945.31	0.0001349	6605.31	0.0002218	7265.31	0.0004697
5.32	0.0004635	665.32	3.68e-05	1325.32	5.882e-05	1985.32	7.337e-05	2645.32	8.341e-05	3305.32	8.781e-05	3965.32	9.058e-05	4625.32	9.498e-05	5285.32	0.000105	5945.32	0.0001347	6605.32	0.0002209	7265.32	0.0004691
5.33	0.0004636	665.33	3.669e-05	1325.33	5.892e-05	1985.33	7.439e-05	2645.33	8.249e-05	3305.33	8.822e-05	3965.33	9.171e-05	4625.33	9.345e-05	5285.33	0.0001051	5945.33	0.000135	6605.33	0.0002217	7265.33	0.0004686
5.34	0.000464	665.34	3.731e-05	1325.34	5.831e-05	1985.34	7.296e-05	2645.34	8.228e-05	3305.34	8.74e-05	3965.34	9.16e-05	4625.34	9.365e-05	5285.34	0.0001047	5945.34	0.0001335	6605.34	0.0002219	7265.34	0.0004679
5.35	0.0004635	665.35	3.567e-05	1325.35	5.964e-05	1985.35	7.327e-05	2645.35	8.208e-05	3305.35	8.781e-05	3965.35	9.181e-05	4625.35	9.335e-05	5285.35	0.0001047	5945.35	0.0001358	6605.35	0.0002223	7265.35	0.0004687
5.36	0.0004634	665.36	3.731e-05	1325.36	5.954e-05	1985.36	7.255e-05	2645.36	8.279e-05	3305.36	8.699e-05	3965.36	9.15e-05	4625.36	9.314e-05	5285.36	0.0001052	5945.36	0.0001341	6605.36	0.0002209	7265.36	0.0004687
5.37	0.0004629	665.37	3.649e-05	1325.37	5.923e-05	1985.37	7.255e-05	2645.37	8.341e-05	3305.37	8.781e-05	3965.37	9.109e-05	4625.37	9.447e-05	5285.37	0.0001044	5945.37	0.0001339	6605.37	0.0002214	7265.37	0.0004672
5.38	0.000464	665.38	3.618e-05	1325.38	5.81e-05	1985.38	7.306e-05	2645.38	8.208e-05	3305.38	8.74e-05	3965.38	9.181e-05	4625.38	9.283e-05	5285.38	0.0001047	5945.38	0.0001349	6605.38	0.0002202	7265.38	0.0004677
5.39	0.0004644	665.39	3.546e-05	1325.39	5.903e-05	1985.39	7.296e-05	2645.39	8.29e-05	3305.39	8.781e-05	3965.39	9.181e-05	4625.39	9.488e-05	5285.39	0.0001054	5945.39	0.0001346	6605.39	0.0002205	7265.39	0.0004676
5.4	0.0004646	665.4	3.659e-05	1325.4	5.872e-05	1985.4	7.337e-05	2645.4	8.31e-05	3305.4	8.72e-05	3965.4	9.078e-05	4625.4	9.509e-05	5285.4	0.0001044	5945.4	0.0001334	6605.4	0.0002203	7265.4	0.0004671
5.41	0.0004639	665.41	3.628e-05	1325.41	5.882e-05	1985.41	7.296e-05	2645.41	8.115e-05	3305.41	8.884e-05	3965.41	9.14e-05	4625.41	9.406e-05	5285.41	0.0001051	5945.41	0.0001338	6605.41	0.0002206	7265.41	0.0004693
5.42	0.0004659	665.42	3.71e-05	1325.42	5.872e-05	1985.42	7.245e-05	2645.42	8.31e-05	3305.42	8.689e-05	3965.42	9.13e-05	4625.42	9.417e-05	5285.42	0.0001048	5945.42	0.000133	6605.42	0.0002201	7265.42	0.0004676
5.43	0.0004639	665.43	3.557e-05	1325.43	6.015e-05	1985.43	7.327e-05	2645.43	8.167e-05	3305.43	8.822e-05	3965.43	9.099e-05	4625.43	9.345e-05	5285.43	0.0001054	5945.43	0.0001331	6605.43	0.0002202	7265.43	0.0004677
5.44	0.0004647	665.44	3.546e-05	1325.44	5.913e-05	1985.44	7.163e-05	2645.44	8.372e-05	3305.44	8.761e-05	3965.44	9.007e-05	4625.44	9.335e-05	5285.44	0.0001045	5945.44	0.0001347	6605.44	0.0002209	7265.44	0.0004669
5.45	0.0004646	665.45	3.649e-05	1325.45	5.831e-05	1985.45	7.265e-05	2645.45	8.29e-05	3305.45	8.771e-05	3965.45	9.191e-05	4625.45	9.365e-05	5285.45	0.0001045	5945.45	0.0001339	6605.45	0.0002198	7265.45	0.0004673
5.46	0.0004659	665.46	3.628e-05	1325.46	5.872e-05	1985.46	7.368e-05	2645.46	8.115e-05	3305.46	8.72e-05	3965.46	9.171e-05	4625.46	9.232e-05	5285.46	0.0001046	5945.46	0.0001343	6605.46	0.0002194	7265.46	0.0004662
5.47	0.0004668	665.47	3.587e-05	1325.47	5.851e-05	1985.47	7.306e-05	2645.47	8.238e-05	3305.47	8.73e-05	3965.47	9.16e-05	4625.47	9.437e-05	5285.47	0.000104	5945.47	0.0001342	6605.47	0.0002198	7265.47	0.0004668
5.48	0.0004667	665.48	3.567e-05	1325.48	5.882e-05	1985.48	7.347e-05	2645.48	8.341e-05	3305.48	8.771e-05	3965.48	9.109e-05	4625.48	9.376e-05	5285.48	0.0001038	5945.48	0.0001363	6605.48	0.0002197	7265.48	0.0004669
5.49	0.0004678	665.49	3.495e-05	1325.49	5.882e-05	1985.49	7.316e-05	2645.49	8.177e-05	3305.49	8.812e-05	3965.49	9.089e-05	4625.49	9.437e-05	5285.49	0.0001053	5945.49	0.0001339	6605.49	0.0002206	7265.49	0.0004656
5.5	0.000467	665.5	3.721e-05	1325.5	5.8e-05	1985.5	7.286e-05	2645.5	8.136e-05	3305.5	8.792e-05	3965.5	9.027e-05	4625.5	9.294e-05	5285.5	0.0001034	5945.5	0.0001339	6605.5	0.0002205	7265.5	0.0004658
5.51	0.0004666	665.51	3.741e-05	1325.51	5.81e-05	1985.51	7.204e-05	2645.51	8.208e-05	3305.51	8.751e-05	3965.51	9.109e-05	4625.51	9.355e-05	5285.51	0.0001046	5945.51	0.0001346	6605.51	0.0002198	7265.51	0.0004675
5.52	0.0004669	665.52	3.7e-05	1325.52	5.769e-05	1985.52	7.388e-05	2645.52	8.085e-05	3305.52	8.73e-05	3965.52	9.201e-05	4625.52	9.212e-05	5285.52	0.000105	5945.52	0.0001337	6605.52	0.0002191	7265.52	0.0004667
5.53	0.0004669	665.53	3.628e-05	1325.53	5.8e-05	1985.53	7.306e-05	2645.53	8.064e-05	3305.53	8.822e-05	3965.53	9.089e-05	4625.53	9.304e-05	5285.53	0.0001047	5945.53	0.0001346	6605.53	0.0002194	7265.53	0.000467
5.54	0.0004667	665.54	3.649e-05	1325.54	5.913e-05	1985.54	7.183e-05	2645.54	8.3e-05	3305.54	8.679e-05	3965.54	9.007e-05	4625.54	9.232e-05	5285.54	0.0001042	5945.54	0.0001331	6605.54	0.0002189	7265.54	0.0004657
5.55	0.0004675	665.55	3.598e-05	1325.55	5.831e-05	1985.55	7.388e-05	2645.55	8.167e-05	3305.55	8.853e-05	3965.55	9.027e-05	4625.55	9.365e-05	5285.55	0.000104	5945.55	0.0001336	6605.55	0.0002194	7265.55	0.0004675
5.56	0.0004661	665.56	3.69e-05	1325.56	5.8e-05	1985.56	7.204e-05	2645.56	8.351e-05	3305.56	8.638e-05	3965.56	9.037e-05	4625.56	9.283e-05	5285.56	0.0001032	5945.56	0.0001338	6605.56	0.0002183	7265.56	0.0004651
5.57	0.0004671	665.57	3.598e-05	1325.57	5.821e-05	1985.57	7.368e-05	2645.57	8.197e-05	3305.57	8.802e-05	3965.57	9.048e-05	4625.57	9.314e-05	5285.57	0.0001042	5945.57	0.0001338	6605.57	0.0002185	7265.57	0.0004667
5.58	0.0004679	665.58	3.598e-05	1325.58	5.831e-05	1985.58	7.306e-05	2645.58	8.228e-05	3305.58	8.751e-05	3965.58	9.181e-05	4625.58	9.304e-05	5285.58	0.0001042	5945.58	0.0001333	6605.58	0.0002177	7265.58	0.0004648
5.59	0.0004684	665.59	3.577e-05	1325.59	5.954e-05	1985.59	7.183e-05	2645.59	8.331e-05	3305.59	8.71e-05	3965.59	9.058e-05	4625.59	9.324e-05	5285.59	0.0001046	5945.59	0.000134	6605.59	0.0002196	7265.59	0.0004649
5.6	0.0004673	665.6	3.731e-05	1325.6	5.985e-05	1985.6	7.224e-05	2645.6	8.259e-05	3305.6	8.689e-05	3965.6	9.099e-05	4625.6	9.294e-05	5285.6	0.0001042	5945.6	0.0001344	6605.6	0.000218	7265.6	0.000464
5.61	0.0004693	665.61	3.577e-05	1325.61	5.739e-05	1985.61	7.245e-05	2645.61	8.351e-05	3305.61	8.689e-05	3965.61	9.119e-05	4625.61	9.478e-05	5285.61	0.0001039	5945.61	0.0001338	6605.61	0.0002194	7265.61	0.0004651
5.62	0.0004684	665.62	3.628e-05	1325.62	5.851e-05	1985.62	7.193e-05	2645.62	8.187e-05	3305.62	8.699e-05	3965.62	9.027e-05	4625.62	9.283e-05	5285.62	0.0001042	5945.62	0.0001342	6605.62	0.0002189	7265.62	0.0004643
5.63	0.0004677	665.63	3.464e-05	1325.63	5.81e-05	1985.63	7.347e-05	2645.63	8.208e-05	3305.63	8.71e-05	3965.63	8.904e-05	4625.63	9.314e-05	5285.63	0.0001032	5945.63	0.0001341	6605.63	0.000219	7265.63	0.0004656
5.64	0.000467	665.64	3.587e-05	1325.64	5.882e-05	1985.64	7.173e-05	2645.64	8.218e-05	3305.64	8.689e-05	3965.64	9.099e-05	4625.64	9.324e-05	5285.64	0.0001037	5945.64	0.000135	6605.64	0.0002184	7265.64	0.0004633
5.65	0.0004699	665.65	3.598e-05	1325.65	5.944e-05	1985.65	7.368e-05	2645.65	8.167e-05	3305.65	8.72e-05	3965.65	9.14e-05	4625.65	9.273e-05	5285.65	0.0001039	5945.65	0.0001343	6605.65	0.0002194	7265.65	0.0004639
5.66	0.0004693	665.66	3.669e-05	1325.66	5.79e-05	1985.66	7.224e-05	2645.66	8.269e-05	3305.66	8.576e-05	3965.66	8.996e-05	4625.66	9.335e-05	5285.66	0.0001036	5945.66	0.0001334	6605.66	0.0002193	7265.66	0.0004642
5.67	0.0004716	665.67	3.567e-05	1325.67	5.862e-05	1985.67	7.306e-05	2645.67	8.167e-05	3305.67	8.597e-05	3965.67	9.037e-05	4625.67	9.201e-05	5285.67	0.0001043	5945.67	0.0001331	6605.67	0.0002188	7265.67	0.0004644
5.68	0.0004689	665.68	3.557e-05	1325.68	5.78e-05	1985.68	7.245e-05	2645.68	8.208e-05	3305.68	8.607e-05	3965.68	9.13e-05	4625.68	9.365e-05	5285.68	0.0001037	5945.68	0.0001331	6605.68	0.0002186	7265.68	0.0004642
5.69	0.00047	665.69	3.557e-05	1325.69	5.851e-05	1985.69	7.378e-05	2645.69	8.177e-05	3305.69	8.73e-05	3965.69	8.976e-05	4625.69	9.324e-05	5285.69	0.0001039	5945.69	0.0001336	6605.69	0.0002189	7265.69	0.0004649
5.7	0.0004706	665.7	3.639e-05	1325.7	5.79e-05	1985.7	7.286e-05	2645.7	8.279e-05	3305.7	8.72e-05	3965.7	8.956e-05	4625.7	9.386e-05	5285.7	0.000103	5945.7	0.0001337	6605.7	0.0002184	7265.7	0.0004633
5.71	0.0004706	665.71	3.567e-05	1325.71	5.8e-05	1985.71	7.429e-05	2645.71	8.167e-05	3305.71	8.751e-05	3965.71	9.068e-05	4625.71	9.355e-05	5285.71	0.0001037	5945.71	0.0001328	6605.71	0.0002189	7265.71	0.0004645
5.72	0.0004703	665.72	3.68e-05	1325.72	5.667e-05	1985.72	7.296e-05	2645.72	8.218e-05	3305.72	8.658e-05	3965.72	9.017e-05	4625.72	9.263e-05	5285.72	0.0001031	5945.72	0.0001336	6605.72	0.0002182	7265.72	0.0004644
5.73	0.0004706	665.73	3.546e-05	1325.73	5.759e-05	1985.73	7.368e-05	2645.73	8.279e-05	3305.73	8.597e-05	3965.73	8.976e-05	4625.73	9.263e-05	5285.73	0.0001046	5945.73	0.0001338	6605.73	0.0002186	7265.73	0.0004633
5.74	0.0004698	665.74	3.505e-05	1325.74	5.698e-05	1985.74	7.245e-05	2645.74	8.187e-05	3305.74	8.597e-05	3965.74	9.027e-05	4625.74	9.314e-05	5285.74	0.0001037	5945.74	0.0001328	6605.74	0.000218	7265.74	0.0004625
5.75	0.0004701	665.75	3.505e-05	1325.75	5.872e-05	1985.75	7.296e-05	2645.75	8.361e-05	3305.75	8.617e-05	3965.75	9.017e-05	4625.75	9.304e-05	5285.75	0.0001038	5945.75	0.0001335	6605.75	0.0002172	7265.75	0.0004638
5.76	0.0004707	665.76	3.618e-05	1325.76	5.769e-05	1985.76	7.306e-05	2645.76	8.156e-05	3305.76	8.576e-05	3965.76	8.915e-05	4625.76	9.242e-05	5285.76	0.0001043	5945.76	0.0001331	6605.76	0.0002175	7265.76	0.0004628
5.77	0.0004714	665.77	3.536e-05	1325.77	5.81e-05	1985.77	7.193e-05	2645.77	8.146e-05	3305.77	8.597e-05	3965.77	8.894e-05	4625.77	9.273e-05	5285.77	0.000104	5945.77	0.0001338	6605.77	0.0002178	7265.77	0.0004632
5.78	0.0004698	665.78	3.557e-05	1325.78	5.821e-05	1985.78	7.234e-05	2645.78	8.238e-05	3305.78	8.597e-05	3965.78	8.945e-05	4625.78	9.181e-05	5285.78	0.0001043	5945.78	0.0001329	6605.78	0.0002173	7265.78	0.0004637
5.79	0.0004709	665.79	3.505e-05	1325.79	5.831e-05	1985.79	7.255e-05	2645.79	8.044e-05	3305.79	8.833e-05	3965.79	8.986e-05	4625.79	9.253e-05	5285.79	0.0001049	5945.79	0.0001337	6605.79	0.0002175	7265.79	0.0004627
5.8	0.0004719	665.8	3.567e-05	1325.8	5.667e-05	1985.8	7.245e-05	2645.8	8.177e-05	3305.8	8.535e-05	3965.8	9.007e-05	4625.8	9.273e-05	5285.8	0.0001046	5945.8	0.0001335	6605.8	0.0002172	7265.8	0.0004635
5.81	0.0004726	665.81	3.546e-05	1325.81	5.739e-05	1985.81	7.368e-05	2645.81	8.259e-05	3305.81	8.658e-05	3965.81	8.976e-05	4625.81	9.283e-05	5285.81	0.0001039	5945.81	0.0001339	6605.81	0.0002183	7265.81	0.0004635
5.82	0.0004719	665.82	3.669e-05	1325.82	5.821e-05	1985.82	7.111e-05	2645.82	8.187e-05	3305.82	8.556e-05	3965.82	8.956e-05	4625.82	9.263e-05	5285.82	0.0001022	5945.82	0.0001316	6605.82	0.0002173	7265.82	0.0004636
5.83	0.0004713	665.83	3.598e-05	1325.83	5.79e-05	1985.83	7.265e-05	2645.83	8.187e-05	3305.83	8.607e-05	3965.83	8.894e-05	4625.83	9.242e-05	5285.83	0.000104	5945.83	0.0001331	6605.83	0.0002183	7265.83	0.0004627
5.84	0.0004731	665.84	3.669e-05	1325.84	5.749e-05	1985.84	7.214e-05	2645.84	8.023e-05	3305.84	8.617e-05	3965.84	9.048e-05	4625.84	9.191e-05	5285.84	0.0001029	5945.84	0.0001336	6605.84	0.0002171	7265.84	0.0004628
5.85	0.0004735	665.85	3.485e-05	1325.85	5.851e-05	1985.85	7.234e-05	2645.85	8.085e-05	3305.85	8.546e-05	3965.85	8.966e-05	4625.85	9.263e-05	5285.85	0.0001037	5945.85	0.0001325	6605.85	0.0002194	7265.85	0.0004626
5.86	0.0004722	665.86	3.577e-05	1325.86	5.8e-05	1985.86	7.163e-05	2645.86	7.972e-05	3305.86	8.546e-05	3965.86	8.956e-05	4625.86	9.171e-05	5285.86	0.0001038	5945.86	0.0001341	6605.86	0.0002178	7265.86	0.0004617
5.87	0.0004734	665.87	3.669e-05	1325.87	5.872e-05	1985.87	7.142e-05	2645.87	8.003e-05	3305.87	8.699e-05	3965.87	8.925e-05	4625.87	9.232e-05	5285.87	0.0001031	5945.87	0.000133	6605.87	0.0002171	7265.87	0.0004632
5.88	0.0004723	665.88	3.639e-05	1325.88	5.79e-05	1985.88	7.204e-05	2645.88	8.064e-05	3305.88	8.74e-05	3965.88	8.843e-05	4625.88	9.13e-05	5285.88	0.0001035	5945.88	0.0001319	6605.88	0.0002163	7265.88	0.0004626
5.89	0.0004739	665.89	3.505e-05	1325.89	5.8e-05	1985.89	7.327e-05	2645.89	8.115e-05	3305.89	8.597e-05	3965.89	8.996e-05	4625.89	9.232e-05	5285.89	0.0001039	5945.89	0.0001331	6605.89	0.0002171	7265.89	0.000463
5.9	0.0004759	665.9	3.475e-05	1325.9	5.687e-05	1985.9	7.142e-05	2645.9	8.146e-05	3305.9	8.587e-05	3965.9	8.925e-05	4625.9	9.222e-05	5285.9	0.0001036	5945.9	0.0001327	6605.9	0.0002164	7265.9	0.0004623
5.91	0.0004746	665.91	3.587e-05	1325.91	5.759e-05	1985.91	7.234e-05	2645.91	8.177e-05	3305.91	8.566e-05	3965.91	8.884e-05	4625.91	9.171e-05	5285.91	0.0001039	5945.91	0.0001322	6605.91	0.0002167	7265.91	0.0004616
5.92	0.0004739	665.92	3.454e-05	1325.92	5.708e-05	1985.92	7.224e-05	2645.92	8.208e-05	3305.92	8.505e-05	3965.92	8.966e-05	4625.92	9.181e-05	5285.92	0.0001038	5945.92	0.0001329	6605.92	0.0002163	7265.92	0.0004633
5.93	0.0004752	665.93	3.68e-05	1325.93	5.606e-05	1985.93	7.245e-05	2645.93	8.156e-05	3305.93	8.576e-05	3965.93	8.996e-05	4625.93	9.212e-05	5285.93	0.0001034	5945.93	0.0001329	6605.93	0.0002184	7265.93	0.0004625
5.94	0.0004755	665.94	3.68e-05	1325.94	5.687e-05	1985.94	7.224e-05	2645.94	8.115e-05	3305.94	8.617e-05	3965.94	8.986e-05	4625.94	9.181e-05	5285.94	0.0001041	5945.94	0.0001332	6605.94	0.0002161	7265.94	0.0004619
5.95	0.0004764	665.95	3.618e-05	1325.95	5.718e-05	1985.95	7.204e-05	2645.95	8.208e-05	3305.95	8.576e-05	3965.95	8.792e-05	4625.95	9.263e-05	5285.95	0.0001032	5945.95	0.0001335	6605.95	0.0002174	7265.95	0.000462
5.96	0.0004763	665.96	3.516e-05	1325.96	5.657e-05	1985.96	7.245e-05	2645.96	8.023e-05	3305.96	8.566e-05	3965.96	8.904e-05	4625.96	9.181e-05	5285.96	0.0001015	5945.96	0.0001316	6605.96	0.0002147	7265.96	0.0004615
5.97	0.0004768	665.97	3.526e-05	1325.97	5.749e-05	1985.97	7.286e-05	2645.97	8.126e-05	3305.97	8.494e-05	3965.97	8.945e-05	4625.97	9.232e-05	5285.97	0.0001017	5945.97	0.0001324	6605.97	0.0002171	7265.97	0.0004593
5.98	0.0004765	665.98	3.454e-05	1325.98	5.862e-05	1985.98	6.968e-05	2645.98	8.085e-05	3305.98	8.638e-05	3965.98	8.792e-05	4625.98	9.253e-05	5285.98	0.0001024	5945.98	0.0001314	6605.98	0.0002159	7265.98	0.0004603
5.99	0.0004773	665.99	3.577e-05	1325.99	5.749e-05	1985.99	7.275e-05	2645.99	8.126e-05	3305.99	8.576e-05	3965.99	8.925e-05	4625.99	9.14e-05	5285.99	0.0001037	5945.99	0.0001324	6605.99	0.0002173	7265.99	0.0004606
6	0.0004764	666	3.536e-05	1326	5.667e-05	1986	7.183e-05	2646	8.044e-05	3306	8.617e-05	3966	8.822e-05	4626	9.109e-05	5286	0.0001038	5946	0.0001319	6606	0.0002159	7266	0.0004625
6.01	0.0004765	666.01	3.659e-05	1326.01	5.657e-05	1986.01	7.163e-05	2646.01	7.993e-05	3306.01	8.648e-05	3966.01	8.915e-05	4626.01	9.119e-05	5286.01	0.0001028	5946.01	0.0001311	6606.01	0.0002175	7266.01	0.0004616
6.02	0.0004767	666.02	3.628e-05	1326.02	5.667e-05	1986.02	7.101e-05	2646.02	8.003e-05	3306.02	8.658e-05	3966.02	8.874e-05	4626.02	9.15e-05	5286.02	0.0001037	5946.02	0.000131	6606.02	0.0002164	7266.02	0.0004612
6.03	0.0004771	666.03	3.608e-05	1326.03	5.698e-05	1986.03	7.173e-05	2646.03	8.095e-05	3306.03	8.494e-05	3966.03	8.853e-05	4626.03	9.212e-05	5286.03	0.0001036	5946.03	0.000132	6606.03	0.0002172	7266.03	0.0004596
6.04	0.0004771	666.04	3.639e-05	1326.04	5.667e-05	1986.04	7.224e-05	2646.04	7.941e-05	3306.04	8.556e-05	3966.04	8.935e-05	4626.04	9.058e-05	5286.04	0.0001024	5946.04	0.0001311	6606.04	0.0002165	7266.04	0.0004607
6.05	0.0004774	666.05	3.598e-05	1326.05	5.677e-05	1986.05	7.132e-05	2646.05	8.136e-05	3306.05	8.576e-05	3966.05	8.884e-05	4626.05	9.212e-05	5286.05	0.0001027	5946.05	0.0001321	6606.05	0.0002162	7266.05	0.0004613
6.06	0.0004784	666.06	3.485e-05	1326.06	5.708e-05	1986.06	7.234e-05	2646.06	8.085e-05	3306.06	8.566e-05	3966.06	9.027e-05	4626.06	9.232e-05	5286.06	0.0001008	5946.06	0.0001303	6606.06	0.0002156	7266.06	0.0004605
6.07	0.000479	666.07	3.628e-05	1326.07	5.749e-05	1986.07	7.122e-05	2646.07	8.085e-05	3306.07	8.628e-05	3966.07	8.945e-05	4626.07	9.181e-05	5286.07	0.0001031	5946.07	0.0001328	6606.07	0.0002163	7266.07	0.0004601
6.08	0.0004788	666.08	3.598e-05	1326.08	5.728e-05	1986.08	7.06e-05	2646.08	8.033e-05	3306.08	8.525e-05	3966.08	8.945e-05	4626.08	9.181e-05	5286.08	0.000103	5946.08	0.0001319	6606.08	0.0002159	7266.08	0.0004615
6.09	0.0004781	666.09	3.669e-05	1326.09	5.78e-05	1986.09	7.142e-05	2646.09	8.218e-05	3306.09	8.505e-05	3966.09	8.904e-05	4626.09	9.191e-05	5286.09	0.0001036	5946.09	0.000131	6606.09	0.000217	7266.09	0.0004608
6.1	0.0004792	666.1	3.577e-05	1326.1	5.687e-05	1986.1	7.101e-05	2646.1	8.023e-05	3306.1	8.556e-05	3966.1	8.894e-05	4626.1	9.222e-05	5286.1	0.0001027	5946.1	0.0001314	6606.1	0.0002153	7266.1	0.0004613
6.11	0.0004785	666.11	3.557e-05	1326.11	5.646e-05	1986.11	7.122e-05	2646.11	8.085e-05	3306.11	8.515e-05	3966.11	8.976e-05	4626.11	9.191e-05	5286.11	0.0001028	5946.11	0.000132	6606.11	0.0002175	7266.11	0.0004601
6.12	0.0004795	666.12	3.567e-05	1326.12	5.841e-05	1986.12	7.183e-05	2646.12	8.013e-05	3306.12	8.546e-05	3966.12	8.843e-05	4626.12	9.212e-05	5286.12	0.0001028	5946.12	0.00013	6606.12	0.000216	7266.12	0.0004601
6.13	0.0004791	666.13	3.485e-05	1326.13	5.657e-05	1986.13	7.234e-05	2646.13	8.115e-05	3306.13	8.484e-05	3966.13	8.935e-05	4626.13	9.14e-05	5286.13	0.0001023	5946.13	0.0001313	6606.13	0.0002162	7266.13	0.0004591
6.14	0.0004782	666.14	3.557e-05	1326.14	5.657e-05	1986.14	7.152e-05	2646.14	7.993e-05	3306.14	8.587e-05	3966.14	8.966e-05	4626.14	9.191e-05	5286.14	0.0001028	5946.14	0.0001309	6606.14	0.0002162	7266.14	0.0004605
6.15	0.0004797	666.15	3.557e-05	1326.15	5.626e-05	1986.15	7.214e-05	2646.15	8.054e-05	3306.15	8.402e-05	3966.15	8.874e-05	4626.15	9.16e-05	5286.15	0.0001022	5946.15	0.0001316	6606.15	0.0002164	7266.15	0.0004587
6.16	0.0004796	666.16	3.618e-05	1326.16	5.708e-05	1986.16	7.091e-05	2646.16	7.89e-05	3306.16	8.556e-05	3966.16	8.843e-05	4626.16	9.058e-05	5286.16	0.0001026	5946.16	0.0001295	6606.16	0.0002168	7266.16	0.0004597
6.17	0.0004802	666.17	3.567e-05	1326.17	5.698e-05	1986.17	7.214e-05	2646.17	7.911e-05	3306.17	8.423e-05	3966.17	8.966e-05	4626.17	9.181e-05	5286.17	0.0001034	5946.17	0.0001321	6606.17	0.0002162	7266.17	0.0004609
6.18	0.0004796	666.18	3.669e-05	1326.18	5.749e-05	1986.18	7.091e-05	2646.18	8.105e-05	3306.18	8.474e-05	3966.18	8.904e-05	4626.18	9.119e-05	5286.18	0.0001015	5946.18	0.0001309	6606.18	0.0002167	7266.18	0.0004583
6.19	0.0004786	666.19	3.536e-05	1326.19	5.636e-05	1986.19	7.183e-05	2646.19	8.064e-05	3306.19	8.535e-05	3966.19	9.007e-05	4626.19	9.242e-05	5286.19	0.0001038	5946.19	0.0001307	6606.19	0.0002171	7266.19	0.00046
6.2	0.0004798	666.2	3.505e-05	1326.2	5.657e-05	1986.2	7.163e-05	2646.2	8.013e-05	3306.2	8.617e-05	3966.2	8.822e-05	4626.2	9.253e-05	5286.2	0.0001014	5946.2	0.0001303	6606.2	0.0002167	7266.2	0.0004593
6.21	0.0004808	666.21	3.557e-05	1326.21	5.667e-05	1986.21	7.286e-05	2646.21	8.105e-05	3306.21	8.484e-05	3966.21	8.894e-05	4626.21	9.16e-05	5286.21	0.0001027	5946.21	0.0001313	6606.21	0.0002168	7266.21	0.0004594
6.22	0.0004806	666.22	3.639e-05	1326.22	5.708e-05	1986.22	7.019e-05	2646.22	8.033e-05	3306.22	8.494e-05	3966.22	8.904e-05	4626.22	9.171e-05	5286.22	0.0001018	5946.22	0.0001309	6606.22	0.0002167	7266.22	0.000459
6.23	0.0004814	666.23	3.649e-05	1326.23	5.565e-05	1986.23	7.101e-05	2646.23	7.982e-05	3306.23	8.423e-05	3966.23	8.976e-05	4626.23	9.232e-05	5286.23	0.0001018	5946.23	0.0001303	6606.23	0.0002159	7266.23	0.0004583
6.24	0.00048	666.24	3.526e-05	1326.24	5.728e-05	1986.24	7.214e-05	2646.24	8.085e-05	3306.24	8.494e-05	3966.24	8.751e-05	4626.24	9.181e-05	5286.24	0.0001036	5946.24	0.0001309	6606.24	0.0002149	7266.24	0.0004591
6.25	0.0004811	666.25	3.649e-05	1326.25	5.698e-05	1986.25	7.05e-05	2646.25	7.931e-05	3306.25	8.546e-05	3966.25	8.996e-05	4626.25	9.13e-05	5286.25	0.0001032	5946.25	0.0001319	6606.25	0.0002169	7266.25	0.0004598
6.26	0.0004803	666.26	3.7e-05	1326.26	5.708e-05	1986.26	7.111e-05	2646.26	8.023e-05	3306.26	8.546e-05	3966.26	8.884e-05	4626.26	9.171e-05	5286.26	0.0001028	5946.26	0.0001311	6606.26	0.0002154	7266.26	0.0004594
6.27	0.0004811	666.27	3.731e-05	1326.27	5.718e-05	1986.27	7.101e-05	2646.27	8.095e-05	3306.27	8.505e-05	3966.27	8.894e-05	4626.27	9.201e-05	5286.27	0.0001022	5946.27	0.0001306	6606.27	0.0002148	7266.27	0.0004573
6.28	0.0004817	666.28	3.587e-05	1326.28	5.657e-05	1986.28	7.214e-05	2646.28	7.972e-05	3306.28	8.454e-05	3966.28	8.853e-05	4626.28	9.14e-05	5286.28	0.0001021	5946.28	0.0001313	6606.28	0.0002154	7266.28	0.0004595
6.29	0.0004814	666.29	3.618e-05	1326.29	5.585e-05	1986.29	7.142e-05	2646.29	7.993e-05	3306.29	8.525e-05	3966.29	8.986e-05	4626.29	9.089e-05	5286.29	0.0001036	5946.29	0.0001304	6606.29	0.0002151	7266.29	0.0004575
6.3	0.0004813	666.3	3.495e-05	1326.3	5.708e-05	1986.3	7.142e-05	2646.3	8.023e-05	3306.3	8.535e-05	3966.3	8.822e-05	4626.3	9.078e-05	5286.3	0.0001022	5946.3	0.0001303	6606.3	0.0002161	7266.3	0.0004585
6.31	0.0004817	666.31	3.598e-05	1326.31	5.595e-05	1986.31	7.255e-05	2646.31	7.982e-05	3306.31	8.505e-05	3966.31	8.986e-05	4626.31	9.212e-05	5286.31	0.000101	5946.31	0.0001303	6606.31	0.0002157	7266.31	0.0004575
6.32	0.0004819	666.32	3.639e-05	1326.32	5.667e-05	1986.32	7.07e-05	2646.32	7.962e-05	3306.32	8.535e-05	3966.32	8.853e-05	4626.32	9.048e-05	5286.32	0.0001005	5946.32	0.0001296	6606.32	0.0002154	7266.32	0.0004576
6.33	0.0004815	666.33	3.598e-05	1326.33	5.565e-05	1986.33	7.101e-05	2646.33	7.9e-05	3306.33	8.372e-05	3966.33	8.945e-05	4626.33	9.15e-05	5286.33	0.0001021	5946.33	0.00013	6606.33	0.0002158	7266.33	0.0004584
6.34	0.0004815	666.34	3.608e-05	1326.34	5.749e-05	1986.34	7.101e-05	2646.34	8.054e-05	3306.34	8.464e-05	3966.34	8.863e-05	4626.34	9.212e-05	5286.34	0.0001025	5946.34	0.0001298	6606.34	0.0002153	7266.34	0.0004588
6.35	0.0004832	666.35	3.567e-05	1326.35	5.606e-05	1986.35	7.111e-05	2646.35	7.962e-05	3306.35	8.566e-05	3966.35	9.027e-05	4626.35	9.14e-05	5286.35	0.0001011	5946.35	0.000131	6606.35	0.0002161	7266.35	0.0004576
6.36	0.0004834	666.36	3.577e-05	1326.36	5.708e-05	1986.36	7.163e-05	2646.36	7.818e-05	3306.36	8.607e-05	3966.36	8.751e-05	4626.36	8.996e-05	5286.36	0.0001003	5946.36	0.0001309	6606.36	0.0002143	7266.36	0.0004591
6.37	0.0004841	666.37	3.495e-05	1326.37	5.636e-05	1986.37	7.05e-05	2646.37	8.044e-05	3306.37	8.515e-05	3966.37	8.792e-05	4626.37	9.119e-05	5286.37	0.0001017	5946.37	0.0001303	6606.37	0.0002143	7266.37	0.0004587
6.38	0.0004827	666.38	3.833e-05	1326.38	5.646e-05	1986.38	7.234e-05	2646.38	7.993e-05	3306.38	8.576e-05	3966.38	8.792e-05	4626.38	9.15e-05	5286.38	0.0001018	5946.38	0.00013	6606.38	0.0002159	7266.38	0.0004584
6.39	0.0004831	666.39	3.536e-05	1326.39	5.687e-05	1986.39	7.081e-05	2646.39	7.9e-05	3306.39	8.587e-05	3966.39	8.976e-05	4626.39	8.976e-05	5286.39	0.0001021	5946.39	0.0001318	6606.39	0.0002156	7266.39	0.0004573
6.4	0.0004829	666.4	3.659e-05	1326.4	5.626e-05	1986.4	7.06e-05	2646.4	7.962e-05	3306.4	8.464e-05	3966.4	8.781e-05	4626.4	9.099e-05	5286.4	0.0001013	5946.4	0.0001309	6606.4	0.0002144	7266.4	0.0004586
6.41	0.0004828	666.41	3.526e-05	1326.41	5.544e-05	1986.41	7.173e-05	2646.41	7.993e-05	3306.41	8.669e-05	3966.41	8.894e-05	4626.41	9.037e-05	5286.41	0.0001012	5946.41	0.0001319	6606.41	0.0002162	7266.41	0.0004581
6.42	0.0004843	666.42	3.546e-05	1326.42	5.626e-05	1986.42	7.081e-05	2646.42	7.911e-05	3306.42	8.638e-05	3966.42	8.822e-05	4626.42	9.14e-05	5286.42	0.0001014	5946.42	0.00013	6606.42	0.0002154	7266.42	0.0004574
6.43	0.0004829	666.43	3.618e-05	1326.43	5.698e-05	1986.43	7.122e-05	2646.43	7.952e-05	3306.43	8.392e-05	3966.43	8.792e-05	4626.43	9.171e-05	5286.43	0.0001027	5946.43	0.0001304	6606.43	0.0002151	7266.43	0.0004566
6.44	0.0004837	666.44	3.495e-05	1326.44	5.667e-05	1986.44	7.142e-05	2646.44	7.87e-05	3306.44	8.484e-05	3966.44	8.843e-05	4626.44	9.027e-05	5286.44	0.0001008	5946.44	0.0001314	6606.44	0.0002153	7266.44	0.0004572
6.45	0.0004834	666.45	3.567e-05	1326.45	5.472e-05	1986.45	7.07e-05	2646.45	7.972e-05	3306.45	8.617e-05	3966.45	8.822e-05	4626.45	9.16e-05	5286.45	0.0001013	5946.45	0.0001302	6606.45	0.0002151	7266.45	0.0004561
6.46	0.0004823	666.46	3.516e-05	1326.46	5.585e-05	1986.46	7.163e-05	2646.46	7.911e-05	3306.46	8.494e-05	3966.46	8.822e-05	4626.46	9.191e-05	5286.46	0.0001011	5946.46	0.0001303	6606.46	0.0002151	7266.46	0.000457
6.47	0.000484	666.47	3.608e-05	1326.47	5.575e-05	1986.47	7.081e-05	2646.47	7.9e-05	3306.47	8.628e-05	3966.47	8.72e-05	4626.47	9.089e-05	5286.47	0.0001017	5946.47	0.0001317	6606.47	0.0002159	7266.47	0.0004562
6.48	0.0004848	666.48	3.454e-05	1326.48	5.667e-05	1986.48	7.111e-05	2646.48	7.941e-05	3306.48	8.535e-05	3966.48	8.781e-05	4626.48	9.13e-05	5286.48	0.0001011	5946.48	0.0001298	6606.48	0.0002146	7266.48	0.0004564
6.49	0.0004839	666.49	3.577e-05	1326.49	5.616e-05	1986.49	7.183e-05	2646.49	8.023e-05	3306.49	8.587e-05	3966.49	8.925e-05	4626.49	9.027e-05	5286.49	0.0001006	5946.49	0.0001304	6606.49	0.0002147	7266.49	0.0004559
6.5	0.0004852	666.5	3.608e-05	1326.5	5.554e-05	1986.5	7.009e-05	2646.5	7.941e-05	3306.5	8.607e-05	3966.5	8.792e-05	4626.5	9.089e-05	5286.5	0.0001014	5946.5	0.0001313	6606.5	0.0002153	7266.5	0.0004557
6.51	0.0004855	666.51	3.567e-05	1326.51	5.595e-05	1986.51	7.091e-05	2646.51	7.952e-05	3306.51	8.535e-05	3966.51	8.904e-05	4626.51	9.119e-05	5286.51	0.0001014	5946.51	0.0001305	6606.51	0.0002156	7266.51	0.0004562
6.52	0.0004842	666.52	3.577e-05	1326.52	5.708e-05	1986.52	7.122e-05	2646.52	7.952e-05	3306.52	8.413e-05	3966.52	8.833e-05	4626.52	9.017e-05	5286.52	0.000102	5946.52	0.0001308	6606.52	0.0002155	7266.52	0.0004552
6.53	0.0004853	666.53	3.71e-05	1326.53	5.524e-05	1986.53	7.081e-05	2646.53	7.962e-05	3306.53	8.556e-05	3966.53	8.71e-05	4626.53	8.925e-05	5286.53	0.0001013	5946.53	0.0001313	6606.53	0.0002157	7266.53	0.0004553
6.54	0.0004857	666.54	3.772e-05	1326.54	5.79e-05	1986.54	7.193e-05	2646.54	7.9e-05	3306.54	8.494e-05	3966.54	8.833e-05	4626.54	9.058e-05	5286.54	0.0001009	5946.54	0.000131	6606.54	0.0002162	7266.54	0.0004569
6.55	0.0004852	666.55	3.567e-05	1326.55	5.646e-05	1986.55	7.05e-05	2646.55	7.9e-05	3306.55	8.535e-05	3966.55	8.751e-05	4626.55	9.068e-05	5286.55	0.0001027	5946.55	0.0001295	6606.55	0.0002147	7266.55	0.0004572
6.56	0.0004865	666.56	3.669e-05	1326.56	5.616e-05	1986.56	6.958e-05	2646.56	8.003e-05	3306.56	8.474e-05	3966.56	8.966e-05	4626.56	9.109e-05	5286.56	0.0001017	5946.56	0.0001304	6606.56	0.0002155	7266.56	0.0004558
6.57	0.0004877	666.57	3.669e-05	1326.57	5.575e-05	1986.57	7.101e-05	2646.57	7.972e-05	3306.57	8.484e-05	3966.57	8.894e-05	4626.57	9.058e-05	5286.57	0.0001006	5946.57	0.0001309	6606.57	0.0002147	7266.57	0.0004567
6.58	0.0004877	666.58	3.516e-05	1326.58	5.534e-05	1986.58	7.163e-05	2646.58	7.972e-05	3306.58	8.454e-05	3966.58	8.853e-05	4626.58	9.068e-05	5286.58	0.0001021	5946.58	0.0001308	6606.58	0.0002146	7266.58	0.0004559
6.59	0.000488	666.59	3.577e-05	1326.59	5.626e-05	1986.59	7.152e-05	2646.59	7.962e-05	3306.59	8.494e-05	3966.59	8.894e-05	4626.59	9.058e-05	5286.59	0.0001022	5946.59	0.0001313	6606.59	0.0002142	7266.59	0.0004549
6.6	0.0004888	666.6	3.557e-05	1326.6	5.524e-05	1986.6	7.101e-05	2646.6	8.003e-05	3306.6	8.566e-05	3966.6	8.822e-05	4626.6	9.13e-05	5286.6	0.0001018	5946.6	0.0001302	6606.6	0.0002138	7266.6	0.0004546
6.61	0.0004875	666.61	3.505e-05	1326.61	5.524e-05	1986.61	7.152e-05	2646.61	7.931e-05	3306.61	8.433e-05	3966.61	8.925e-05	4626.61	9.017e-05	5286.61	0.000102	5946.61	0.0001305	6606.61	0.0002151	7266.61	0.0004544
6.62	0.0004875	666.62	3.598e-05	1326.62	5.585e-05	1986.62	7.07e-05	2646.62	7.921e-05	3306.62	8.474e-05	3966.62	8.792e-05	4626.62	9.027e-05	5286.62	0.0001007	5946.62	0.0001299	6606.62	0.0002144	7266.62	0.0004547
6.63	0.0004871	666.63	3.495e-05	1326.63	5.554e-05	1986.63	7.009e-05	2646.63	7.972e-05	3306.63	8.464e-05	3966.63	8.853e-05	4626.63	8.986e-05	5286.63	0.0001012	5946.63	0.0001315	6606.63	0.0002138	7266.63	0.0004564
6.64	0.0004882	666.64	3.557e-05	1326.64	5.657e-05	1986.64	7.07e-05	2646.64	7.952e-05	3306.64	8.525e-05	3966.64	8.833e-05	4626.64	8.996e-05	5286.64	0.0001028	5946.64	0.00013	6606.64	0.0002133	7266.64	0.0004555
6.65	0.0004877	666.65	3.536e-05	1326.65	5.595e-05	1986.65	7.091e-05	2646.65	7.982e-05	3306.65	8.535e-05	3966.65	8.853e-05	4626.65	9.027e-05	5286.65	0.0001011	5946.65	0.0001295	6606.65	0.0002136	7266.65	0.0004534
6.66	0.0004893	666.66	3.454e-05	1326.66	5.585e-05	1986.66	6.927e-05	2646.66	8.064e-05	3306.66	8.423e-05	3966.66	8.812e-05	4626.66	8.935e-05	5286.66	0.0001011	5946.66	0.0001309	6606.66	0.0002134	7266.66	0.0004556
6.67	0.00049	666.67	3.608e-05	1326.67	5.534e-05	1986.67	7.101e-05	2646.67	7.962e-05	3306.67	8.494e-05	3966.67	8.812e-05	4626.67	9.037e-05	5286.67	9.98e-05	5946.67	0.0001299	6606.67	0.0002144	7266.67	0.0004544
6.68	0.0004903	666.68	3.741e-05	1326.68	5.646e-05	1986.68	7.111e-05	2646.68	7.859e-05	3306.68	8.382e-05	3966.68	8.679e-05	4626.68	8.945e-05	5286.68	0.0001015	5946.68	0.0001308	6606.68	0.0002134	7266.68	0.0004535
6.69	0.0004893	666.69	3.639e-05	1326.69	5.503e-05	1986.69	6.958e-05	2646.69	8.115e-05	3306.69	8.576e-05	3966.69	8.863e-05	4626.69	8.935e-05	5286.69	0.0001012	5946.69	0.0001304	6606.69	0.0002129	7266.69	0.0004538
6.7	0.0004917	666.7	3.68e-05	1326.7	5.636e-05	1986.7	7.04e-05	2646.7	7.921e-05	3306.7	8.32e-05	3966.7	8.73e-05	4626.7	9.068e-05	5286.7	0.0001016	5946.7	0.0001298	6606.7	0.0002131	7266.7	0.0004545
6.71	0.0004918	666.71	3.577e-05	1326.71	5.646e-05	1986.71	7.224e-05	2646.71	7.921e-05	3306.71	8.331e-05	3966.71	8.884e-05	4626.71	8.935e-05	5286.71	0.0001009	5946.71	0.0001305	6606.71	0.0002132	7266.71	0.0004553
6.72	0.0004908	666.72	3.546e-05	1326.72	5.565e-05	1986.72	7.101e-05	2646.72	7.798e-05	3306.72	8.433e-05	3966.72	8.73e-05	4626.72	8.986e-05	5286.72	0.000102	5946.72	0.0001299	6606.72	0.000212	7266.72	0.0004546
6.73	0.0004905	666.73	3.505e-05	1326.73	5.554e-05	1986.73	7.081e-05	2646.73	7.962e-05	3306.73	8.433e-05	3966.73	8.771e-05	4626.73	8.945e-05	5286.73	0.0001009	5946.73	0.0001296	6606.73	0.0002137	7266.73	0.000453
6.74	0.0004911	666.74	3.475e-05	1326.74	5.698e-05	1986.74	7.132e-05	2646.74	7.829e-05	3306.74	8.3e-05	3966.74	8.792e-05	4626.74	9.027e-05	5286.74	0.0001011	5946.74	0.0001295	6606.74	0.0002121	7266.74	0.0004541
6.75	0.0004906	666.75	3.618e-05	1326.75	5.565e-05	1986.75	7.03e-05	2646.75	7.9e-05	3306.75	8.474e-05	3966.75	8.884e-05	4626.75	8.904e-05	5286.75	0.0001014	5946.75	0.00013	6606.75	0.0002136	7266.75	0.0004544
6.76	0.0004912	666.76	3.516e-05	1326.76	5.585e-05	1986.76	6.999e-05	2646.76	7.89e-05	3306.76	8.402e-05	3966.76	8.812e-05	4626.76	8.956e-05	5286.76	0.0001017	5946.76	0.0001293	6606.76	0.0002144	7266.76	0.0004535
6.77	0.0004912	666.77	3.423e-05	1326.77	5.493e-05	1986.77	7.05e-05	2646.77	8.044e-05	3306.77	8.423e-05	3966.77	8.853e-05	4626.77	8.996e-05	5286.77	0.0001007	5946.77	0.0001291	6606.77	0.0002132	7266.77	0.0004527
6.78	0.0004923	666.78	3.536e-05	1326.78	5.657e-05	1986.78	6.968e-05	2646.78	7.9e-05	3306.78	8.392e-05	3966.78	8.73e-05	4626.78	8.956e-05	5286.78	0.000102	5946.78	0.0001302	6606.78	0.0002138	7266.78	0.0004523
6.79	0.000492	666.79	3.475e-05	1326.79	5.606e-05	1986.79	7.091e-05	2646.79	7.839e-05	3306.79	8.484e-05	3966.79	8.781e-05	4626.79	9.037e-05	5286.79	9.97e-05	5946.79	0.000129	6606.79	0.0002128	7266.79	0.0004541
6.8	0.0004932	666.8	3.669e-05	1326.8	5.585e-05	1986.8	6.937e-05	2646.8	7.952e-05	3306.8	8.423e-05	3966.8	8.72e-05	4626.8	9.007e-05	5286.8	0.0001013	5946.8	0.0001287	6606.8	0.0002129	7266.8	0.0004525
6.81	0.0004929	666.81	3.598e-05	1326.81	5.667e-05	1986.81	7.163e-05	2646.81	7.849e-05	3306.81	8.484e-05	3966.81	8.915e-05	4626.81	8.956e-05	5286.81	0.0001025	5946.81	0.0001295	6606.81	0.0002126	7266.81	0.0004531
6.82	0.000493	666.82	3.7e-05	1326.82	5.626e-05	1986.82	7.122e-05	2646.82	7.962e-05	3306.82	8.372e-05	3966.82	8.761e-05	4626.82	8.884e-05	5286.82	0.0001007	5946.82	0.0001297	6606.82	0.0002114	7266.82	0.0004534
6.83	0.0004939	666.83	3.495e-05	1326.83	5.513e-05	1986.83	7.152e-05	2646.83	7.9e-05	3306.83	8.423e-05	3966.83	8.976e-05	4626.83	9.027e-05	5286.83	0.0001008	5946.83	0.0001281	6606.83	0.0002134	7266.83	0.0004535
6.84	0.0004937	666.84	3.7e-05	1326.84	5.565e-05	1986.84	6.968e-05	2646.84	7.972e-05	3306.84	8.259e-05	3966.84	8.566e-05	4626.84	9.058e-05	5286.84	0.0001012	5946.84	0.0001284	6606.84	0.0002119	7266.84	0.0004532
6.85	0.0004926	666.85	3.587e-05	1326.85	5.442e-05	1986.85	7.081e-05	2646.85	7.767e-05	3306.85	8.464e-05	3966.85	8.843e-05	4626.85	8.925e-05	5286.85	0.0001014	5946.85	0.0001285	6606.85	0.0002123	7266.85	0.0004527
6.86	0.0004945	666.86	3.608e-05	1326.86	5.657e-05	1986.86	7.04e-05	2646.86	7.921e-05	3306.86	8.423e-05	3966.86	8.853e-05	4626.86	8.904e-05	5286.86	0.0001012	5946.86	0.0001292	6606.86	0.0002119	7266.86	0.000454
6.87	0.0004933	666.87	3.577e-05	1326.87	5.657e-05	1986.87	7.111e-05	2646.87	7.87e-05	3306.87	8.443e-05	3966.87	8.925e-05	4626.87	8.966e-05	5286.87	0.0001005	5946.87	0.0001294	6606.87	0.0002126	7266.87	0.0004526
6.88	0.000495	666.88	3.7e-05	1326.88	5.677e-05	1986.88	6.958e-05	2646.88	7.839e-05	3306.88	8.372e-05	3966.88	8.73e-05	4626.88	8.863e-05	5286.88	0.0001007	5946.88	0.0001293	6606.88	0.0002117	7266.88	0.0004536
6.89	0.0004932	666.89	3.454e-05	1326.89	5.554e-05	1986.89	7.07e-05	2646.89	7.87e-05	3306.89	8.474e-05	3966.89	8.679e-05	4626.89	9.007e-05	5286.89	0.0001026	5946.89	0.000129	6606.89	0.000213	7266.89	0.0004527
6.9	0.0004959	666.9	3.505e-05	1326.9	5.483e-05	1986.9	7.019e-05	2646.9	7.839e-05	3306.9	8.279e-05	3966.9	8.71e-05	4626.9	8.915e-05	5286.9	9.939e-05	5946.9	0.0001289	6606.9	0.0002135	7266.9	0.000453
6.91	0.0004958	666.91	3.454e-05	1326.91	5.483e-05	1986.91	7.07e-05	2646.91	7.911e-05	3306.91	8.413e-05	3966.91	8.679e-05	4626.91	8.976e-05	5286.91	0.0001012	5946.91	0.0001289	6606.91	0.0002132	7266.91	0.0004525
6.92	0.0004968	666.92	3.659e-05	1326.92	5.554e-05	1986.92	7.101e-05	2646.92	7.9e-05	3306.92	8.382e-05	3966.92	8.792e-05	4626.92	8.976e-05	5286.92	0.0001002	5946.92	0.0001283	6606.92	0.0002124	7266.92	0.0004527
6.93	0.0004951	666.93	3.454e-05	1326.93	5.524e-05	1986.93	7.04e-05	2646.93	7.89e-05	3306.93	8.494e-05	3966.93	8.72e-05	4626.93	9.037e-05	5286.93	0.000101	5946.93	0.0001297	6606.93	0.0002135	7266.93	0.000452
6.94	0.0004955	666.94	3.505e-05	1326.94	5.687e-05	1986.94	7.091e-05	2646.94	7.859e-05	3306.94	8.331e-05	3966.94	8.658e-05	4626.94	8.966e-05	5286.94	0.0001015	5946.94	0.0001293	6606.94	0.0002117	7266.94	0.0004525
6.95	0.0004954	666.95	3.567e-05	1326.95	5.544e-05	1986.95	7.111e-05	2646.95	7.695e-05	3306.95	8.3e-05	3966.95	8.812e-05	4626.95	8.996e-05	5286.95	0.0001007	5946.95	0.0001287	6606.95	0.0002129	7266.95	0.0004515
6.96	0.000497	666.96	3.587e-05	1326.96	5.575e-05	1986.96	7.019e-05	2646.96	7.89e-05	3306.96	8.361e-05	3966.96	8.822e-05	4626.96	8.894e-05	5286.96	0.0001005	5946.96	0.0001287	6606.96	0.0002123	7266.96	0.0004514
6.97	0.0004965	666.97	3.423e-05	1326.97	5.462e-05	1986.97	6.989e-05	2646.97	7.962e-05	3306.97	8.32e-05	3966.97	8.853e-05	4626.97	9.017e-05	5286.97	0.0001009	5946.97	0.0001286	6606.97	0.0002128	7266.97	0.0004522
6.98	0.0004954	666.98	3.618e-05	1326.98	5.616e-05	1986.98	7.07e-05	2646.98	7.818e-05	3306.98	8.3e-05	3966.98	8.802e-05	4626.98	9.058e-05	5286.98	0.0001	5946.98	0.0001283	6606.98	0.0002135	7266.98	0.0004526
6.99	0.0004966	666.99	3.536e-05	1326.99	5.606e-05	1986.99	7.06e-05	2646.99	7.931e-05	3306.99	8.433e-05	3966.99	8.73e-05	4626.99	8.966e-05	5286.99	0.0001006	5946.99	0.0001303	6606.99	0.0002132	7266.99	0.0004516
7	0.0004955	667	3.68e-05	1327	5.411e-05	1987	7.019e-05	2647	7.808e-05	3307	8.331e-05	3967	8.73e-05	4627	9.017e-05	5287	0.0001005	5947	0.0001286	6607	0.0002127	7267	0.0004509
7.01	0.0004967	667.01	3.505e-05	1327.01	5.421e-05	1987.01	7.04e-05	2647.01	7.757e-05	3307.01	8.361e-05	3967.01	8.73e-05	4627.01	9.027e-05	5287.01	0.0001009	5947.01	0.0001291	6607.01	0.000213	7267.01	0.0004522
7.02	0.0004984	667.02	3.577e-05	1327.02	5.657e-05	1987.02	7.05e-05	2647.02	7.818e-05	3307.02	8.433e-05	3967.02	8.679e-05	4627.02	8.945e-05	5287.02	0.0001013	5947.02	0.0001272	6607.02	0.0002116	7267.02	0.0004521
7.03	0.0004968	667.03	3.536e-05	1327.03	5.616e-05	1987.03	7.019e-05	2647.03	7.88e-05	3307.03	8.402e-05	3967.03	8.73e-05	4627.03	8.894e-05	5287.03	0.0001	5947.03	0.000128	6607.03	0.0002121	7267.03	0.0004514
7.04	0.0004979	667.04	3.731e-05	1327.04	5.585e-05	1987.04	6.866e-05	2647.04	7.839e-05	3307.04	8.259e-05	3967.04	8.699e-05	4627.04	8.894e-05	5287.04	0.0001009	5947.04	0.0001294	6607.04	0.0002117	7267.04	0.0004519
7.05	0.0004978	667.05	3.526e-05	1327.05	5.636e-05	1987.05	7.111e-05	2647.05	7.972e-05	3307.05	8.392e-05	3967.05	8.658e-05	4627.05	8.935e-05	5287.05	0.0001003	5947.05	0.0001283	6607.05	0.0002126	7267.05	0.0004507
7.06	0.0004993	667.06	3.721e-05	1327.06	5.595e-05	1987.06	7.019e-05	2647.06	7.808e-05	3307.06	8.372e-05	3967.06	8.617e-05	4627.06	9.027e-05	5287.06	0.0001006	5947.06	0.0001273	6607.06	0.0002123	7267.06	0.0004512
7.07	0.0004989	667.07	3.526e-05	1327.07	5.646e-05	1987.07	6.968e-05	2647.07	7.921e-05	3307.07	8.372e-05	3967.07	8.73e-05	4627.07	8.966e-05	5287.07	0.0001	5947.07	0.0001287	6607.07	0.0002129	7267.07	0.0004501
7.08	0.000499	667.08	3.71e-05	1327.08	5.565e-05	1987.08	6.927e-05	2647.08	7.685e-05	3307.08	8.351e-05	3967.08	8.607e-05	4627.08	8.751e-05	5287.08	9.949e-05	5947.08	0.0001284	6607.08	0.0002111	7267.08	0.0004519
7.09	0.000501	667.09	3.608e-05	1327.09	5.472e-05	1987.09	6.948e-05	2647.09	7.788e-05	3307.09	8.382e-05	3967.09	8.833e-05	4627.09	8.986e-05	5287.09	0.0001007	5947.09	0.0001295	6607.09	0.0002122	7267.09	0.0004515
7.1	0.0005002	667.1	3.659e-05	1327.1	5.503e-05	1987.1	7.04e-05	2647.1	7.706e-05	3307.1	8.32e-05	3967.1	8.679e-05	4627.1	8.894e-05	5287.1	0.0001001	5947.1	0.0001287	6607.1	0.0002107	7267.1	0.0004491
7.11	0.0004995	667.11	3.495e-05	1327.11	5.606e-05	1987.11	7.06e-05	2647.11	8.003e-05	3307.11	8.361e-05	3967.11	8.751e-05	4627.11	8.884e-05	5287.11	0.0001003	5947.11	0.0001282	6607.11	0.0002131	7267.11	0.0004493
7.12	0.0005015	667.12	3.628e-05	1327.12	5.493e-05	1987.12	6.927e-05	2647.12	7.654e-05	3307.12	8.423e-05	3967.12	8.72e-05	4627.12	8.863e-05	5287.12	0.0001002	5947.12	0.0001282	6607.12	0.0002133	7267.12	0.0004493
7.13	0.0005017	667.13	3.393e-05	1327.13	5.524e-05	1987.13	7.091e-05	2647.13	7.9e-05	3307.13	8.32e-05	3967.13	8.699e-05	4627.13	8.925e-05	5287.13	0.0001	5947.13	0.000129	6607.13	0.0002127	7267.13	0.0004507
7.14	0.0005005	667.14	3.413e-05	1327.14	5.534e-05	1987.14	6.907e-05	2647.14	7.89e-05	3307.14	8.413e-05	3967.14	8.812e-05	4627.14	8.853e-05	5287.14	9.908e-05	5947.14	0.000128	6607.14	0.000211	7267.14	0.0004519
7.15	0.0005014	667.15	3.587e-05	1327.15	5.606e-05	1987.15	7.04e-05	2647.15	7.941e-05	3307.15	8.382e-05	3967.15	8.72e-05	4627.15	9.089e-05	5287.15	0.0001007	5947.15	0.0001288	6607.15	0.0002107	7267.15	0.0004509
7.16	0.0005003	667.16	3.598e-05	1327.16	5.513e-05	1987.16	6.845e-05	2647.16	7.726e-05	3307.16	8.31e-05	3967.16	8.751e-05	4627.16	8.966e-05	5287.16	0.0001	5947.16	0.0001287	6607.16	0.0002115	7267.16	0.0004498
7.17	0.0005009	667.17	3.598e-05	1327.17	5.503e-05	1987.17	7.04e-05	2647.17	7.982e-05	3307.17	8.494e-05	3967.17	8.74e-05	4627.17	8.945e-05	5287.17	0.0001003	5947.17	0.0001286	6607.17	0.000213	7267.17	0.0004498
7.18	0.0005004	667.18	3.741e-05	1327.18	5.595e-05	1987.18	6.948e-05	2647.18	7.941e-05	3307.18	8.392e-05	3967.18	8.761e-05	4627.18	8.853e-05	5287.18	0.0001007	5947.18	0.0001285	6607.18	0.0002111	7267.18	0.0004512
7.19	0.0005013	667.19	3.567e-05	1327.19	5.513e-05	1987.19	6.917e-05	2647.19	7.88e-05	3307.19	8.31e-05	3967.19	8.792e-05	4627.19	8.915e-05	5287.19	0.0001003	5947.19	0.0001291	6607.19	0.0002122	7267.19	0.000449
7.2	0.0005013	667.2	3.639e-05	1327.2	5.513e-05	1987.2	6.917e-05	2647.2	7.808e-05	3307.2	8.402e-05	3967.2	8.72e-05	4627.2	8.945e-05	5287.2	0.0001011	5947.2	0.0001282	6607.2	0.0002112	7267.2	0.0004503
7.21	0.0005021	667.21	3.423e-05	1327.21	5.534e-05	1987.21	6.958e-05	2647.21	7.9e-05	3307.21	8.331e-05	3967.21	8.751e-05	4627.21	8.956e-05	5287.21	9.959e-05	5947.21	0.0001278	6607.21	0.0002127	7267.21	0.0004489
7.22	0.0005039	667.22	3.526e-05	1327.22	5.544e-05	1987.22	6.989e-05	2647.22	7.829e-05	3307.22	8.31e-05	3967.22	8.535e-05	4627.22	8.822e-05	5287.22	0.0001007	5947.22	0.0001288	6607.22	0.0002116	7267.22	0.0004506
7.23	0.0005046	667.23	3.526e-05	1327.23	5.595e-05	1987.23	7.04e-05	2647.23	7.839e-05	3307.23	8.433e-05	3967.23	8.71e-05	4627.23	8.863e-05	5287.23	9.857e-05	5947.23	0.0001284	6607.23	0.0002124	7267.23	0.0004488
7.24	0.0005037	667.24	3.659e-05	1327.24	5.483e-05	1987.24	6.968e-05	2647.24	7.695e-05	3307.24	8.351e-05	3967.24	8.669e-05	4627.24	8.874e-05	5287.24	9.97e-05	5947.24	0.0001288	6607.24	0.0002117	7267.24	0.0004497
7.25	0.0005034	667.25	3.536e-05	1327.25	5.493e-05	1987.25	7.03e-05	2647.25	7.808e-05	3307.25	8.269e-05	3967.25	8.587e-05	4627.25	8.915e-05	5287.25	0.0001013	5947.25	0.0001282	6607.25	0.0002113	7267.25	0.0004486
7.26	0.0005032	667.26	3.639e-05	1327.26	5.452e-05	1987.26	6.886e-05	2647.26	7.808e-05	3307.26	8.361e-05	3967.26	8.648e-05	4627.26	8.771e-05	5287.26	9.826e-05	5947.26	0.0001276	6607.26	0.0002107	7267.26	0.0004492
7.27	0.0005037	667.27	3.608e-05	1327.27	5.544e-05	1987.27	6.999e-05	2647.27	7.839e-05	3307.27	8.382e-05	3967.27	8.597e-05	4627.27	9.017e-05	5287.27	9.949e-05	5947.27	0.0001287	6607.27	0.000211	7267.27	0.0004493
7.28	0.0005042	667.28	3.516e-05	1327.28	5.595e-05	1987.28	6.917e-05	2647.28	7.829e-05	3307.28	8.454e-05	3967.28	8.73e-05	4627.28	8.884e-05	5287.28	9.918e-05	5947.28	0.0001265	6607.28	0.000212	7267.28	0.0004505
7.29	0.0005051	667.29	3.557e-05	1327.29	5.493e-05	1987.29	6.855e-05	2647.29	7.89e-05	3307.29	8.341e-05	3967.29	8.781e-05	4627.29	8.884e-05	5287.29	9.929e-05	5947.29	0.0001291	6607.29	0.0002114	7267.29	0.0004501
7.3	0.0005041	667.3	3.546e-05	1327.3	5.462e-05	1987.3	6.968e-05	2647.3	7.757e-05	3307.3	8.341e-05	3967.3	8.699e-05	4627.3	8.843e-05	5287.3	9.98e-05	5947.3	0.0001272	6607.3	0.000212	7267.3	0.0004489
7.31	0.0005059	667.31	3.516e-05	1327.31	5.513e-05	1987.31	6.907e-05	2647.31	7.757e-05	3307.31	8.341e-05	3967.31	8.843e-05	4627.31	8.894e-05	5287.31	9.98e-05	5947.31	0.0001276	6607.31	0.0002125	7267.31	0.0004482
7.32	0.0005059	667.32	3.505e-05	1327.32	5.524e-05	1987.32	6.907e-05	2647.32	7.798e-05	3307.32	8.238e-05	3967.32	8.792e-05	4627.32	8.792e-05	5287.32	9.908e-05	5947.32	0.0001273	6607.32	0.0002103	7267.32	0.00045
7.33	0.0005072	667.33	3.464e-05	1327.33	5.565e-05	1987.33	6.999e-05	2647.33	7.859e-05	3307.33	8.29e-05	3967.33	8.566e-05	4627.33	8.945e-05	5287.33	9.806e-05	5947.33	0.0001299	6607.33	0.0002114	7267.33	0.0004487
7.34	0.0005069	667.34	3.413e-05	1327.34	5.452e-05	1987.34	6.794e-05	2647.34	7.777e-05	3307.34	8.238e-05	3967.34	8.587e-05	4627.34	8.894e-05	5287.34	9.878e-05	5947.34	0.0001267	6607.34	0.000212	7267.34	0.0004504
7.35	0.0005079	667.35	3.557e-05	1327.35	5.411e-05	1987.35	6.989e-05	2647.35	7.839e-05	3307.35	8.279e-05	3967.35	8.72e-05	4627.35	8.874e-05	5287.35	0.0001	5947.35	0.0001274	6607.35	0.0002109	7267.35	0.0004477
7.36	0.0005071	667.36	3.393e-05	1327.36	5.534e-05	1987.36	6.855e-05	2647.36	7.777e-05	3307.36	8.392e-05	3967.36	8.648e-05	4627.36	8.792e-05	5287.36	9.837e-05	5947.36	0.0001282	6607.36	0.0002101	7267.36	0.0004491
7.37	0.0005079	667.37	3.536e-05	1327.37	5.606e-05	1987.37	7.07e-05	2647.37	7.849e-05	3307.37	8.31e-05	3967.37	8.546e-05	4627.37	8.802e-05	5287.37	9.949e-05	5947.37	0.000128	6607.37	0.000211	7267.37	0.0004473
7.38	0.0005071	667.38	3.567e-05	1327.38	5.513e-05	1987.38	6.855e-05	2647.38	7.87e-05	3307.38	8.454e-05	3967.38	8.617e-05	4627.38	8.74e-05	5287.38	9.888e-05	5947.38	0.0001277	6607.38	0.0002097	7267.38	0.0004485
7.39	0.0005085	667.39	3.454e-05	1327.39	5.595e-05	1987.39	6.876e-05	2647.39	7.788e-05	3307.39	8.32e-05	3967.39	8.638e-05	4627.39	8.996e-05	5287.39	9.939e-05	5947.39	0.000128	6607.39	0.0002107	7267.39	0.0004494
7.4	0.000508	667.4	3.454e-05	1327.4	5.36e-05	1987.4	6.794e-05	2647.4	7.859e-05	3307.4	8.249e-05	3967.4	8.72e-05	4627.4	8.792e-05	5287.4	9.949e-05	5947.4	0.0001278	6607.4	0.0002113	7267.4	0.0004496
7.41	0.0005076	667.41	3.413e-05	1327.41	5.39e-05	1987.41	6.927e-05	2647.41	7.808e-05	3307.41	8.464e-05	3967.41	8.658e-05	4627.41	8.945e-05	5287.41	9.949e-05	5947.41	0.0001278	6607.41	0.0002109	7267.41	0.0004477
7.42	0.0005085	667.42	3.464e-05	1327.42	5.442e-05	1987.42	7.009e-05	2647.42	7.695e-05	3307.42	8.331e-05	3967.42	8.535e-05	4627.42	8.699e-05	5287.42	9.98e-05	5947.42	0.0001286	6607.42	0.0002102	7267.42	0.0004498
7.43	0.0005086	667.43	3.618e-05	1327.43	5.483e-05	1987.43	6.896e-05	2647.43	7.859e-05	3307.43	8.249e-05	3967.43	8.648e-05	4627.43	8.72e-05	5287.43	9.99e-05	5947.43	0.0001278	6607.43	0.00021	7267.43	0.0004478
7.44	0.0005075	667.44	3.362e-05	1327.44	5.401e-05	1987.44	6.896e-05	2647.44	7.798e-05	3307.44	8.238e-05	3967.44	8.699e-05	4627.44	8.689e-05	5287.44	9.918e-05	5947.44	0.0001275	6607.44	0.00021	7267.44	0.0004486
7.45	0.0005089	667.45	3.516e-05	1327.45	5.472e-05	1987.45	6.876e-05	2647.45	7.962e-05	3307.45	8.218e-05	3967.45	8.658e-05	4627.45	8.833e-05	5287.45	0.0001009	5947.45	0.0001287	6607.45	0.000211	7267.45	0.0004485
7.46	0.0005091	667.46	3.464e-05	1327.46	5.411e-05	1987.46	6.989e-05	2647.46	7.829e-05	3307.46	8.249e-05	3967.46	8.648e-05	4627.46	8.74e-05	5287.46	9.908e-05	5947.46	0.0001273	6607.46	0.0002106	7267.46	0.000448
7.47	0.0005097	667.47	3.475e-05	1327.47	5.401e-05	1987.47	6.855e-05	2647.47	7.9e-05	3307.47	8.249e-05	3967.47	8.607e-05	4627.47	8.874e-05	5287.47	9.98e-05	5947.47	0.0001286	6607.47	0.0002117	7267.47	0.0004473
7.48	0.0005099	667.48	3.423e-05	1327.48	5.319e-05	1987.48	6.845e-05	2647.48	7.716e-05	3307.48	8.238e-05	3967.48	8.648e-05	4627.48	8.792e-05	5287.48	9.796e-05	5947.48	0.0001275	6607.48	0.0002098	7267.48	0.0004482
7.49	0.0005099	667.49	3.341e-05	1327.49	5.37e-05	1987.49	6.794e-05	2647.49	7.849e-05	3307.49	8.372e-05	3967.49	8.689e-05	4627.49	8.802e-05	5287.49	0.0001001	5947.49	0.0001279	6607.49	0.0002116	7267.49	0.0004482
7.5	0.0005104	667.5	3.475e-05	1327.5	5.513e-05	1987.5	6.927e-05	2647.5	7.839e-05	3307.5	8.392e-05	3967.5	8.525e-05	4627.5	8.802e-05	5287.5	9.888e-05	5947.5	0.0001271	6607.5	0.0002094	7267.5	0.000448
7.51	0.0005098	667.51	3.331e-05	1327.51	5.554e-05	1987.51	6.948e-05	2647.51	7.757e-05	3307.51	8.238e-05	3967.51	8.597e-05	4627.51	8.833e-05	5287.51	9.867e-05	5947.51	0.0001276	6607.51	0.0002112	7267.51	0.0004474
7.52	0.0005096	667.52	3.495e-05	1327.52	5.401e-05	1987.52	6.896e-05	2647.52	7.757e-05	3307.52	8.32e-05	3967.52	8.638e-05	4627.52	8.74e-05	5287.52	9.867e-05	5947.52	0.0001267	6607.52	0.0002098	7267.52	0.0004473
7.53	0.0005114	667.53	3.434e-05	1327.53	5.452e-05	1987.53	6.876e-05	2647.53	7.849e-05	3307.53	8.423e-05	3967.53	8.658e-05	4627.53	8.771e-05	5287.53	9.929e-05	5947.53	0.0001263	6607.53	0.00021	7267.53	0.0004475
7.54	0.000512	667.54	3.464e-05	1327.54	5.472e-05	1987.54	6.845e-05	2647.54	7.747e-05	3307.54	8.351e-05	3967.54	8.464e-05	4627.54	8.699e-05	5287.54	9.929e-05	5947.54	0.0001259	6607.54	0.0002103	7267.54	0.0004475
7.55	0.0005121	667.55	3.618e-05	1327.55	5.544e-05	1987.55	6.814e-05	2647.55	7.798e-05	3307.55	8.279e-05	3967.55	8.464e-05	4627.55	8.761e-05	5287.55	0.0001002	5947.55	0.000128	6607.55	0.0002117	7267.55	0.0004476
7.56	0.0005132	667.56	3.393e-05	1327.56	5.401e-05	1987.56	6.804e-05	2647.56	7.706e-05	3307.56	8.331e-05	3967.56	8.505e-05	4627.56	8.689e-05	5287.56	9.918e-05	5947.56	0.0001274	6607.56	0.0002103	7267.56	0.0004478
7.57	0.0005115	667.57	3.444e-05	1327.57	5.472e-05	1987.57	6.794e-05	2647.57	7.695e-05	3307.57	8.29e-05	3967.57	8.587e-05	4627.57	8.771e-05	5287.57	9.908e-05	5947.57	0.0001267	6607.57	0.0002109	7267.57	0.0004465
7.58	0.000512	667.58	3.454e-05	1327.58	5.462e-05	1987.58	6.794e-05	2647.58	7.818e-05	3307.58	8.29e-05	3967.58	8.515e-05	4627.58	8.915e-05	5287.58	9.939e-05	5947.58	0.0001264	6607.58	0.0002111	7267.58	0.000448
7.59	0.0005122	667.59	3.577e-05	1327.59	5.442e-05	1987.59	6.876e-05	2647.59	7.726e-05	3307.59	8.32e-05	3967.59	8.597e-05	4627.59	8.874e-05	5287.59	9.97e-05	5947.59	0.0001279	6607.59	0.0002093	7267.59	0.0004479
7.6	0.0005128	667.6	3.454e-05	1327.6	5.493e-05	1987.6	6.886e-05	2647.6	7.767e-05	3307.6	8.269e-05	3967.6	8.576e-05	4627.6	8.833e-05	5287.6	9.908e-05	5947.6	0.0001268	6607.6	0.0002106	7267.6	0.0004473
7.61	0.0005134	667.61	3.557e-05	1327.61	5.442e-05	1987.61	6.835e-05	2647.61	7.818e-05	3307.61	8.208e-05	3967.61	8.628e-05	4627.61	8.966e-05	5287.61	9.98e-05	5947.61	0.0001261	6607.61	0.0002093	7267.61	0.0004462
7.62	0.0005129	667.62	3.413e-05	1327.62	5.411e-05	1987.62	6.773e-05	2647.62	7.706e-05	3307.62	8.259e-05	3967.62	8.699e-05	4627.62	8.792e-05	5287.62	9.888e-05	5947.62	0.0001259	6607.62	0.0002105	7267.62	0.0004467
7.63	0.0005146	667.63	3.454e-05	1327.63	5.442e-05	1987.63	6.896e-05	2647.63	7.89e-05	3307.63	8.279e-05	3967.63	8.607e-05	4627.63	8.915e-05	5287.63	9.867e-05	5947.63	0.0001266	6607.63	0.0002089	7267.63	0.0004465
7.64	0.0005144	667.64	3.495e-05	1327.64	5.513e-05	1987.64	6.763e-05	2647.64	7.767e-05	3307.64	8.382e-05	3967.64	8.587e-05	4627.64	8.874e-05	5287.64	9.775e-05	5947.64	0.000126	6607.64	0.0002105	7267.64	0.0004467
7.65	0.000513	667.65	3.454e-05	1327.65	5.472e-05	1987.65	6.876e-05	2647.65	7.675e-05	3307.65	8.331e-05	3967.65	8.525e-05	4627.65	8.812e-05	5287.65	0.0001001	5947.65	0.0001264	6607.65	0.0002097	7267.65	0.0004472
7.66	0.0005149	667.66	3.444e-05	1327.66	5.329e-05	1987.66	6.835e-05	2647.66	7.665e-05	3307.66	8.31e-05	3967.66	8.617e-05	4627.66	8.874e-05	5287.66	9.98e-05	5947.66	0.0001282	6607.66	0.0002096	7267.66	0.0004471
7.67	0.0005156	667.67	3.464e-05	1327.67	5.401e-05	1987.67	6.835e-05	2647.67	7.777e-05	3307.67	8.197e-05	3967.67	8.546e-05	4627.67	8.689e-05	5287.67	9.929e-05	5947.67	0.0001259	6607.67	0.0002097	7267.67	0.0004466
7.68	0.0005141	667.68	3.464e-05	1327.68	5.452e-05	1987.68	6.794e-05	2647.68	7.767e-05	3307.68	8.29e-05	3967.68	8.617e-05	4627.68	8.73e-05	5287.68	9.98e-05	5947.68	0.0001268	6607.68	0.0002104	7267.68	0.0004467
7.69	0.0005146	667.69	3.598e-05	1327.69	5.534e-05	1987.69	6.814e-05	2647.69	7.747e-05	3307.69	8.331e-05	3967.69	8.576e-05	4627.69	8.751e-05	5287.69	9.888e-05	5947.69	0.0001274	6607.69	0.0002093	7267.69	0.0004479
7.7	0.0005149	667.7	3.516e-05	1327.7	5.606e-05	1987.7	6.876e-05	2647.7	7.726e-05	3307.7	8.269e-05	3967.7	8.607e-05	4627.7	8.812e-05	5287.7	9.826e-05	5947.7	0.0001284	6607.7	0.00021	7267.7	0.0004463
7.71	0.0005164	667.71	3.516e-05	1327.71	5.37e-05	1987.71	6.743e-05	2647.71	7.736e-05	3307.71	8.228e-05	3967.71	8.679e-05	4627.71	8.771e-05	5287.71	0.0001002	5947.71	0.0001267	6607.71	0.000209	7267.71	0.0004456
7.72	0.0005151	667.72	3.505e-05	1327.72	5.534e-05	1987.72	6.886e-05	2647.72	7.603e-05	3307.72	8.351e-05	3967.72	8.576e-05	4627.72	8.669e-05	5287.72	9.847e-05	5947.72	0.0001271	6607.72	0.0002091	7267.72	0.0004466
7.73	0.0005163	667.73	3.444e-05	1327.73	5.534e-05	1987.73	6.855e-05	2647.73	7.665e-05	3307.73	8.382e-05	3967.73	8.597e-05	4627.73	8.74e-05	5287.73	9.98e-05	5947.73	0.000126	6607.73	0.0002111	7267.73	0.0004484
7.74	0.000517	667.74	3.557e-05	1327.74	5.442e-05	1987.74	6.784e-05	2647.74	7.695e-05	3307.74	8.269e-05	3967.74	8.658e-05	4627.74	8.863e-05	5287.74	9.816e-05	5947.74	0.0001281	6607.74	0.0002107	7267.74	0.0004466
7.75	0.0005173	667.75	3.434e-05	1327.75	5.339e-05	1987.75	6.855e-05	2647.75	7.695e-05	3307.75	8.31e-05	3967.75	8.658e-05	4627.75	8.812e-05	5287.75	9.929e-05	5947.75	0.0001285	6607.75	0.0002098	7267.75	0.0004469
7.76	0.000517	667.76	3.485e-05	1327.76	5.308e-05	1987.76	6.876e-05	2647.76	7.726e-05	3307.76	8.187e-05	3967.76	8.617e-05	4627.76	8.73e-05	5287.76	9.918e-05	5947.76	0.0001267	6607.76	0.0002099	7267.76	0.0004459
7.77	0.000517	667.77	3.587e-05	1327.77	5.421e-05	1987.77	6.855e-05	2647.77	7.593e-05	3307.77	8.208e-05	3967.77	8.535e-05	4627.77	8.699e-05	5287.77	9.837e-05	5947.77	0.0001285	6607.77	0.0002107	7267.77	0.0004456
7.78	0.0005157	667.78	3.311e-05	1327.78	5.575e-05	1987.78	6.753e-05	2647.78	7.798e-05	3307.78	8.259e-05	3967.78	8.587e-05	4627.78	8.812e-05	5287.78	9.98e-05	5947.78	0.0001274	6607.78	0.0002103	7267.78	0.0004465
7.79	0.0005182	667.79	3.423e-05	1327.79	5.524e-05	1987.79	6.743e-05	2647.79	7.767e-05	3307.79	8.085e-05	3967.79	8.566e-05	4627.79	8.853e-05	5287.79	9.816e-05	5947.79	0.0001263	6607.79	0.0002098	7267.79	0.0004458
7.8	0.0005176	667.8	3.372e-05	1327.8	5.339e-05	1987.8	6.835e-05	2647.8	7.726e-05	3307.8	8.341e-05	3967.8	8.576e-05	4627.8	8.658e-05	5287.8	9.939e-05	5947.8	0.0001266	6607.8	0.000211	7267.8	0.0004449
7.81	0.0005169	667.81	3.423e-05	1327.81	5.503e-05	1987.81	6.773e-05	2647.81	7.706e-05	3307.81	8.105e-05	3967.81	8.515e-05	4627.81	8.894e-05	5287.81	9.939e-05	5947.81	0.0001272	6607.81	0.0002101	7267.81	0.0004448
7.82	0.000517	667.82	3.495e-05	1327.82	5.452e-05	1987.82	6.784e-05	2647.82	7.849e-05	3307.82	8.32e-05	3967.82	8.505e-05	4627.82	8.751e-05	5287.82	0.0001	5947.82	0.0001254	6607.82	0.0002096	7267.82	0.0004446
7.83	0.0005183	667.83	3.485e-05	1327.83	5.329e-05	1987.83	6.917e-05	2647.83	7.695e-05	3307.83	8.208e-05	3967.83	8.587e-05	4627.83	8.853e-05	5287.83	9.898e-05	5947.83	0.0001275	6607.83	0.0002085	7267.83	0.0004469
7.84	0.0005176	667.84	3.495e-05	1327.84	5.38e-05	1987.84	6.866e-05	2647.84	7.634e-05	3307.84	8.413e-05	3967.84	8.617e-05	4627.84	8.781e-05	5287.84	9.959e-05	5947.84	0.0001262	6607.84	0.0002097	7267.84	0.0004459
7.85	0.0005188	667.85	3.475e-05	1327.85	5.472e-05	1987.85	6.907e-05	2647.85	7.716e-05	3307.85	8.238e-05	3967.85	8.494e-05	4627.85	8.822e-05	5287.85	9.959e-05	5947.85	0.0001272	6607.85	0.0002087	7267.85	0.0004459
7.86	0.0005186	667.86	3.495e-05	1327.86	5.38e-05	1987.86	6.876e-05	2647.86	7.798e-05	3307.86	8.341e-05	3967.86	8.454e-05	4627.86	8.874e-05	5287.86	9.939e-05	5947.86	0.0001266	6607.86	0.0002093	7267.86	0.0004464
7.87	0.0005186	667.87	3.516e-05	1327.87	5.38e-05	1987.87	6.763e-05	2647.87	7.654e-05	3307.87	8.259e-05	3967.87	8.484e-05	4627.87	8.761e-05	5287.87	9.908e-05	5947.87	0.0001257	6607.87	0.0002103	7267.87	0.0004466
7.88	0.0005193	667.88	3.495e-05	1327.88	5.462e-05	1987.88	6.866e-05	2647.88	7.706e-05	3307.88	8.279e-05	3967.88	8.515e-05	4627.88	8.699e-05	5287.88	9.847e-05	5947.88	0.0001278	6607.88	0.000209	7267.88	0.0004457
7.89	0.0005188	667.89	3.475e-05	1327.89	5.585e-05	1987.89	6.835e-05	2647.89	7.736e-05	3307.89	8.208e-05	3967.89	8.535e-05	4627.89	8.751e-05	5287.89	9.785e-05	5947.89	0.0001269	6607.89	0.0002087	7267.89	0.0004463
7.9	0.0005186	667.9	3.516e-05	1327.9	5.308e-05	1987.9	6.927e-05	2647.9	7.767e-05	3307.9	8.259e-05	3967.9	8.617e-05	4627.9	8.689e-05	5287.9	9.847e-05	5947.9	0.0001262	6607.9	0.000209	7267.9	0.0004464
7.91	0.0005203	667.91	3.464e-05	1327.91	5.503e-05	1987.91	6.855e-05	2647.91	7.634e-05	3307.91	8.259e-05	3967.91	8.515e-05	4627.91	8.73e-05	5287.91	9.857e-05	5947.91	0.0001264	6607.91	0.0002092	7267.91	0.0004462
7.92	0.0005195	667.92	3.475e-05	1327.92	5.513e-05	1987.92	6.763e-05	2647.92	7.603e-05	3307.92	8.228e-05	3967.92	8.576e-05	4627.92	8.699e-05	5287.92	9.826e-05	5947.92	0.0001262	6607.92	0.0002096	7267.92	0.0004461
7.93	0.00052	667.93	3.587e-05	1327.93	5.36e-05	1987.93	6.753e-05	2647.93	7.757e-05	3307.93	8.218e-05	3967.93	8.433e-05	4627.93	8.771e-05	5287.93	9.724e-05	5947.93	0.0001265	6607.93	0.0002104	7267.93	0.0004449
7.94	0.0005211	667.94	3.352e-05	1327.94	5.503e-05	1987.94	6.876e-05	2647.94	7.706e-05	3307.94	8.238e-05	3967.94	8.515e-05	4627.94	8.699e-05	5287.94	9.816e-05	5947.94	0.0001265	6607.94	0.0002093	7267.94	0.0004456
7.95	0.00052	667.95	3.413e-05	1327.95	5.462e-05	1987.95	6.814e-05	2647.95	7.808e-05	3307.95	8.167e-05	3967.95	8.525e-05	4627.95	8.822e-05	5287.95	9.734e-05	5947.95	0.0001277	6607.95	0.0002088	7267.95	0.000445
7.96	0.0005196	667.96	3.475e-05	1327.96	5.278e-05	1987.96	6.794e-05	2647.96	7.634e-05	3307.96	8.197e-05	3967.96	8.402e-05	4627.96	8.689e-05	5287.96	9.775e-05	5947.96	0.0001262	6607.96	0.0002085	7267.96	0.0004458
7.97	0.0005216	667.97	3.526e-05	1327.97	5.38e-05	1987.97	6.794e-05	2647.97	7.695e-05	3307.97	8.31e-05	3967.97	8.576e-05	4627.97	8.771e-05	5287.97	9.898e-05	5947.97	0.0001263	6607.97	0.0002094	7267.97	0.0004448
7.98	0.000522	667.98	3.444e-05	1327.98	5.308e-05	1987.98	6.896e-05	2647.98	7.829e-05	3307.98	8.279e-05	3967.98	8.433e-05	4627.98	8.72e-05	5287.98	9.878e-05	5947.98	0.0001278	6607.98	0.0002088	7267.98	0.0004445
7.99	0.0005242	667.99	3.444e-05	1327.99	5.483e-05	1987.99	6.712e-05	2647.99	7.808e-05	3307.99	8.187e-05	3967.99	8.515e-05	4627.99	8.771e-05	5287.99	9.878e-05	5947.99	0.0001265	6607.99	0.0002093	7267.99	0.0004445
8	0.0005214	668	3.434e-05	1328	5.38e-05	1988	6.876e-05	2648	7.695e-05	3308	8.156e-05	3968	8.341e-05	4628	8.812e-05	5288	9.837e-05	5948	0.0001265	6608	0.0002079	7268	0.0004448
8.01	0.0005219	668.01	3.485e-05	1328.01	5.554e-05	1988.01	6.845e-05	2648.01	7.675e-05	3308.01	8.249e-05	3968.01	8.454e-05	4628.01	8.576e-05	5288.01	9.826e-05	5948.01	0.0001257	6608.01	0.0002094	7268.01	0.0004449
8.02	0.0005221	668.02	3.403e-05	1328.02	5.37e-05	1988.02	6.876e-05	2648.02	7.654e-05	3308.02	8.29e-05	3968.02	8.341e-05	4628.02	8.658e-05	5288.02	9.837e-05	5948.02	0.0001248	6608.02	0.0002086	7268.02	0.0004468
8.03	0.0005231	668.03	3.495e-05	1328.03	5.36e-05	1988.03	6.722e-05	2648.03	7.88e-05	3308.03	8.167e-05	3968.03	8.423e-05	4628.03	8.802e-05	5288.03	9.755e-05	5948.03	0.0001265	6608.03	0.000209	7268.03	0.0004455
8.04	0.0005228	668.04	3.495e-05	1328.04	5.442e-05	1988.04	6.712e-05	2648.04	7.716e-05	3308.04	8.361e-05	3968.04	8.392e-05	4628.04	8.648e-05	5288.04	9.847e-05	5948.04	0.0001257	6608.04	0.0002087	7268.04	0.0004447
8.05	0.0005214	668.05	3.444e-05	1328.05	5.329e-05	1988.05	6.804e-05	2648.05	7.695e-05	3308.05	8.238e-05	3968.05	8.474e-05	4628.05	8.72e-05	5288.05	9.929e-05	5948.05	0.0001273	6608.05	0.000209	7268.05	0.0004452
8.06	0.0005231	668.06	3.526e-05	1328.06	5.39e-05	1988.06	6.804e-05	2648.06	7.777e-05	3308.06	8.136e-05	3968.06	8.341e-05	4628.06	8.71e-05	5288.06	9.816e-05	5948.06	0.0001262	6608.06	0.0002074	7268.06	0.0004456
8.07	0.0005227	668.07	3.403e-05	1328.07	5.298e-05	1988.07	6.927e-05	2648.07	7.777e-05	3308.07	8.115e-05	3968.07	8.515e-05	4628.07	8.73e-05	5288.07	9.888e-05	5948.07	0.0001259	6608.07	0.0002086	7268.07	0.0004462
8.08	0.0005217	668.08	3.536e-05	1328.08	5.483e-05	1988.08	6.773e-05	2648.08	7.654e-05	3308.08	8.177e-05	3968.08	8.443e-05	4628.08	8.761e-05	5288.08	9.867e-05	5948.08	0.0001258	6608.08	0.0002072	7268.08	0.0004462
8.09	0.0005217	668.09	3.505e-05	1328.09	5.462e-05	1988.09	6.937e-05	2648.09	7.839e-05	3308.09	8.146e-05	3968.09	8.361e-05	4628.09	8.751e-05	5288.09	9.816e-05	5948.09	0.0001276	6608.09	0.0002083	7268.09	0.0004449
8.1	0.0005218	668.1	3.475e-05	1328.1	5.452e-05	1988.1	6.773e-05	2648.1	7.777e-05	3308.1	8.249e-05	3968.1	8.443e-05	4628.1	8.771e-05	5288.1	9.867e-05	5948.1	0.0001263	6608.1	0.0002088	7268.1	0.0004447
8.11	0.0005222	668.11	3.352e-05	1328.11	5.308e-05	1988.11	6.671e-05	2648.11	7.777e-05	3308.11	8.115e-05	3968.11	8.546e-05	4628.11	8.679e-05	5288.11	9.867e-05	5948.11	0.0001256	6608.11	0.0002087	7268.11	0.0004451
8.12	0.0005218	668.12	3.475e-05	1328.12	5.462e-05	1988.12	6.825e-05	2648.12	7.767e-05	3308.12	8.218e-05	3968.12	8.494e-05	4628.12	8.638e-05	5288.12	9.847e-05	5948.12	0.0001254	6608.12	0.0002081	7268.12	0.0004449
8.13	0.0005226	668.13	3.485e-05	1328.13	5.308e-05	1988.13	6.845e-05	2648.13	7.736e-05	3308.13	8.115e-05	3968.13	8.505e-05	4628.13	8.72e-05	5288.13	9.908e-05	5948.13	0.0001263	6608.13	0.0002085	7268.13	0.0004458
8.14	0.000521	668.14	3.464e-05	1328.14	5.329e-05	1988.14	6.794e-05	2648.14	7.757e-05	3308.14	8.074e-05	3968.14	8.413e-05	4628.14	8.648e-05	5288.14	9.785e-05	5948.14	0.0001257	6608.14	0.0002069	7268.14	0.0004449
8.15	0.0005222	668.15	3.393e-05	1328.15	5.411e-05	1988.15	6.855e-05	2648.15	7.777e-05	3308.15	8.187e-05	3968.15	8.525e-05	4628.15	8.607e-05	5288.15	9.898e-05	5948.15	0.0001253	6608.15	0.0002087	7268.15	0.0004447
8.16	0.0005235	668.16	3.454e-05	1328.16	5.472e-05	1988.16	6.937e-05	2648.16	7.736e-05	3308.16	8.167e-05	3968.16	8.413e-05	4628.16	8.679e-05	5288.16	9.837e-05	5948.16	0.0001242	6608.16	0.0002083	7268.16	0.0004448
8.17	0.0005238	668.17	3.454e-05	1328.17	5.319e-05	1988.17	6.845e-05	2648.17	7.716e-05	3308.17	8.341e-05	3968.17	8.515e-05	4628.17	8.802e-05	5288.17	9.97e-05	5948.17	0.0001256	6608.17	0.0002089	7268.17	0.0004449
8.18	0.0005229	668.18	3.546e-05	1328.18	5.36e-05	1988.18	6.814e-05	2648.18	7.849e-05	3308.18	8.29e-05	3968.18	8.464e-05	4628.18	8.669e-05	5288.18	9.826e-05	5948.18	0.0001255	6608.18	0.0002079	7268.18	0.000446
8.19	0.000524	668.19	3.454e-05	1328.19	5.349e-05	1988.19	6.855e-05	2648.19	7.798e-05	3308.19	8.259e-05	3968.19	8.443e-05	4628.19	8.556e-05	5288.19	9.785e-05	5948.19	0.0001263	6608.19	0.0002084	7268.19	0.0004447
8.2	0.0005242	668.2	3.423e-05	1328.2	5.38e-05	1988.2	6.702e-05	2648.2	7.757e-05	3308.2	8.177e-05	3968.2	8.474e-05	4628.2	8.751e-05	5288.2	9.796e-05	5948.2	0.0001249	6608.2	0.000209	7268.2	0.0004456
8.21	0.0005258	668.21	3.331e-05	1328.21	5.442e-05	1988.21	6.886e-05	2648.21	7.685e-05	3308.21	8.136e-05	3968.21	8.423e-05	4628.21	8.833e-05	5288.21	9.918e-05	5948.21	0.0001265	6608.21	0.0002085	7268.21	0.0004447
8.22	0.0005233	668.22	3.454e-05	1328.22	5.462e-05	1988.22	6.804e-05	2648.22	7.665e-05	3308.22	8.187e-05	3968.22	8.515e-05	4628.22	8.72e-05	5288.22	9.847e-05	5948.22	0.0001257	6608.22	0.0002086	7268.22	0.0004436
8.23	0.0005254	668.23	3.475e-05	1328.23	5.401e-05	1988.23	6.763e-05	2648.23	7.788e-05	3308.23	8.228e-05	3968.23	8.423e-05	4628.23	8.802e-05	5288.23	9.878e-05	5948.23	0.000125	6608.23	0.0002082	7268.23	0.0004436
8.24	0.0005243	668.24	3.413e-05	1328.24	5.401e-05	1988.24	6.814e-05	2648.24	7.798e-05	3308.24	8.187e-05	3968.24	8.494e-05	4628.24	8.638e-05	5288.24	9.898e-05	5948.24	0.0001256	6608.24	0.0002084	7268.24	0.0004444
8.25	0.0005257	668.25	3.423e-05	1328.25	5.257e-05	1988.25	6.702e-05	2648.25	7.736e-05	3308.25	8.167e-05	3968.25	8.566e-05	4628.25	8.72e-05	5288.25	9.724e-05	5948.25	0.0001252	6608.25	0.0002082	7268.25	0.0004438
8.26	0.0005242	668.26	3.382e-05	1328.26	5.339e-05	1988.26	6.814e-05	2648.26	7.644e-05	3308.26	8.115e-05	3968.26	8.372e-05	4628.26	8.72e-05	5288.26	9.806e-05	5948.26	0.0001252	6608.26	0.0002077	7268.26	0.0004434
8.27	0.0005262	668.27	3.331e-05	1328.27	5.308e-05	1988.27	6.937e-05	2648.27	7.818e-05	3308.27	8.115e-05	3968.27	8.576e-05	4628.27	8.71e-05	5288.27	9.867e-05	5948.27	0.0001252	6608.27	0.0002085	7268.27	0.000445
8.28	0.0005262	668.28	3.495e-05	1328.28	5.39e-05	1988.28	6.773e-05	2648.28	7.716e-05	3308.28	8.156e-05	3968.28	8.443e-05	4628.28	8.669e-05	5288.28	9.837e-05	5948.28	0.0001244	6608.28	0.0002079	7268.28	0.0004436
8.29	0.0005267	668.29	3.393e-05	1328.29	5.442e-05	1988.29	6.876e-05	2648.29	7.654e-05	3308.29	8.197e-05	3968.29	8.587e-05	4628.29	8.74e-05	5288.29	9.857e-05	5948.29	0.0001254	6608.29	0.0002077	7268.29	0.0004434
8.3	0.0005274	668.3	3.393e-05	1328.3	5.411e-05	1988.3	6.722e-05	2648.3	7.685e-05	3308.3	8.177e-05	3968.3	8.464e-05	4628.3	8.617e-05	5288.3	9.724e-05	5948.3	0.000126	6608.3	0.0002077	7268.3	0.0004434
8.31	0.0005277	668.31	3.352e-05	1328.31	5.411e-05	1988.31	6.763e-05	2648.31	7.808e-05	3308.31	8.197e-05	3968.31	8.402e-05	4628.31	8.597e-05	5288.31	9.724e-05	5948.31	0.0001251	6608.31	0.0002093	7268.31	0.0004436
8.32	0.0005246	668.32	3.382e-05	1328.32	5.329e-05	1988.32	6.722e-05	2648.32	7.634e-05	3308.32	8.146e-05	3968.32	8.402e-05	4628.32	8.669e-05	5288.32	9.888e-05	5948.32	0.0001244	6608.32	0.0002084	7268.32	0.0004444
8.33	0.0005278	668.33	3.362e-05	1328.33	5.319e-05	1988.33	6.825e-05	2648.33	7.9e-05	3308.33	8.218e-05	3968.33	8.474e-05	4628.33	8.689e-05	5288.33	9.806e-05	5948.33	0.0001253	6608.33	0.0002084	7268.33	0.0004437
8.34	0.0005277	668.34	3.526e-05	1328.34	5.37e-05	1988.34	6.876e-05	2648.34	7.634e-05	3308.34	8.177e-05	3968.34	8.423e-05	4628.34	8.607e-05	5288.34	9.765e-05	5948.34	0.0001256	6608.34	0.0002078	7268.34	0.0004434
8.35	0.0005285	668.35	3.567e-05	1328.35	5.339e-05	1988.35	6.855e-05	2648.35	7.706e-05	3308.35	8.228e-05	3968.35	8.566e-05	4628.35	8.74e-05	5288.35	9.755e-05	5948.35	0.0001263	6608.35	0.0002078	7268.35	0.0004441
8.36	0.0005279	668.36	3.464e-05	1328.36	5.339e-05	1988.36	6.712e-05	2648.36	7.695e-05	3308.36	8.126e-05	3968.36	8.566e-05	4628.36	8.556e-05	5288.36	9.714e-05	5948.36	0.0001241	6608.36	0.0002083	7268.36	0.0004442
8.37	0.000527	668.37	3.239e-05	1328.37	5.421e-05	1988.37	6.794e-05	2648.37	7.757e-05	3308.37	8.167e-05	3968.37	8.638e-05	4628.37	8.638e-05	5288.37	9.785e-05	5948.37	0.0001256	6608.37	0.0002083	7268.37	0.0004433
8.38	0.0005272	668.38	3.505e-05	1328.38	5.329e-05	1988.38	6.702e-05	2648.38	7.788e-05	3308.38	8.167e-05	3968.38	8.464e-05	4628.38	8.771e-05	5288.38	9.765e-05	5948.38	0.0001244	6608.38	0.0002078	7268.38	0.0004436
8.39	0.0005277	668.39	3.382e-05	1328.39	5.247e-05	1988.39	6.886e-05	2648.39	7.593e-05	3308.39	8.331e-05	3968.39	8.515e-05	4628.39	8.822e-05	5288.39	9.755e-05	5948.39	0.0001251	6608.39	0.000208	7268.39	0.0004439
8.4	0.0005271	668.4	3.311e-05	1328.4	5.308e-05	1988.4	6.804e-05	2648.4	7.624e-05	3308.4	8.208e-05	3968.4	8.413e-05	4628.4	8.853e-05	5288.4	9.847e-05	5948.4	0.0001248	6608.4	0.0002075	7268.4	0.0004447
8.41	0.0005292	668.41	3.331e-05	1328.41	5.267e-05	1988.41	6.743e-05	2648.41	7.736e-05	3308.41	8.279e-05	3968.41	8.587e-05	4628.41	8.658e-05	5288.41	9.652e-05	5948.41	0.0001251	6608.41	0.0002082	7268.41	0.000444
8.42	0.0005281	668.42	3.362e-05	1328.42	5.462e-05	1988.42	6.681e-05	2648.42	7.624e-05	3308.42	8.238e-05	3968.42	8.372e-05	4628.42	8.576e-05	5288.42	9.785e-05	5948.42	0.000126	6608.42	0.0002077	7268.42	0.000443
8.43	0.0005288	668.43	3.393e-05	1328.43	5.216e-05	1988.43	6.825e-05	2648.43	7.644e-05	3308.43	8.228e-05	3968.43	8.382e-05	4628.43	8.607e-05	5288.43	9.734e-05	5948.43	0.0001255	6608.43	0.0002071	7268.43	0.0004425
8.44	0.0005287	668.44	3.475e-05	1328.44	5.411e-05	1988.44	6.732e-05	2648.44	7.695e-05	3308.44	8.105e-05	3968.44	8.351e-05	4628.44	8.658e-05	5288.44	9.806e-05	5948.44	0.0001253	6608.44	0.0002077	7268.44	0.0004429
8.45	0.0005298	668.45	3.393e-05	1328.45	5.319e-05	1988.45	6.794e-05	2648.45	7.644e-05	3308.45	8.197e-05	3968.45	8.474e-05	4628.45	8.648e-05	5288.45	9.765e-05	5948.45	0.0001264	6608.45	0.0002088	7268.45	0.0004441
8.46	0.0005301	668.46	3.393e-05	1328.46	5.319e-05	1988.46	6.712e-05	2648.46	7.695e-05	3308.46	8.095e-05	3968.46	8.382e-05	4628.46	8.607e-05	5288.46	9.785e-05	5948.46	0.0001247	6608.46	0.0002072	7268.46	0.0004443
8.47	0.0005301	668.47	3.393e-05	1328.47	5.349e-05	1988.47	6.661e-05	2648.47	7.736e-05	3308.47	8.167e-05	3968.47	8.484e-05	4628.47	8.638e-05	5288.47	9.56e-05	5948.47	0.0001254	6608.47	0.0002069	7268.47	0.0004423
8.48	0.0005304	668.48	3.454e-05	1328.48	5.37e-05	1988.48	6.763e-05	2648.48	7.593e-05	3308.48	8.054e-05	3968.48	8.32e-05	4628.48	8.484e-05	5288.48	9.744e-05	5948.48	0.000125	6608.48	0.0002084	7268.48	0.0004429
8.49	0.0005298	668.49	3.434e-05	1328.49	5.278e-05	1988.49	6.845e-05	2648.49	7.716e-05	3308.49	8.29e-05	3968.49	8.546e-05	4628.49	8.843e-05	5288.49	9.621e-05	5948.49	0.0001249	6608.49	0.0002065	7268.49	0.0004433
8.5	0.0005313	668.5	3.341e-05	1328.5	5.411e-05	1988.5	6.732e-05	2648.5	7.747e-05	3308.5	8.208e-05	3968.5	8.29e-05	4628.5	8.628e-05	5288.5	9.724e-05	5948.5	0.0001235	6608.5	0.0002088	7268.5	0.0004447
8.51	0.0005309	668.51	3.423e-05	1328.51	5.298e-05	1988.51	6.763e-05	2648.51	7.767e-05	3308.51	8.167e-05	3968.51	8.505e-05	4628.51	8.638e-05	5288.51	9.693e-05	5948.51	0.0001255	6608.51	0.0002078	7268.51	0.0004428
8.52	0.0005305	668.52	3.464e-05	1328.52	5.308e-05	1988.52	6.661e-05	2648.52	7.644e-05	3308.52	8.197e-05	3968.52	8.351e-05	4628.52	8.699e-05	5288.52	9.683e-05	5948.52	0.0001237	6608.52	0.0002078	7268.52	0.0004446
8.53	0.000531	668.53	3.413e-05	1328.53	5.339e-05	1988.53	6.794e-05	2648.53	7.593e-05	3308.53	8.3e-05	3968.53	8.515e-05	4628.53	8.628e-05	5288.53	9.693e-05	5948.53	0.0001263	6608.53	0.0002083	7268.53	0.0004439
8.54	0.0005307	668.54	3.495e-05	1328.54	5.39e-05	1988.54	6.691e-05	2648.54	7.644e-05	3308.54	8.126e-05	3968.54	8.464e-05	4628.54	8.617e-05	5288.54	9.908e-05	5948.54	0.0001243	6608.54	0.000208	7268.54	0.0004439
8.55	0.000532	668.55	3.208e-05	1328.55	5.288e-05	1988.55	6.814e-05	2648.55	7.593e-05	3308.55	8.208e-05	3968.55	8.556e-05	4628.55	8.73e-05	5288.55	9.611e-05	5948.55	0.0001265	6608.55	0.0002081	7268.55	0.0004423
8.56	0.000531	668.56	3.454e-05	1328.56	5.39e-05	1988.56	6.825e-05	2648.56	7.572e-05	3308.56	8.074e-05	3968.56	8.351e-05	4628.56	8.72e-05	5288.56	9.673e-05	5948.56	0.000125	6608.56	0.0002053	7268.56	0.0004425
8.57	0.0005309	668.57	3.454e-05	1328.57	5.216e-05	1988.57	6.784e-05	2648.57	7.685e-05	3308.57	8.187e-05	3968.57	8.505e-05	4628.57	8.638e-05	5288.57	9.652e-05	5948.57	0.0001262	6608.57	0.0002071	7268.57	0.000443
8.58	0.0005321	668.58	3.341e-05	1328.58	5.36e-05	1988.58	6.681e-05	2648.58	7.593e-05	3308.58	8.085e-05	3968.58	8.413e-05	4628.58	8.607e-05	5288.58	9.683e-05	5948.58	0.0001253	6608.58	0.000208	7268.58	0.0004432
8.59	0.0005313	668.59	3.413e-05	1328.59	5.196e-05	1988.59	6.835e-05	2648.59	7.613e-05	3308.59	8.187e-05	3968.59	8.494e-05	4628.59	8.597e-05	5288.59	9.703e-05	5948.59	0.000125	6608.59	0.0002082	7268.59	0.000443
8.6	0.0005311	668.6	3.516e-05	1328.6	5.308e-05	1988.6	6.65e-05	2648.6	7.634e-05	3308.6	8.249e-05	3968.6	8.351e-05	4628.6	8.617e-05	5288.6	9.703e-05	5948.6	0.0001241	6608.6	0.0002077	7268.6	0.0004427
8.61	0.0005332	668.61	3.464e-05	1328.61	5.38e-05	1988.61	6.681e-05	2648.61	7.654e-05	3308.61	8.218e-05	3968.61	8.433e-05	4628.61	8.679e-05	5288.61	9.662e-05	5948.61	0.0001254	6608.61	0.0002058	7268.61	0.0004415
8.62	0.0005327	668.62	3.434e-05	1328.62	5.442e-05	1988.62	6.763e-05	2648.62	7.665e-05	3308.62	8.105e-05	3968.62	8.433e-05	4628.62	8.566e-05	5288.62	9.703e-05	5948.62	0.000125	6608.62	0.0002087	7268.62	0.0004441
8.63	0.0005332	668.63	3.444e-05	1328.63	5.349e-05	1988.63	6.722e-05	2648.63	7.665e-05	3308.63	8.126e-05	3968.63	8.392e-05	4628.63	8.679e-05	5288.63	9.693e-05	5948.63	0.000124	6608.63	0.0002076	7268.63	0.0004426
8.64	0.0005326	668.64	3.382e-05	1328.64	5.349e-05	1988.64	6.671e-05	2648.64	7.665e-05	3308.64	8.167e-05	3968.64	8.351e-05	4628.64	8.617e-05	5288.64	9.714e-05	5948.64	0.0001239	6608.64	0.0002072	7268.64	0.0004435
8.65	0.0005341	668.65	3.249e-05	1328.65	5.39e-05	1988.65	6.794e-05	2648.65	7.532e-05	3308.65	8.197e-05	3968.65	8.423e-05	4628.65	8.658e-05	5288.65	9.724e-05	5948.65	0.0001246	6608.65	0.0002071	7268.65	0.0004414
8.66	0.0005358	668.66	3.393e-05	1328.66	5.329e-05	1988.66	6.681e-05	2648.66	7.583e-05	3308.66	8.023e-05	3968.66	8.392e-05	4628.66	8.71e-05	5288.66	9.662e-05	5948.66	0.0001237	6608.66	0.000207	7268.66	0.0004425
8.67	0.0005363	668.67	3.372e-05	1328.67	5.267e-05	1988.67	6.722e-05	2648.67	7.603e-05	3308.67	8.238e-05	3968.67	8.372e-05	4628.67	8.751e-05	5288.67	9.703e-05	5948.67	0.0001249	6608.67	0.0002083	7268.67	0.000441
8.68	0.0005332	668.68	3.372e-05	1328.68	5.298e-05	1988.68	6.661e-05	2648.68	7.532e-05	3308.68	8.238e-05	3968.68	8.3e-05	4628.68	8.669e-05	5288.68	9.775e-05	5948.68	0.0001244	6608.68	0.0002071	7268.68	0.0004415
8.69	0.0005359	668.69	3.382e-05	1328.69	5.329e-05	1988.69	6.702e-05	2648.69	7.572e-05	3308.69	8.269e-05	3968.69	8.372e-05	4628.69	8.556e-05	5288.69	9.662e-05	5948.69	0.000126	6608.69	0.0002064	7268.69	0.0004413
8.7	0.0005349	668.7	3.464e-05	1328.7	5.329e-05	1988.7	6.599e-05	2648.7	7.542e-05	3308.7	8.095e-05	3968.7	8.341e-05	4628.7	8.658e-05	5288.7	9.642e-05	5948.7	0.0001231	6608.7	0.0002075	7268.7	0.0004414
8.71	0.0005359	668.71	3.28e-05	1328.71	5.278e-05	1988.71	6.794e-05	2648.71	7.706e-05	3308.71	8.259e-05	3968.71	8.402e-05	4628.71	8.658e-05	5288.71	9.703e-05	5948.71	0.0001243	6608.71	0.0002078	7268.71	0.0004411
8.72	0.0005359	668.72	3.413e-05	1328.72	5.442e-05	1988.72	6.691e-05	2648.72	7.48e-05	3308.72	8.126e-05	3968.72	8.331e-05	4628.72	8.525e-05	5288.72	9.703e-05	5948.72	0.0001247	6608.72	0.0002061	7268.72	0.0004419
8.73	0.0005358	668.73	3.29e-05	1328.73	5.39e-05	1988.73	6.569e-05	2648.73	7.552e-05	3308.73	8.146e-05	3968.73	8.494e-05	4628.73	8.556e-05	5288.73	9.56e-05	5948.73	0.0001251	6608.73	0.0002064	7268.73	0.0004414
8.74	0.0005369	668.74	3.341e-05	1328.74	5.349e-05	1988.74	6.794e-05	2648.74	7.511e-05	3308.74	8.208e-05	3968.74	8.505e-05	4628.74	8.669e-05	5288.74	9.662e-05	5948.74	0.0001249	6608.74	0.0002077	7268.74	0.0004419
8.75	0.0005363	668.75	3.321e-05	1328.75	5.226e-05	1988.75	6.712e-05	2648.75	7.532e-05	3308.75	8.115e-05	3968.75	8.423e-05	4628.75	8.617e-05	5288.75	9.693e-05	5948.75	0.0001239	6608.75	0.0002069	7268.75	0.000441
8.76	0.0005361	668.76	3.557e-05	1328.76	5.319e-05	1988.76	6.825e-05	2648.76	7.593e-05	3308.76	8.167e-05	3968.76	8.494e-05	4628.76	8.74e-05	5288.76	9.652e-05	5948.76	0.0001243	6608.76	0.000208	7268.76	0.000442
8.77	0.0005355	668.77	3.505e-05	1328.77	5.329e-05	1988.77	6.712e-05	2648.77	7.501e-05	3308.77	8.064e-05	3968.77	8.454e-05	4628.77	8.74e-05	5288.77	9.683e-05	5948.77	0.0001255	6608.77	0.0002058	7268.77	0.0004405
8.78	0.0005362	668.78	3.321e-05	1328.78	5.411e-05	1988.78	6.732e-05	2648.78	7.593e-05	3308.78	8.044e-05	3968.78	8.382e-05	4628.78	8.546e-05	5288.78	9.488e-05	5948.78	0.0001244	6608.78	0.000208	7268.78	0.0004426
8.79	0.0005355	668.79	3.423e-05	1328.79	5.145e-05	1988.79	6.732e-05	2648.79	7.654e-05	3308.79	8.115e-05	3968.79	8.3e-05	4628.79	8.617e-05	5288.79	9.703e-05	5948.79	0.0001246	6608.79	0.0002078	7268.79	0.0004408
8.8	0.0005356	668.8	3.423e-05	1328.8	5.298e-05	1988.8	6.804e-05	2648.8	7.45e-05	3308.8	8.033e-05	3968.8	8.351e-05	4628.8	8.638e-05	5288.8	9.591e-05	5948.8	0.0001244	6608.8	0.0002074	7268.8	0.000442
8.81	0.0005353	668.81	3.362e-05	1328.81	5.319e-05	1988.81	6.712e-05	2648.81	7.511e-05	3308.81	8.177e-05	3968.81	8.464e-05	4628.81	8.546e-05	5288.81	9.703e-05	5948.81	0.000126	6608.81	0.000207	7268.81	0.0004426
8.82	0.0005368	668.82	3.444e-05	1328.82	5.319e-05	1988.82	6.661e-05	2648.82	7.552e-05	3308.82	8.085e-05	3968.82	8.3e-05	4628.82	8.556e-05	5288.82	9.673e-05	5948.82	0.0001239	6608.82	0.0002088	7268.82	0.0004418
8.83	0.0005358	668.83	3.372e-05	1328.83	5.216e-05	1988.83	6.743e-05	2648.83	7.572e-05	3308.83	8.136e-05	3968.83	8.392e-05	4628.83	8.566e-05	5288.83	9.652e-05	5948.83	0.0001237	6608.83	0.0002082	7268.83	0.0004409
8.84	0.000537	668.84	3.341e-05	1328.84	5.278e-05	1988.84	6.671e-05	2648.84	7.491e-05	3308.84	8.146e-05	3968.84	8.341e-05	4628.84	8.474e-05	5288.84	9.775e-05	5948.84	0.0001242	6608.84	0.0002069	7268.84	0.0004403
8.85	0.0005365	668.85	3.26e-05	1328.85	5.298e-05	1988.85	6.804e-05	2648.85	7.552e-05	3308.85	8.064e-05	3968.85	8.443e-05	4628.85	8.658e-05	5288.85	9.58e-05	5948.85	0.0001245	6608.85	0.0002076	7268.85	0.0004394
8.86	0.0005372	668.86	3.362e-05	1328.86	5.329e-05	1988.86	6.661e-05	2648.86	7.542e-05	3308.86	8.095e-05	3968.86	8.32e-05	4628.86	8.566e-05	5288.86	9.652e-05	5948.86	0.0001239	6608.86	0.0002073	7268.86	0.0004415
8.87	0.0005377	668.87	3.321e-05	1328.87	5.442e-05	1988.87	6.609e-05	2648.87	7.542e-05	3308.87	8.054e-05	3968.87	8.413e-05	4628.87	8.648e-05	5288.87	9.714e-05	5948.87	0.0001249	6608.87	0.0002073	7268.87	0.0004405
8.88	0.0005363	668.88	3.505e-05	1328.88	5.278e-05	1988.88	6.64e-05	2648.88	7.501e-05	3308.88	8.146e-05	3968.88	8.361e-05	4628.88	8.535e-05	5288.88	9.621e-05	5948.88	0.0001244	6608.88	0.0002075	7268.88	0.0004418
8.89	0.0005366	668.89	3.3e-05	1328.89	5.298e-05	1988.89	6.794e-05	2648.89	7.419e-05	3308.89	8.136e-05	3968.89	8.32e-05	4628.89	8.669e-05	5288.89	9.662e-05	5948.89	0.0001247	6608.89	0.0002073	7268.89	0.0004426
8.9	0.0005376	668.9	3.495e-05	1328.9	5.37e-05	1988.9	6.804e-05	2648.9	7.552e-05	3308.9	8.177e-05	3968.9	8.402e-05	4628.9	8.443e-05	5288.9	9.632e-05	5948.9	0.0001242	6608.9	0.0002077	7268.9	0.0004408
8.91	0.0005401	668.91	3.444e-05	1328.91	5.226e-05	1988.91	6.835e-05	2648.91	7.624e-05	3308.91	8.136e-05	3968.91	8.269e-05	4628.91	8.607e-05	5288.91	9.765e-05	5948.91	0.0001238	6608.91	0.0002083	7268.91	0.0004405
8.92	0.000538	668.92	3.423e-05	1328.92	5.237e-05	1988.92	6.65e-05	2648.92	7.552e-05	3308.92	8.187e-05	3968.92	8.341e-05	4628.92	8.576e-05	5288.92	9.724e-05	5948.92	0.0001246	6608.92	0.0002056	7268.92	0.000441
8.93	0.0005382	668.93	3.239e-05	1328.93	5.257e-05	1988.93	6.732e-05	2648.93	7.511e-05	3308.93	8.105e-05	3968.93	8.3e-05	4628.93	8.607e-05	5288.93	9.714e-05	5948.93	0.0001256	6608.93	0.0002065	7268.93	0.0004425
8.94	0.000539	668.94	3.393e-05	1328.94	5.38e-05	1988.94	6.732e-05	2648.94	7.613e-05	3308.94	8.003e-05	3968.94	8.29e-05	4628.94	8.454e-05	5288.94	9.683e-05	5948.94	0.0001243	6608.94	0.0002071	7268.94	0.0004413
8.95	0.0005373	668.95	3.321e-05	1328.95	5.298e-05	1988.95	6.65e-05	2648.95	7.552e-05	3308.95	7.921e-05	3968.95	8.443e-05	4628.95	8.587e-05	5288.95	9.601e-05	5948.95	0.0001231	6608.95	0.000206	7268.95	0.0004407
8.96	0.0005389	668.96	3.495e-05	1328.96	5.267e-05	1988.96	6.63e-05	2648.96	7.542e-05	3308.96	8.064e-05	3968.96	8.392e-05	4628.96	8.587e-05	5288.96	9.744e-05	5948.96	0.000125	6608.96	0.0002074	7268.96	0.0004407
8.97	0.0005386	668.97	3.444e-05	1328.97	5.339e-05	1988.97	6.712e-05	2648.97	7.634e-05	3308.97	8.064e-05	3968.97	8.433e-05	4628.97	8.556e-05	5288.97	9.755e-05	5948.97	0.0001248	6608.97	0.000206	7268.97	0.0004406
8.98	0.0005391	668.98	3.403e-05	1328.98	5.288e-05	1988.98	6.753e-05	2648.98	7.654e-05	3308.98	8.105e-05	3968.98	8.279e-05	4628.98	8.546e-05	5288.98	9.621e-05	5948.98	0.000125	6608.98	0.0002078	7268.98	0.000442
8.99	0.0005403	668.99	3.372e-05	1328.99	5.247e-05	1988.99	6.743e-05	2648.99	7.572e-05	3308.99	8.238e-05	3968.99	8.433e-05	4628.99	8.73e-05	5288.99	9.652e-05	5948.99	0.0001235	6608.99	0.0002082	7268.99	0.0004417
9	0.0005395	669	3.464e-05	1329	5.308e-05	1989	6.702e-05	2649	7.726e-05	3309	8.136e-05	3969	8.382e-05	4629	8.474e-05	5289	9.632e-05	5949	0.0001247	6609	0.0002077	7269	0.0004406
9.01	0.00054	669.01	3.495e-05	1329.01	5.349e-05	1989.01	6.681e-05	2649.01	7.552e-05	3309.01	8.085e-05	3969.01	8.31e-05	4629.01	8.607e-05	5289.01	9.734e-05	5949.01	0.0001223	6609.01	0.0002071	7269.01	0.0004423
9.02	0.0005407	669.02	3.434e-05	1329.02	5.37e-05	1989.02	6.661e-05	2649.02	7.593e-05	3309.02	8.115e-05	3969.02	8.454e-05	4629.02	8.576e-05	5289.02	9.58e-05	5949.02	0.0001238	6609.02	0.0002075	7269.02	0.0004426
9.03	0.0005407	669.03	3.382e-05	1329.03	5.257e-05	1989.03	6.661e-05	2649.03	7.511e-05	3309.03	8.054e-05	3969.03	8.392e-05	4629.03	8.669e-05	5289.03	9.632e-05	5949.03	0.0001253	6609.03	0.0002071	7269.03	0.0004418
9.04	0.0005395	669.04	3.413e-05	1329.04	5.349e-05	1989.04	6.722e-05	2649.04	7.48e-05	3309.04	8.156e-05	3969.04	8.238e-05	4629.04	8.576e-05	5289.04	9.703e-05	5949.04	0.0001243	6609.04	0.0002077	7269.04	0.0004424
9.05	0.0005419	669.05	3.464e-05	1329.05	5.237e-05	1989.05	6.589e-05	2649.05	7.501e-05	3309.05	8.146e-05	3969.05	8.32e-05	4629.05	8.74e-05	5289.05	9.621e-05	5949.05	0.0001243	6609.05	0.0002074	7269.05	0.000441
9.06	0.0005408	669.06	3.403e-05	1329.06	5.298e-05	1989.06	6.845e-05	2649.06	7.532e-05	3309.06	8.044e-05	3969.06	8.32e-05	4629.06	8.546e-05	5289.06	9.632e-05	5949.06	0.0001237	6609.06	0.0002082	7269.06	0.0004424
9.07	0.0005419	669.07	3.362e-05	1329.07	5.298e-05	1989.07	6.712e-05	2649.07	7.542e-05	3309.07	8.044e-05	3969.07	8.29e-05	4629.07	8.607e-05	5289.07	9.56e-05	5949.07	0.0001243	6609.07	0.0002081	7269.07	0.0004418
9.08	0.0005407	669.08	3.444e-05	1329.08	5.278e-05	1989.08	6.784e-05	2649.08	7.624e-05	3309.08	8.064e-05	3969.08	8.331e-05	4629.08	8.454e-05	5289.08	9.498e-05	5949.08	0.0001249	6609.08	0.0002053	7269.08	0.000441
9.09	0.000542	669.09	3.423e-05	1329.09	5.247e-05	1989.09	6.661e-05	2649.09	7.613e-05	3309.09	8.156e-05	3969.09	8.392e-05	4629.09	8.556e-05	5289.09	9.591e-05	5949.09	0.0001248	6609.09	0.0002076	7269.09	0.000441
9.1	0.0005414	669.1	3.372e-05	1329.1	5.226e-05	1989.1	6.63e-05	2649.1	7.532e-05	3309.1	8.115e-05	3969.1	8.361e-05	4629.1	8.484e-05	5289.1	9.57e-05	5949.1	0.0001239	6609.1	0.0002068	7269.1	0.0004416
9.11	0.0005425	669.11	3.352e-05	1329.11	5.175e-05	1989.11	6.681e-05	2649.11	7.552e-05	3309.11	8.085e-05	3969.11	8.392e-05	4629.11	8.535e-05	5289.11	9.621e-05	5949.11	0.0001245	6609.11	0.0002072	7269.11	0.0004395
9.12	0.0005438	669.12	3.475e-05	1329.12	5.267e-05	1989.12	6.702e-05	2649.12	7.572e-05	3309.12	7.982e-05	3969.12	8.341e-05	4629.12	8.433e-05	5289.12	9.642e-05	5949.12	0.0001234	6609.12	0.0002067	7269.12	0.0004421
9.13	0.0005424	669.13	3.372e-05	1329.13	5.319e-05	1989.13	6.691e-05	2649.13	7.593e-05	3309.13	8.126e-05	3969.13	8.413e-05	4629.13	8.669e-05	5289.13	9.673e-05	5949.13	0.0001246	6609.13	0.0002074	7269.13	0.0004417
9.14	0.0005422	669.14	3.372e-05	1329.14	5.288e-05	1989.14	6.599e-05	2649.14	7.665e-05	3309.14	8.115e-05	3969.14	8.351e-05	4629.14	8.535e-05	5289.14	9.509e-05	5949.14	0.0001248	6609.14	0.0002081	7269.14	0.0004398
9.15	0.000543	669.15	3.341e-05	1329.15	5.319e-05	1989.15	6.743e-05	2649.15	7.624e-05	3309.15	8.044e-05	3969.15	8.29e-05	4629.15	8.576e-05	5289.15	9.724e-05	5949.15	0.000123	6609.15	0.0002069	7269.15	0.0004404
9.16	0.0005438	669.16	3.434e-05	1329.16	5.319e-05	1989.16	6.784e-05	2649.16	7.562e-05	3309.16	8.136e-05	3969.16	8.413e-05	4629.16	8.494e-05	5289.16	9.57e-05	5949.16	0.0001236	6609.16	0.0002057	7269.16	0.0004397
9.17	0.0005436	669.17	3.393e-05	1329.17	5.298e-05	1989.17	6.65e-05	2649.17	7.532e-05	3309.17	8.023e-05	3969.17	8.279e-05	4629.17	8.556e-05	5289.17	9.673e-05	5949.17	0.0001238	6609.17	0.0002067	7269.17	0.0004411
9.18	0.0005437	669.18	3.311e-05	1329.18	5.349e-05	1989.18	6.599e-05	2649.18	7.583e-05	3309.18	8.054e-05	3969.18	8.331e-05	4629.18	8.454e-05	5289.18	9.601e-05	5949.18	0.000124	6609.18	0.0002058	7269.18	0.0004394
9.19	0.0005434	669.19	3.403e-05	1329.19	5.298e-05	1989.19	6.599e-05	2649.19	7.521e-05	3309.19	8.044e-05	3969.19	8.228e-05	4629.19	8.628e-05	5289.19	9.601e-05	5949.19	0.0001245	6609.19	0.0002069	7269.19	0.000441
9.2	0.0005432	669.2	3.505e-05	1329.2	5.462e-05	1989.2	6.763e-05	2649.2	7.634e-05	3309.2	8.023e-05	3969.2	8.372e-05	4629.2	8.525e-05	5289.2	9.509e-05	5949.2	0.0001235	6609.2	0.0002059	7269.2	0.0004417
9.21	0.0005429	669.21	3.444e-05	1329.21	5.278e-05	1989.21	6.681e-05	2649.21	7.521e-05	3309.21	8.013e-05	3969.21	8.249e-05	4629.21	8.484e-05	5289.21	9.601e-05	5949.21	0.0001233	6609.21	0.0002065	7269.21	0.0004405
9.22	0.000544	669.22	3.475e-05	1329.22	5.349e-05	1989.22	6.65e-05	2649.22	7.46e-05	3309.22	8.095e-05	3969.22	8.3e-05	4629.22	8.546e-05	5289.22	9.673e-05	5949.22	0.0001228	6609.22	0.0002048	7269.22	0.000441
9.23	0.000545	669.23	3.352e-05	1329.23	5.36e-05	1989.23	6.784e-05	2649.23	7.654e-05	3309.23	8.013e-05	3969.23	8.372e-05	4629.23	8.535e-05	5289.23	9.642e-05	5949.23	0.0001246	6609.23	0.0002072	7269.23	0.0004404
9.24	0.0005446	669.24	3.403e-05	1329.24	5.349e-05	1989.24	6.712e-05	2649.24	7.47e-05	3309.24	8.013e-05	3969.24	8.443e-05	4629.24	8.464e-05	5289.24	9.621e-05	5949.24	0.0001254	6609.24	0.0002073	7269.24	0.0004413
9.25	0.0005447	669.25	3.434e-05	1329.25	5.247e-05	1989.25	6.763e-05	2649.25	7.695e-05	3309.25	7.941e-05	3969.25	8.372e-05	4629.25	8.566e-05	5289.25	9.55e-05	5949.25	0.000124	6609.25	0.0002054	7269.25	0.000441
9.26	0.0005446	669.26	3.362e-05	1329.26	5.36e-05	1989.26	6.681e-05	2649.26	7.583e-05	3309.26	8.003e-05	3969.26	8.413e-05	4629.26	8.525e-05	5289.26	9.529e-05	5949.26	0.0001247	6609.26	0.0002063	7269.26	0.0004414
9.27	0.0005443	669.27	3.311e-05	1329.27	5.329e-05	1989.27	6.691e-05	2649.27	7.593e-05	3309.27	7.952e-05	3969.27	8.341e-05	4629.27	8.617e-05	5289.27	9.632e-05	5949.27	0.0001249	6609.27	0.0002054	7269.27	0.0004393
9.28	0.0005461	669.28	3.505e-05	1329.28	5.298e-05	1989.28	6.722e-05	2649.28	7.429e-05	3309.28	8.136e-05	3969.28	8.259e-05	4629.28	8.515e-05	5289.28	9.498e-05	5949.28	0.0001234	6609.28	0.0002059	7269.28	0.0004408
9.29	0.0005453	669.29	3.454e-05	1329.29	5.349e-05	1989.29	6.599e-05	2649.29	7.695e-05	3309.29	8.033e-05	3969.29	8.249e-05	4629.29	8.484e-05	5289.29	9.621e-05	5949.29	0.0001239	6609.29	0.0002072	7269.29	0.0004403
9.3	0.0005462	669.3	3.526e-05	1329.3	5.442e-05	1989.3	6.784e-05	2649.3	7.48e-05	3309.3	8.074e-05	3969.3	8.31e-05	4629.3	8.423e-05	5289.3	9.58e-05	5949.3	0.0001237	6609.3	0.0002061	7269.3	0.0004403
9.31	0.0005445	669.31	3.423e-05	1329.31	5.216e-05	1989.31	6.63e-05	2649.31	7.521e-05	3309.31	8.074e-05	3969.31	8.372e-05	4629.31	8.587e-05	5289.31	9.529e-05	5949.31	0.0001244	6609.31	0.0002079	7269.31	0.0004399
9.32	0.0005462	669.32	3.362e-05	1329.32	5.247e-05	1989.32	6.712e-05	2649.32	7.491e-05	3309.32	8.033e-05	3969.32	8.382e-05	4629.32	8.628e-05	5289.32	9.601e-05	5949.32	0.0001242	6609.32	0.0002063	7269.32	0.0004403
9.33	0.0005442	669.33	3.382e-05	1329.33	5.257e-05	1989.33	6.589e-05	2649.33	7.675e-05	3309.33	8.074e-05	3969.33	8.351e-05	4629.33	8.628e-05	5289.33	9.632e-05	5949.33	0.000124	6609.33	0.0002056	7269.33	0.0004407
9.34	0.0005464	669.34	3.229e-05	1329.34	5.257e-05	1989.34	6.63e-05	2649.34	7.572e-05	3309.34	7.962e-05	3969.34	8.372e-05	4629.34	8.535e-05	5289.34	9.457e-05	5949.34	0.0001243	6609.34	0.0002056	7269.34	0.0004388
9.35	0.0005461	669.35	3.393e-05	1329.35	5.308e-05	1989.35	6.62e-05	2649.35	7.48e-05	3309.35	7.982e-05	3969.35	8.351e-05	4629.35	8.556e-05	5289.35	9.58e-05	5949.35	0.0001248	6609.35	0.0002056	7269.35	0.0004387
9.36	0.0005462	669.36	3.29e-05	1329.36	5.288e-05	1989.36	6.63e-05	2649.36	7.501e-05	3309.36	8.044e-05	3969.36	8.269e-05	4629.36	8.392e-05	5289.36	9.529e-05	5949.36	0.0001246	6609.36	0.0002059	7269.36	0.0004401
9.37	0.0005469	669.37	3.454e-05	1329.37	5.278e-05	1989.37	6.681e-05	2649.37	7.675e-05	3309.37	8.074e-05	3969.37	8.361e-05	4629.37	8.535e-05	5289.37	9.57e-05	5949.37	0.0001239	6609.37	0.0002064	7269.37	0.0004409
9.38	0.0005468	669.38	3.413e-05	1329.38	5.278e-05	1989.38	6.691e-05	2649.38	7.46e-05	3309.38	8.187e-05	3969.38	8.433e-05	4629.38	8.607e-05	5289.38	9.57e-05	5949.38	0.0001243	6609.38	0.0002049	7269.38	0.0004396
9.39	0.0005462	669.39	3.413e-05	1329.39	5.247e-05	1989.39	6.65e-05	2649.39	7.572e-05	3309.39	8.115e-05	3969.39	8.269e-05	4629.39	8.556e-05	5289.39	9.468e-05	5949.39	0.0001248	6609.39	0.0002061	7269.39	0.0004393
9.4	0.000548	669.4	3.28e-05	1329.4	5.216e-05	1989.4	6.65e-05	2649.4	7.532e-05	3309.4	8.167e-05	3969.4	8.279e-05	4629.4	8.617e-05	5289.4	9.58e-05	5949.4	0.0001241	6609.4	0.0002046	7269.4	0.0004413
9.41	0.0005453	669.41	3.403e-05	1329.41	5.257e-05	1989.41	6.661e-05	2649.41	7.552e-05	3309.41	8.054e-05	3969.41	8.249e-05	4629.41	8.638e-05	5289.41	9.703e-05	5949.41	0.0001241	6609.41	0.0002069	7269.41	0.0004403
9.42	0.0005467	669.42	3.341e-05	1329.42	5.329e-05	1989.42	6.599e-05	2649.42	7.613e-05	3309.42	8.054e-05	3969.42	8.341e-05	4629.42	8.433e-05	5289.42	9.58e-05	5949.42	0.0001241	6609.42	0.0002054	7269.42	0.00044
9.43	0.0005457	669.43	3.434e-05	1329.43	5.165e-05	1989.43	6.784e-05	2649.43	7.501e-05	3309.43	7.962e-05	3969.43	8.228e-05	4629.43	8.535e-05	5289.43	9.56e-05	5949.43	0.0001247	6609.43	0.0002067	7269.43	0.0004398
9.44	0.0005472	669.44	3.382e-05	1329.44	5.237e-05	1989.44	6.64e-05	2649.44	7.398e-05	3309.44	8.064e-05	3969.44	8.187e-05	4629.44	8.433e-05	5289.44	9.693e-05	5949.44	0.0001241	6609.44	0.0002059	7269.44	0.0004407
9.45	0.0005481	669.45	3.485e-05	1329.45	5.267e-05	1989.45	6.784e-05	2649.45	7.542e-05	3309.45	7.962e-05	3969.45	8.3e-05	4629.45	8.525e-05	5289.45	9.724e-05	5949.45	0.0001243	6609.45	0.000205	7269.45	0.0004409
9.46	0.0005466	669.46	3.403e-05	1329.46	5.237e-05	1989.46	6.589e-05	2649.46	7.419e-05	3309.46	7.829e-05	3969.46	8.279e-05	4629.46	8.587e-05	5289.46	9.539e-05	5949.46	0.0001247	6609.46	0.0002049	7269.46	0.0004388
9.47	0.0005471	669.47	3.434e-05	1329.47	5.247e-05	1989.47	6.63e-05	2649.47	7.572e-05	3309.47	7.9e-05	3969.47	8.29e-05	4629.47	8.607e-05	5289.47	9.539e-05	5949.47	0.0001255	6609.47	0.0002052	7269.47	0.0004397
9.48	0.0005455	669.48	3.27e-05	1329.48	5.206e-05	1989.48	6.538e-05	2649.48	7.429e-05	3309.48	8.197e-05	3969.48	8.29e-05	4629.48	8.546e-05	5289.48	9.56e-05	5949.48	0.0001235	6609.48	0.0002051	7269.48	0.0004395
9.49	0.0005474	669.49	3.403e-05	1329.49	5.267e-05	1989.49	6.589e-05	2649.49	7.511e-05	3309.49	8.054e-05	3969.49	8.31e-05	4629.49	8.535e-05	5289.49	9.58e-05	5949.49	0.000125	6609.49	0.0002063	7269.49	0.0004393
9.5	0.000547	669.5	3.352e-05	1329.5	5.247e-05	1989.5	6.681e-05	2649.5	7.583e-05	3309.5	8.074e-05	3969.5	8.218e-05	4629.5	8.454e-05	5289.5	9.652e-05	5949.5	0.0001243	6609.5	0.0002051	7269.5	0.000441
9.51	0.0005476	669.51	3.423e-05	1329.51	5.257e-05	1989.51	6.671e-05	2649.51	7.521e-05	3309.51	8.085e-05	3969.51	8.3e-05	4629.51	8.576e-05	5289.51	9.509e-05	5949.51	0.0001245	6609.51	0.0002067	7269.51	0.000439
9.52	0.0005484	669.52	3.382e-05	1329.52	5.38e-05	1989.52	6.589e-05	2649.52	7.429e-05	3309.52	8.054e-05	3969.52	8.443e-05	4629.52	8.361e-05	5289.52	9.56e-05	5949.52	0.0001243	6609.52	0.0002054	7269.52	0.0004406
9.53	0.000549	669.53	3.413e-05	1329.53	5.308e-05	1989.53	6.753e-05	2649.53	7.603e-05	3309.53	8.136e-05	3969.53	8.259e-05	4629.53	8.638e-05	5289.53	9.468e-05	5949.53	0.0001256	6609.53	0.0002059	7269.53	0.0004398
9.54	0.0005481	669.54	3.423e-05	1329.54	5.247e-05	1989.54	6.671e-05	2649.54	7.491e-05	3309.54	8.023e-05	3969.54	8.351e-05	4629.54	8.494e-05	5289.54	9.468e-05	5949.54	0.0001234	6609.54	0.0002052	7269.54	0.0004385
9.55	0.0005479	669.55	3.403e-05	1329.55	5.278e-05	1989.55	6.702e-05	2649.55	7.624e-05	3309.55	8.003e-05	3969.55	8.279e-05	4629.55	8.566e-05	5289.55	9.662e-05	5949.55	0.0001237	6609.55	0.0002055	7269.55	0.0004397
9.56	0.0005494	669.56	3.454e-05	1329.56	5.288e-05	1989.56	6.691e-05	2649.56	7.542e-05	3309.56	8.085e-05	3969.56	8.351e-05	4629.56	8.494e-05	5289.56	9.478e-05	5949.56	0.0001245	6609.56	0.0002042	7269.56	0.0004401
9.57	0.0005494	669.57	3.526e-05	1329.57	5.36e-05	1989.57	6.65e-05	2649.57	7.593e-05	3309.57	8.013e-05	3969.57	8.228e-05	4629.57	8.464e-05	5289.57	9.621e-05	5949.57	0.0001239	6609.57	0.0002068	7269.57	0.0004392
9.58	0.0005496	669.58	3.413e-05	1329.58	5.196e-05	1989.58	6.548e-05	2649.58	7.337e-05	3309.58	8.085e-05	3969.58	8.29e-05	4629.58	8.617e-05	5289.58	9.58e-05	5949.58	0.0001232	6609.58	0.000206	7269.58	0.000439
9.59	0.0005515	669.59	3.505e-05	1329.59	5.37e-05	1989.59	6.65e-05	2649.59	7.45e-05	3309.59	7.993e-05	3969.59	8.177e-05	4629.59	8.515e-05	5289.59	9.58e-05	5949.59	0.000123	6609.59	0.000205	7269.59	0.000439
9.6	0.0005509	669.6	3.423e-05	1329.6	5.36e-05	1989.6	6.548e-05	2649.6	7.429e-05	3309.6	7.952e-05	3969.6	8.249e-05	4629.6	8.525e-05	5289.6	9.56e-05	5949.6	0.0001232	6609.6	0.000205	7269.6	0.0004392
9.61	0.0005509	669.61	3.393e-05	1329.61	5.36e-05	1989.61	6.671e-05	2649.61	7.542e-05	3309.61	8.023e-05	3969.61	8.228e-05	4629.61	8.546e-05	5289.61	9.56e-05	5949.61	0.0001243	6609.61	0.0002058	7269.61	0.0004393
9.62	0.000552	669.62	3.311e-05	1329.62	5.278e-05	1989.62	6.671e-05	2649.62	7.491e-05	3309.62	8.003e-05	3969.62	8.269e-05	4629.62	8.515e-05	5289.62	9.601e-05	5949.62	0.0001236	6609.62	0.0002056	7269.62	0.00044
9.63	0.0005498	669.63	3.352e-05	1329.63	5.319e-05	1989.63	6.63e-05	2649.63	7.491e-05	3309.63	7.972e-05	3969.63	8.402e-05	4629.63	8.515e-05	5289.63	9.673e-05	5949.63	0.0001251	6609.63	0.0002058	7269.63	0.0004394
9.64	0.0005517	669.64	3.372e-05	1329.64	5.145e-05	1989.64	6.661e-05	2649.64	7.552e-05	3309.64	8.187e-05	3969.64	8.269e-05	4629.64	8.638e-05	5289.64	9.591e-05	5949.64	0.0001242	6609.64	0.0002055	7269.64	0.0004402
9.65	0.0005522	669.65	3.331e-05	1329.65	5.196e-05	1989.65	6.548e-05	2649.65	7.511e-05	3309.65	8.085e-05	3969.65	8.31e-05	4629.65	8.515e-05	5289.65	9.601e-05	5949.65	0.0001224	6609.65	0.0002056	7269.65	0.00044
9.66	0.0005522	669.66	3.352e-05	1329.66	5.257e-05	1989.66	6.599e-05	2649.66	7.532e-05	3309.66	8.064e-05	3969.66	8.105e-05	4629.66	8.454e-05	5289.66	9.498e-05	5949.66	0.0001231	6609.66	0.0002051	7269.66	0.0004403
9.67	0.000552	669.67	3.434e-05	1329.67	5.278e-05	1989.67	6.784e-05	2649.67	7.583e-05	3309.67	7.972e-05	3969.67	8.197e-05	4629.67	8.484e-05	5289.67	9.498e-05	5949.67	0.0001247	6609.67	0.0002057	7269.67	0.0004389
9.68	0.0005517	669.68	3.382e-05	1329.68	5.257e-05	1989.68	6.681e-05	2649.68	7.583e-05	3309.68	8.023e-05	3969.68	8.238e-05	4629.68	8.576e-05	5289.68	9.601e-05	5949.68	0.0001231	6609.68	0.0002041	7269.68	0.0004401
9.69	0.0005513	669.69	3.403e-05	1329.69	5.206e-05	1989.69	6.558e-05	2649.69	7.47e-05	3309.69	8.003e-05	3969.69	8.382e-05	4629.69	8.494e-05	5289.69	9.57e-05	5949.69	0.0001242	6609.69	0.0002064	7269.69	0.0004393
9.7	0.0005521	669.7	3.413e-05	1329.7	5.319e-05	1989.7	6.64e-05	2649.7	7.552e-05	3309.7	8.085e-05	3969.7	8.279e-05	4629.7	8.535e-05	5289.7	9.509e-05	5949.7	0.0001236	6609.7	0.000205	7269.7	0.0004401
9.71	0.0005515	669.71	3.393e-05	1329.71	5.267e-05	1989.71	6.763e-05	2649.71	7.634e-05	3309.71	7.993e-05	3969.71	8.167e-05	4629.71	8.454e-05	5289.71	9.539e-05	5949.71	0.000124	6609.71	0.0002052	7269.71	0.0004396
9.72	0.0005524	669.72	3.444e-05	1329.72	5.36e-05	1989.72	6.671e-05	2649.72	7.368e-05	3309.72	7.982e-05	3969.72	8.208e-05	4629.72	8.423e-05	5289.72	9.447e-05	5949.72	0.0001232	6609.72	0.0002041	7269.72	0.0004396
9.73	0.0005513	669.73	3.341e-05	1329.73	5.237e-05	1989.73	6.589e-05	2649.73	7.634e-05	3309.73	7.952e-05	3969.73	8.218e-05	4629.73	8.535e-05	5289.73	9.632e-05	5949.73	0.0001252	6609.73	0.0002059	7269.73	0.0004382
9.74	0.0005527	669.74	3.485e-05	1329.74	5.237e-05	1989.74	6.63e-05	2649.74	7.511e-05	3309.74	7.931e-05	3969.74	8.433e-05	4629.74	8.525e-05	5289.74	9.693e-05	5949.74	0.0001231	6609.74	0.000206	7269.74	0.0004392
9.75	0.0005531	669.75	3.444e-05	1329.75	5.226e-05	1989.75	6.691e-05	2649.75	7.48e-05	3309.75	7.993e-05	3969.75	8.259e-05	4629.75	8.515e-05	5289.75	9.539e-05	5949.75	0.0001244	6609.75	0.0002055	7269.75	0.000438
9.76	0.0005531	669.76	3.434e-05	1329.76	5.329e-05	1989.76	6.63e-05	2649.76	7.501e-05	3309.76	8.023e-05	3969.76	8.269e-05	4629.76	8.443e-05	5289.76	9.57e-05	5949.76	0.000123	6609.76	0.0002057	7269.76	0.0004393
9.97	0.0005572	669.97	3.444e-05	1329.97	5.288e-05	1989.97	6.609e-05	2649.97	7.45e-05	3309.97	8.013e-05	3969.97	8.249e-05	4629.97	8.372e-05	5289.97	9.57e-05	5949.97	0.0001239	6609.97	0.0002042	7269.97	0.0004389
10.18	0.0005609	670.18	3.495e-05	1330.18	5.278e-05	1990.18	6.661e-05	2650.18	7.501e-05	3310.18	8.003e-05	3970.18	8.115e-05	4630.18	8.494e-05	5290.18	9.662e-05	5950.18	0.0001239	6610.18	0.0002052	7270.18	0.0004369
10.39	0.0005633	670.39	3.331e-05	1330.39	5.216e-05	1990.39	6.661e-05	2650.39	7.45e-05	3310.39	8.003e-05	3970.39	8.197e-05	4630.39	8.576e-05	5290.39	9.498e-05	5950.39	0.0001216	6610.39	0.0002046	7270.39	0.0004355
10.6	0.0005667	670.6	3.516e-05	1330.6	5.308e-05	1990.6	6.548e-05	2650.6	7.357e-05	3310.6	7.88e-05	3970.6	8.269e-05	4630.6	8.454e-05	5290.6	9.58e-05	5950.6	0.0001219	6610.6	0.0002043	7270.6	0.0004391
10.81	0.0005697	670.81	3.352e-05	1330.81	5.134e-05	1990.81	6.64e-05	2650.81	7.378e-05	3310.81	7.89e-05	3970.81	8.167e-05	4630.81	8.32e-05	5290.81	9.376e-05	5950.81	0.0001211	6610.81	0.0002042	7270.81	0.000436
11.02	0.0005717	671.02	3.464e-05	1331.02	5.257e-05	1991.02	6.599e-05	2651.02	7.347e-05	3311.02	7.87e-05	3971.02	8.156e-05	4631.02	8.392e-05	5291.02	9.365e-05	5951.02	0.0001212	6611.02	0.0002047	7271.02	0.0004361
11.23	0.0005734	671.23	3.362e-05	1331.23	5.011e-05	1991.23	6.548e-05	2651.23	7.378e-05	3311.23	7.88e-05	3971.23	8.095e-05	4631.23	8.31e-05	5291.23	9.509e-05	5951.23	0.0001208	6611.23	0.0002051	7271.23	0.0004374
11.44	0.0005763	671.44	3.311e-05	1331.44	5.083e-05	1991.44	6.487e-05	2651.44	7.419e-05	3311.44	7.962e-05	3971.44	8.177e-05	4631.44	8.29e-05	5291.44	9.396e-05	5951.44	0.000122	6611.44	0.000205	7271.44	0.0004354
11.65	0.00058	671.65	3.413e-05	1331.65	5.145e-05	1991.65	6.589e-05	2651.65	7.429e-05	3311.65	7.839e-05	3971.65	8.033e-05	4631.65	8.29e-05	5291.65	9.345e-05	5951.65	0.000121	6611.65	0.0002048	7271.65	0.0004353
11.86	0.0005826	671.86	3.382e-05	1331.86	5.206e-05	1991.86	6.517e-05	2651.86	7.224e-05	3311.86	7.798e-05	3971.86	8.146e-05	4631.86	8.31e-05	5291.86	9.396e-05	5951.86	0.000122	6611.86	0.000203	7271.86	0.0004357
12.07	0.0005874	672.07	3.362e-05	1332.07	5.052e-05	1992.07	6.558e-05	2652.07	7.388e-05	3312.07	7.777e-05	3972.07	8.156e-05	4632.07	8.423e-05	5292.07	9.396e-05	5952.07	0.0001214	6612.07	0.0002038	7272.07	0.0004365
12.28	0.0005884	672.28	3.393e-05	1332.28	5.134e-05	1992.28	6.364e-05	2652.28	7.204e-05	3312.28	7.818e-05	3972.28	8.105e-05	4632.28	8.29e-05	5292.28	9.406e-05	5952.28	0.0001214	6612.28	0.0002043	7272.28	0.0004356
12.49	0.0005881	672.49	3.444e-05	1332.49	5.011e-05	1992.49	6.405e-05	2652.49	7.224e-05	3312.49	7.798e-05	3972.49	8.136e-05	4632.49	8.433e-05	5292.49	9.396e-05	5952.49	0.0001208	6612.49	0.0002051	7272.49	0.0004368
12.7	0.0005886	672.7	3.372e-05	1332.7	5.155e-05	1992.7	6.343e-05	2652.7	7.193e-05	3312.7	7.716e-05	3972.7	8.033e-05	4632.7	8.249e-05	5292.7	9.181e-05	5952.7	0.0001212	6612.7	0.000204	7272.7	0.0004365
12.91	0.0005907	672.91	3.434e-05	1332.91	4.97e-05	1992.91	6.487e-05	2652.91	7.204e-05	3312.91	7.583e-05	3972.91	8.085e-05	4632.91	8.269e-05	5292.91	9.304e-05	5952.91	0.0001204	6612.91	0.0002037	7272.91	0.0004361
13.12	0.0005937	673.12	3.372e-05	1333.12	5.093e-05	1993.12	6.487e-05	2653.12	7.368e-05	3313.12	7.798e-05	3973.12	7.849e-05	4633.12	8.402e-05	5293.12	9.345e-05	5953.12	0.0001199	6613.12	0.0002038	7273.12	0.0004365
13.33	0.0005948	673.33	3.29e-05	1333.33	5.114e-05	1993.33	6.435e-05	2653.33	7.419e-05	3313.33	7.798e-05	3973.33	8.115e-05	4633.33	8.31e-05	5293.33	9.324e-05	5953.33	0.000121	6613.33	0.0002032	7273.33	0.000435
13.54	0.0005928	673.54	3.352e-05	1333.54	5.104e-05	1993.54	6.415e-05	2653.54	7.173e-05	3313.54	7.726e-05	3973.54	7.982e-05	4633.54	8.115e-05	5293.54	9.406e-05	5953.54	0.0001198	6613.54	0.0002031	7273.54	0.0004368
13.75	0.0005956	673.75	3.249e-05	1333.75	4.847e-05	1993.75	6.528e-05	2653.75	7.152e-05	3313.75	7.654e-05	3973.75	7.982e-05	4633.75	8.331e-05	5293.75	9.201e-05	5953.75	0.0001199	6613.75	0.0002036	7273.75	0.0004362
13.96	0.0005966	673.96	3.321e-05	1333.96	5.145e-05	1993.96	6.353e-05	2653.96	7.163e-05	3313.96	7.747e-05	3973.96	7.962e-05	4633.96	8.167e-05	5293.96	9.212e-05	5953.96	0.0001198	6613.96	0.0002045	7273.96	0.0004365
14.17	0.000598	674.17	3.495e-05	1334.17	5.093e-05	1994.17	6.487e-05	2654.17	7.245e-05	3314.17	7.706e-05	3974.17	8.074e-05	4634.17	8.402e-05	5294.17	9.242e-05	5954.17	0.0001209	6614.17	0.0002042	7274.17	0.0004359
14.38	0.0005988	674.38	3.393e-05	1334.38	5.001e-05	1994.38	6.415e-05	2654.38	7.234e-05	3314.38	7.747e-05	3974.38	7.972e-05	4634.38	8.136e-05	5294.38	9.304e-05	5954.38	0.0001192	6614.38	0.0002041	7274.38	0.0004366
14.59	0.0006017	674.59	3.434e-05	1334.59	4.919e-05	1994.59	6.384e-05	2654.59	7.173e-05	3314.59	7.808e-05	3974.59	7.982e-05	4634.59	8.146e-05	5294.59	9.212e-05	5954.59	0.0001208	6614.59	0.0002032	7274.59	0.0004361
14.8	0.0006002	674.8	3.403e-05	1334.8	5.011e-05	1994.8	6.241e-05	2654.8	7.214e-05	3314.8	7.706e-05	3974.8	7.982e-05	4634.8	8.105e-05	5294.8	9.314e-05	5954.8	0.0001201	6614.8	0.0002042	7274.8	0.0004371
15.01	0.0006021	675.01	3.3e-05	1335.01	5.052e-05	1995.01	6.292e-05	2655.01	7.224e-05	3315.01	7.726e-05	3975.01	8.003e-05	4635.01	8.249e-05	5295.01	9.089e-05	5955.01	0.0001201	6615.01	0.0002033	7275.01	0.000436
15.22	0.0006024	675.22	3.331e-05	1335.22	5.247e-05	1995.22	6.374e-05	2655.22	7.204e-05	3315.22	7.736e-05	3975.22	7.839e-05	4635.22	8.167e-05	5295.22	9.171e-05	5955.22	0.0001214	6615.22	0.000204	7275.22	0.0004368
15.43	0.0006019	675.43	3.26e-05	1335.43	5.011e-05	1995.43	6.487e-05	2655.43	7.163e-05	3315.43	7.644e-05	3975.43	8.023e-05	4635.43	8.197e-05	5295.43	9.191e-05	5955.43	0.0001215	6615.43	0.0002037	7275.43	0.0004374
15.64	0.0005996	675.64	3.3e-05	1335.64	5.124e-05	1995.64	6.292e-05	2655.64	7.04e-05	3315.64	7.767e-05	3975.64	7.88e-05	4635.64	8.003e-05	5295.64	9.232e-05	5955.64	0.00012	6615.64	0.0002023	7275.64	0.0004396
15.85	0.0006025	675.85	3.536e-05	1335.85	5.011e-05	1995.85	6.405e-05	2655.85	7.204e-05	3315.85	7.777e-05	3975.85	7.89e-05	4635.85	8.29e-05	5295.85	9.212e-05	5955.85	0.000121	6615.85	0.0002039	7275.85	0.0004366
16.06	0.0006018	676.06	3.198e-05	1336.06	5.104e-05	1996.06	6.343e-05	2656.06	7.224e-05	3316.06	7.613e-05	3976.06	7.921e-05	4636.06	8.126e-05	5296.06	9.345e-05	5956.06	0.0001208	6616.06	0.0002045	7276.06	0.0004376
16.27	0.0006015	676.27	3.331e-05	1336.27	4.929e-05	1996.27	6.271e-05	2656.27	7.265e-05	3316.27	7.613e-05	3976.27	7.89e-05	4636.27	8.167e-05	5296.27	9.181e-05	5956.27	0.0001206	6616.27	0.0002048	7276.27	0.0004392
16.48	0.0006017	676.48	3.372e-05	1336.48	4.991e-05	1996.48	6.333e-05	2656.48	7.214e-05	3316.48	7.552e-05	3976.48	8.013e-05	4636.48	8.023e-05	5296.48	9.212e-05	5956.48	0.0001211	6616.48	0.0002038	7276.48	0.0004394
16.69	0.0006009	676.69	3.311e-05	1336.69	5.032e-05	1996.69	6.394e-05	2656.69	7.142e-05	3316.69	7.624e-05	3976.69	7.798e-05	4636.69	8.197e-05	5296.69	9.181e-05	5956.69	0.0001217	6616.69	0.000205	7276.69	0.0004381
16.9	0.0006	676.9	3.28e-05	1336.9	5.032e-05	1996.9	6.323e-05	2656.9	7.101e-05	3316.9	7.808e-05	3976.9	7.972e-05	4636.9	8.136e-05	5296.9	9.089e-05	5956.9	0.0001211	6616.9	0.0002034	7276.9	0.0004394
17.11	0.0005992	677.11	3.219e-05	1337.11	4.919e-05	1997.11	6.148e-05	2657.11	7.214e-05	3317.11	7.542e-05	3977.11	7.982e-05	4637.11	8.167e-05	5297.11	9.191e-05	5957.11	0.0001205	6617.11	0.0002049	7277.11	0.0004388
17.32	0.0005989	677.32	3.403e-05	1337.32	5.063e-05	1997.32	6.446e-05	2657.32	7.286e-05	3317.32	7.747e-05	3977.32	7.859e-05	4637.32	8.115e-05	5297.32	9.242e-05	5957.32	0.0001193	6617.32	0.0002046	7277.32	0.0004398
17.53	0.0006008	677.53	3.29e-05	1337.53	5.032e-05	1997.53	6.476e-05	2657.53	6.978e-05	3317.53	7.685e-05	3977.53	7.788e-05	4637.53	8.095e-05	5297.53	9.14e-05	5957.53	0.0001188	6617.53	0.0002036	7277.53	0.0004395
17.74	0.0005999	677.74	3.403e-05	1337.74	5.022e-05	1997.74	6.394e-05	2657.74	7.224e-05	3317.74	7.644e-05	3977.74	7.808e-05	4637.74	8.054e-05	5297.74	9.253e-05	5957.74	0.0001206	6617.74	0.0002039	7277.74	0.0004407
17.95	0.0005991	677.95	3.454e-05	1337.95	5.134e-05	1997.95	6.333e-05	2657.95	7.173e-05	3317.95	7.695e-05	3977.95	7.736e-05	4637.95	8.074e-05	5297.95	9.027e-05	5957.95	0.0001201	6617.95	0.0002053	7277.95	0.0004404
18.16	0.000597	678.16	3.321e-05	1338.16	5.042e-05	1998.16	6.292e-05	2658.16	7.06e-05	3318.16	7.572e-05	3978.16	7.952e-05	4638.16	8.095e-05	5298.16	9.171e-05	5958.16	0.0001193	6618.16	0.0002042	7278.16	0.0004409
18.37	0.0005958	678.37	3.341e-05	1338.37	5.145e-05	1998.37	6.343e-05	2658.37	7.03e-05	3318.37	7.757e-05	3978.37	7.767e-05	4638.37	8.105e-05	5298.37	9.15e-05	5958.37	0.0001195	6618.37	0.0002048	7278.37	0.0004413
18.58	0.0005954	678.58	3.454e-05	1338.58	4.94e-05	1998.58	6.333e-05	2658.58	7.091e-05	3318.58	7.818e-05	3978.58	7.849e-05	4638.58	8.003e-05	5298.58	9.048e-05	5958.58	0.0001209	6618.58	0.0002046	7278.58	0.000443
18.79	0.0005954	678.79	3.3e-05	1338.79	4.796e-05	1998.79	6.261e-05	2658.79	7.081e-05	3318.79	7.695e-05	3978.79	7.859e-05	4638.79	8.064e-05	5298.79	9.13e-05	5958.79	0.0001216	6618.79	0.0002043	7278.79	0.000441
19	0.000594	679	3.331e-05	1339	4.991e-05	1999	6.312e-05	2659	7.245e-05	3319	7.654e-05	3979	7.777e-05	4639	7.931e-05	5299	9.283e-05	5959	0.0001207	6619	0.0002038	7279	0.0004431
19.21	0.0005941	679.21	3.372e-05	1339.21	5.032e-05	1999.21	6.159e-05	2659.21	7.163e-05	3319.21	7.521e-05	3979.21	7.788e-05	4639.21	8.044e-05	5299.21	9.16e-05	5959.21	0.0001201	6619.21	0.0002056	7279.21	0.0004439
19.42	0.0005927	679.42	3.229e-05	1339.42	5.032e-05	1999.42	6.241e-05	2659.42	7.06e-05	3319.42	7.736e-05	3979.42	7.941e-05	4639.42	8.126e-05	5299.42	9.191e-05	5959.42	0.0001204	6619.42	0.000205	7279.42	0.0004435
19.63	0.0005927	679.63	3.331e-05	1339.63	5.052e-05	1999.63	6.23e-05	2659.63	7.275e-05	3319.63	7.675e-05	3979.63	7.665e-05	4639.63	8.054e-05	5299.63	9.017e-05	5959.63	0.0001197	6619.63	0.000207	7279.63	0.0004452
19.84	0.0005903	679.84	3.393e-05	1339.84	4.981e-05	1999.84	6.292e-05	2659.84	7.101e-05	3319.84	7.613e-05	3979.84	7.952e-05	4639.84	8.044e-05	5299.84	9.089e-05	5959.84	0.0001203	6619.84	0.0002067	7279.84	0.0004439
20.05	0.0005904	680.05	3.434e-05	1340.05	5.032e-05	2000.05	6.323e-05	2660.05	7.122e-05	3320.05	7.757e-05	3980.05	7.767e-05	4640.05	8.095e-05	5300.05	9.037e-05	5960.05	0.0001198	6620.05	0.0002058	7280.05	0.0004465
20.26	0.0005896	680.26	3.239e-05	1340.26	4.919e-05	2000.26	6.353e-05	2660.26	7.163e-05	3320.26	7.777e-05	3980.26	7.829e-05	4640.26	8.095e-05	5300.26	9.15e-05	5960.26	0.0001209	6620.26	0.0002075	7280.26	0.0004455
20.47	0.0005887	680.47	3.229e-05	1340.47	5.022e-05	2000.47	6.292e-05	2660.47	7.132e-05	3320.47	7.603e-05	3980.47	7.9e-05	4640.47	8.044e-05	5300.47	9.068e-05	5960.47	0.0001201	6620.47	0.0002054	7280.47	0.0004445
20.68	0.0005881	680.68	3.536e-05	1340.68	5.032e-05	2000.68	6.251e-05	2660.68	7.03e-05	3320.68	7.695e-05	3980.68	7.808e-05	4640.68	8.074e-05	5300.68	9.13e-05	5960.68	0.0001209	6620.68	0.0002076	7280.68	0.0004458
20.89	0.0005871	680.89	3.403e-05	1340.89	4.94e-05	2000.89	6.374e-05	2660.89	7.009e-05	3320.89	7.491e-05	3980.89	7.829e-05	4640.89	8.013e-05	5300.89	9.171e-05	5960.89	0.0001203	6620.89	0.0002059	7280.89	0.0004451
21.1	0.0005869	681.1	3.423e-05	1341.1	5.093e-05	2001.1	6.189e-05	2661.1	7.081e-05	3321.1	7.736e-05	3981.1	7.88e-05	4641.1	7.993e-05	5301.1	9.212e-05	5961.1	0.0001198	6621.1	0.0002067	7281.1	0.0004463
21.31	0.0005847	681.31	3.485e-05	1341.31	4.95e-05	2001.31	6.23e-05	2661.31	7.06e-05	3321.31	7.593e-05	3981.31	7.757e-05	4641.31	8.023e-05	5301.31	9.191e-05	5961.31	0.0001186	6621.31	0.0002077	7281.31	0.0004466
21.52	0.0005825	681.52	3.239e-05	1341.52	5.042e-05	2001.52	6.364e-05	2661.52	7.122e-05	3321.52	7.818e-05	3981.52	7.808e-05	4641.52	8.156e-05	5301.52	9.119e-05	5961.52	0.0001195	6621.52	0.0002074	7281.52	0.0004473
21.73	0.0005804	681.73	3.454e-05	1341.73	5.011e-05	2001.73	6.21e-05	2661.73	7.193e-05	3321.73	7.624e-05	3981.73	7.911e-05	4641.73	8.105e-05	5301.73	9.16e-05	5961.73	0.0001197	6621.73	0.0002076	7281.73	0.0004472
21.94	0.0005796	681.94	3.382e-05	1341.94	4.981e-05	2001.94	6.282e-05	2661.94	7.111e-05	3321.94	7.552e-05	3981.94	7.962e-05	4641.94	8.136e-05	5301.94	9.089e-05	5961.94	0.0001215	6621.94	0.0002087	7281.94	0.0004471
22.15	0.0005778	682.15	3.454e-05	1342.15	4.97e-05	2002.15	6.189e-05	2662.15	6.948e-05	3322.15	7.675e-05	3982.15	7.911e-05	4642.15	8.341e-05	5302.15	9.027e-05	5962.15	0.0001205	6622.15	0.0002077	7282.15	0.0004483
22.36	0.0005782	682.36	3.495e-05	1342.36	4.919e-05	2002.36	6.292e-05	2662.36	7.091e-05	3322.36	7.613e-05	3982.36	7.654e-05	4642.36	8.044e-05	5302.36	9.191e-05	5962.36	0.000121	6622.36	0.0002081	7282.36	0.0004473
22.57	0.0005751	682.57	3.536e-05	1342.57	5.022e-05	2002.57	6.302e-05	2662.57	6.999e-05	3322.57	7.521e-05	3982.57	7.767e-05	4642.57	8.126e-05	5302.57	9.109e-05	5962.57	0.0001205	6622.57	0.0002084	7282.57	0.000448
22.78	0.0005745	682.78	3.403e-05	1342.78	4.97e-05	2002.78	6.333e-05	2662.78	7.132e-05	3322.78	7.777e-05	3982.78	7.911e-05	4642.78	8.054e-05	5302.78	9.068e-05	5962.78	0.0001213	6622.78	0.0002078	7282.78	0.0004492
22.99	0.000573	682.99	3.608e-05	1342.99	5.083e-05	2002.99	6.22e-05	2662.99	7.019e-05	3322.99	7.542e-05	3982.99	7.644e-05	4642.99	8.054e-05	5302.99	9.222e-05	5962.99	0.0001203	6622.99	0.0002084	7282.99	0.0004493
23.2	0.000573	683.2	3.475e-05	1343.2	4.96e-05	2003.2	6.343e-05	2663.2	7.06e-05	3323.2	7.634e-05	3983.2	7.695e-05	4643.2	8.126e-05	5303.2	9.16e-05	5963.2	0.0001196	6623.2	0.0002075	7283.2	0.0004485
23.41	0.0005711	683.41	3.454e-05	1343.41	5.011e-05	2003.41	6.271e-05	2663.41	6.968e-05	3323.41	7.583e-05	3983.41	7.675e-05	4643.41	8.115e-05	5303.41	9.058e-05	5963.41	0.0001207	6623.41	0.0002077	7283.41	0.0004502
23.62	0.0005679	683.62	3.536e-05	1343.62	5.022e-05	2003.62	6.302e-05	2663.62	7.163e-05	3323.62	7.644e-05	3983.62	7.818e-05	4643.62	8.126e-05	5303.62	9.027e-05	5963.62	0.000122	6623.62	0.0002085	7283.62	0.0004497
23.83	0.0005665	683.83	3.464e-05	1343.83	5.124e-05	2003.83	6.405e-05	2663.83	7.122e-05	3323.83	7.695e-05	3983.83	7.798e-05	4643.83	8.126e-05	5303.83	9.13e-05	5963.83	0.0001204	6623.83	0.0002081	7283.83	0.0004504
24.04	0.0005643	684.04	3.382e-05	1344.04	4.97e-05	2004.04	6.179e-05	2664.04	7.091e-05	3324.04	7.603e-05	3984.04	7.716e-05	4644.04	8.115e-05	5304.04	9.119e-05	5964.04	0.0001208	6624.04	0.0002091	7284.04	0.0004501
24.25	0.0005623	684.25	3.516e-05	1344.25	5.001e-05	2004.25	6.282e-05	2664.25	7.245e-05	3324.25	7.583e-05	3984.25	7.859e-05	4644.25	8.054e-05	5304.25	9.007e-05	5964.25	0.0001216	6624.25	0.0002075	7284.25	0.0004502
24.46	0.0005609	684.46	3.352e-05	1344.46	5.063e-05	2004.46	6.446e-05	2664.46	7.06e-05	3324.46	7.644e-05	3984.46	7.911e-05	4644.46	8.054e-05	5304.46	9.191e-05	5964.46	0.0001219	6624.46	0.0002088	7284.46	0.0004514
24.67	0.0005571	684.67	3.485e-05	1344.67	5.104e-05	2004.67	6.282e-05	2664.67	7.091e-05	3324.67	7.613e-05	3984.67	7.695e-05	4644.67	8.074e-05	5304.67	9.16e-05	5964.67	0.0001221	6624.67	0.0002083	7284.67	0.0004523
24.88	0.0005573	684.88	3.382e-05	1344.88	5.042e-05	2004.88	6.241e-05	2664.88	7.265e-05	3324.88	7.654e-05	3984.88	7.747e-05	4644.88	8.044e-05	5304.88	9.201e-05	5964.88	0.0001225	6624.88	0.0002099	7284.88	0.0004515
25.09	0.0005538	685.09	3.485e-05	1345.09	5.052e-05	2005.09	6.302e-05	2665.09	7.163e-05	3325.09	7.542e-05	3985.09	7.798e-05	4645.09	8.023e-05	5305.09	9.109e-05	5965.09	0.000122	6625.09	0.0002098	7285.09	0.0004516
25.3	0.000552	685.3	3.505e-05	1345.3	4.97e-05	2005.3	6.282e-05	2665.3	7.081e-05	3325.3	7.767e-05	3985.3	7.88e-05	4645.3	8.3e-05	5305.3	9.263e-05	5965.3	0.0001225	6625.3	0.0002104	7285.3	0.000452
25.51	0.0005511	685.51	3.475e-05	1345.51	4.97e-05	2005.51	6.241e-05	2665.51	7.214e-05	3325.51	7.644e-05	3985.51	7.829e-05	4645.51	8.095e-05	5305.51	9.099e-05	5965.51	0.0001217	6625.51	0.0002095	7285.51	0.0004527
25.72	0.0005493	685.72	3.464e-05	1345.72	5.001e-05	2005.72	6.323e-05	2665.72	7.101e-05	3325.72	7.583e-05	3985.72	7.829e-05	4645.72	8.095e-05	5305.72	9.109e-05	5965.72	0.0001222	6625.72	0.0002107	7285.72	0.0004528
25.93	0.000547	685.93	3.546e-05	1345.93	5.063e-05	2005.93	6.22e-05	2665.93	7.06e-05	3325.93	7.654e-05	3985.93	7.767e-05	4645.93	8.085e-05	5305.93	9.048e-05	5965.93	0.0001217	6625.93	0.0002111	7285.93	0.0004545
26.14	0.0005463	686.14	3.454e-05	1346.14	5.032e-05	2006.14	6.271e-05	2666.14	7.173e-05	3326.14	7.583e-05	3986.14	7.685e-05	4646.14	8.136e-05	5306.14	9.15e-05	5966.14	0.0001216	6626.14	0.0002116	7286.14	0.0004553
26.35	0.0005431	686.35	3.464e-05	1346.35	5.011e-05	2006.35	6.241e-05	2666.35	7.07e-05	3326.35	7.603e-05	3986.35	7.808e-05	4646.35	8.167e-05	5306.35	9.14e-05	5966.35	0.0001223	6626.35	0.0002107	7286.35	0.0004549
26.56	0.0005426	686.56	3.444e-05	1346.56	5.093e-05	2006.56	6.374e-05	2666.56	7.163e-05	3326.56	7.562e-05	3986.56	7.716e-05	4646.56	8.146e-05	5306.56	9.181e-05	5966.56	0.0001231	6626.56	0.0002091	7286.56	0.0004542
26.77	0.0005398	686.77	3.454e-05	1346.77	5.114e-05	2006.77	6.343e-05	2666.77	7.111e-05	3326.77	7.665e-05	3986.77	7.788e-05	4646.77	8.126e-05	5306.77	9.119e-05	5966.77	0.0001217	6626.77	0.0002106	7286.77	0.000457
26.98	0.0005379	686.98	3.516e-05	1346.98	4.94e-05	2006.98	6.364e-05	2666.98	7.04e-05	3326.98	7.613e-05	3986.98	7.757e-05	4646.98	8.033e-05	5306.98	9.181e-05	5966.98	0.0001226	6626.98	0.000212	7286.98	0.0004551
27.19	0.0005359	687.19	3.485e-05	1347.19	5.042e-05	2007.19	6.179e-05	2667.19	7.07e-05	3327.19	7.695e-05	3987.19	7.808e-05	4647.19	7.982e-05	5307.19	9.068e-05	5967.19	0.0001231	6627.19	0.0002129	7287.19	0.0004574
27.4	0.000535	687.4	3.393e-05	1347.4	4.96e-05	2007.4	6.364e-05	2667.4	7.316e-05	3327.4	7.562e-05	3987.4	7.921e-05	4647.4	8.095e-05	5307.4	9.294e-05	5967.4	0.0001238	6627.4	0.0002124	7287.4	0.0004568
27.61	0.0005325	687.61	3.434e-05	1347.61	5.022e-05	2007.61	6.384e-05	2667.61	7.183e-05	3327.61	7.654e-05	3987.61	7.839e-05	4647.61	8.044e-05	5307.61	9.253e-05	5967.61	0.0001228	6627.61	0.0002111	7287.61	0.0004574
27.82	0.0005299	687.82	3.341e-05	1347.82	5.022e-05	2007.82	6.323e-05	2667.82	7.163e-05	3327.82	7.695e-05	3987.82	7.89e-05	4647.82	8.105e-05	5307.82	9.222e-05	5967.82	0.0001217	6627.82	0.0002139	7287.82	0.0004567
28.03	0.0005287	688.03	3.505e-05	1348.03	4.981e-05	2008.03	6.241e-05	2668.03	7.214e-05	3328.03	7.685e-05	3988.03	7.788e-05	4648.03	8.115e-05	5308.03	9.181e-05	5968.03	0.0001236	6628.03	0.0002126	7288.03	0.0004578
28.24	0.0005253	688.24	3.454e-05	1348.24	5.175e-05	2008.24	6.394e-05	2668.24	7.07e-05	3328.24	7.634e-05	3988.24	7.972e-05	4648.24	8.074e-05	5308.24	9.048e-05	5968.24	0.0001218	6628.24	0.0002131	7288.24	0.000458
28.45	0.0005251	688.45	3.546e-05	1348.45	5.196e-05	2008.45	6.353e-05	2668.45	6.989e-05	3328.45	7.675e-05	3988.45	7.87e-05	4648.45	8.074e-05	5308.45	9.119e-05	5968.45	0.0001231	6628.45	0.0002122	7288.45	0.000459
28.66	0.0005224	688.66	3.485e-05	1348.66	5.083e-05	2008.66	6.364e-05	2668.66	7.214e-05	3328.66	7.532e-05	3988.66	7.829e-05	4648.66	8.064e-05	5308.66	9.15e-05	5968.66	0.0001236	6628.66	0.0002133	7288.66	0.0004611
28.87	0.0005223	688.87	3.382e-05	1348.87	5.032e-05	2008.87	6.374e-05	2668.87	7.101e-05	3328.87	7.552e-05	3988.87	7.767e-05	4648.87	8.013e-05	5308.87	9.324e-05	5968.87	0.0001217	6628.87	0.0002129	7288.87	0.0004607
29.08	0.0005194	689.08	3.464e-05	1349.08	4.981e-05	2009.08	6.425e-05	2669.08	7.101e-05	3329.08	7.685e-05	3989.08	7.829e-05	4649.08	8.228e-05	5309.08	9.13e-05	5969.08	0.0001228	6629.08	0.0002139	7289.08	0.0004604
29.29	0.0005167	689.29	3.557e-05	1349.29	5.022e-05	2009.29	6.271e-05	2669.29	7.111e-05	3329.29	7.624e-05	3989.29	7.87e-05	4649.29	8.033e-05	5309.29	9.242e-05	5969.29	0.0001233	6629.29	0.000213	7289.29	0.0004624
29.5	0.0005155	689.5	3.526e-05	1349.5	5.093e-05	2009.5	6.282e-05	2669.5	7.214e-05	3329.5	7.665e-05	3989.5	7.777e-05	4649.5	8.228e-05	5309.5	9.16e-05	5969.5	0.0001244	6629.5	0.0002135	7289.5	0.000462
29.71	0.0005139	689.71	3.659e-05	1349.71	4.95e-05	2009.71	6.282e-05	2669.71	7.101e-05	3329.71	7.675e-05	3989.71	7.788e-05	4649.71	8.146e-05	5309.71	9.15e-05	5969.71	0.0001237	6629.71	0.0002142	7289.71	0.0004624
29.92	0.0005118	689.92	3.434e-05	1349.92	5.104e-05	2009.92	6.435e-05	2669.92	7.163e-05	3329.92	7.695e-05	3989.92	7.859e-05	4649.92	8.187e-05	5309.92	9.13e-05	5969.92	0.0001237	6629.92	0.0002148	7289.92	0.0004625
30.13	0.0005091	690.13	3.536e-05	1350.13	5.032e-05	2010.13	6.323e-05	2670.13	7.101e-05	3330.13	7.562e-05	3990.13	7.777e-05	4650.13	8.156e-05	5310.13	9.263e-05	5970.13	0.0001223	6630.13	0.0002136	7290.13	0.0004632
30.34	0.0005084	690.34	3.546e-05	1350.34	5.032e-05	2010.34	6.353e-05	2670.34	7.183e-05	3330.34	7.644e-05	3990.34	7.89e-05	4650.34	8.064e-05	5310.34	9.16e-05	5970.34	0.0001234	6630.34	0.0002138	7290.34	0.0004627
30.55	0.0005055	690.55	3.526e-05	1350.55	5.104e-05	2010.55	6.271e-05	2670.55	7.142e-05	3330.55	7.767e-05	3990.55	7.89e-05	4650.55	8.085e-05	5310.55	9.263e-05	5970.55	0.0001245	6630.55	0.0002146	7290.55	0.0004632
30.76	0.0005036	690.76	3.639e-05	1350.76	4.95e-05	2010.76	6.302e-05	2670.76	7.183e-05	3330.76	7.654e-05	3990.76	7.634e-05	4650.76	8.146e-05	5310.76	9.212e-05	5970.76	0.0001222	6630.76	0.0002165	7290.76	0.000464
30.97	0.0005022	690.97	3.577e-05	1350.97	5.093e-05	2010.97	6.333e-05	2670.97	7.06e-05	3330.97	7.706e-05	3990.97	7.818e-05	4650.97	8.105e-05	5310.97	9.417e-05	5970.97	0.000124	6630.97	0.0002157	7290.97	0.0004642
31.18	0.000499	691.18	3.485e-05	1351.18	5.206e-05	2011.18	6.343e-05	2671.18	7.081e-05	3331.18	7.624e-05	3991.18	7.798e-05	4651.18	8.146e-05	5311.18	9.437e-05	5971.18	0.0001233	6631.18	0.000216	7291.18	0.0004654
31.39	0.0004964	691.39	3.403e-05	1351.39	5.073e-05	2011.39	6.425e-05	2671.39	7.214e-05	3331.39	7.634e-05	3991.39	7.9e-05	4651.39	8.259e-05	5311.39	9.335e-05	5971.39	0.0001245	6631.39	0.0002139	7291.39	0.0004658
31.6	0.000497	691.6	3.536e-05	1351.6	5.001e-05	2011.6	6.415e-05	2671.6	7.163e-05	3331.6	7.634e-05	3991.6	7.952e-05	4651.6	8.085e-05	5311.6	9.355e-05	5971.6	0.0001214	6631.6	0.0002165	7291.6	0.0004668
31.81	0.0004968	691.81	3.557e-05	1351.81	5.063e-05	2011.81	6.415e-05	2671.81	7.163e-05	3331.81	7.747e-05	3991.81	8.105e-05	4651.81	8.156e-05	5311.81	9.314e-05	5971.81	0.0001251	6631.81	0.0002161	7291.81	0.0004673
32.02	0.0004933	692.02	3.557e-05	1352.02	5.145e-05	2012.02	6.394e-05	2672.02	7.101e-05	3332.02	7.624e-05	3992.02	7.941e-05	4652.02	8.3e-05	5312.02	9.119e-05	5972.02	0.0001235	6632.02	0.0002165	7292.02	0.0004665
32.23	0.0004923	692.23	3.546e-05	1352.23	5.114e-05	2012.23	6.538e-05	2672.23	7.009e-05	3332.23	7.695e-05	3992.23	7.941e-05	4652.23	8.023e-05	5312.23	9.335e-05	5972.23	0.0001234	6632.23	0.0002163	7292.23	0.0004672
32.44	0.0004903	692.44	3.598e-05	1352.44	5.267e-05	2012.44	6.425e-05	2672.44	7.245e-05	3332.44	7.654e-05	3992.44	7.859e-05	4652.44	8.197e-05	5312.44	9.345e-05	5972.44	0.0001222	6632.44	0.0002177	7292.44	0.0004686
32.65	0.0004888	692.65	3.557e-05	1352.65	5.226e-05	2012.65	6.333e-05	2672.65	7.193e-05	3332.65	7.777e-05	3992.65	7.89e-05	4652.65	8.177e-05	5312.65	9.273e-05	5972.65	0.0001231	6632.65	0.000216	7292.65	0.0004686
32.86	0.0004866	692.86	3.567e-05	1352.86	5.114e-05	2012.86	6.302e-05	2672.86	7.06e-05	3332.86	7.665e-05	3992.86	7.911e-05	4652.86	8.269e-05	5312.86	9.294e-05	5972.86	0.0001239	6632.86	0.0002184	7292.86	0.0004686
33.07	0.0004853	693.07	3.587e-05	1353.07	5.155e-05	2013.07	6.282e-05	2673.07	7.142e-05	3333.07	7.726e-05	3993.07	7.941e-05	4653.07	8.136e-05	5313.07	9.437e-05	5973.07	0.0001243	6633.07	0.0002172	7293.07	0.0004694
33.28	0.000484	693.28	3.598e-05	1353.28	5.155e-05	2013.28	6.466e-05	2673.28	7.204e-05	3333.28	7.767e-05	3993.28	7.829e-05	4653.28	8.218e-05	5313.28	9.324e-05	5973.28	0.0001231	6633.28	0.0002176	7293.28	0.0004701
33.49	0.0004809	693.49	3.69e-05	1353.49	5.073e-05	2013.49	6.415e-05	2673.49	7.152e-05	3333.49	7.736e-05	3993.49	7.962e-05	4653.49	8.177e-05	5313.49	9.283e-05	5973.49	0.0001249	6633.49	0.0002187	7293.49	0.00047
33.7	0.0004804	693.7	3.659e-05	1353.7	5.216e-05	2013.7	6.446e-05	2673.7	7.122e-05	3333.7	7.829e-05	3993.7	7.87e-05	4653.7	8.249e-05	5313.7	9.283e-05	5973.7	0.0001241	6633.7	0.000219	7293.7	0.0004718
33.91	0.0004784	693.91	3.505e-05	1353.91	5.175e-05	2013.91	6.446e-05	2673.91	7.163e-05	3333.91	7.716e-05	3993.91	7.982e-05	4653.91	8.064e-05	5313.91	9.437e-05	5973.91	0.000124	6633.91	0.0002177	7293.91	0.0004708
34.12	0.0004766	694.12	3.577e-05	1354.12	5.083e-05	2014.12	6.528e-05	2674.12	7.193e-05	3334.12	7.695e-05	3994.12	7.849e-05	4654.12	8.269e-05	5314.12	9.386e-05	5974.12	0.0001226	6634.12	0.0002186	7294.12	0.0004725
34.33	0.000474	694.33	3.598e-05	1354.33	5.083e-05	2014.33	6.323e-05	2674.33	7.224e-05	3334.33	7.706e-05	3994.33	7.88e-05	4654.33	8.156e-05	5314.33	9.457e-05	5974.33	0.000124	6634.33	0.0002184	7294.33	0.000474
34.54	0.0004746	694.54	3.618e-05	1354.54	4.96e-05	2014.54	6.446e-05	2674.54	7.234e-05	3334.54	7.767e-05	3994.54	7.87e-05	4654.54	8.074e-05	5314.54	9.355e-05	5974.54	0.0001241	6634.54	0.0002189	7294.54	0.0004733
34.75	0.0004717	694.75	3.587e-05	1354.75	5.104e-05	2014.75	6.282e-05	2674.75	7.204e-05	3334.75	7.808e-05	3994.75	7.9e-05	4654.75	8.136e-05	5314.75	9.324e-05	5974.75	0.0001251	6634.75	0.000218	7294.75	0.0004726
34.96	0.000469	694.96	3.598e-05	1354.96	5.155e-05	2014.96	6.364e-05	2674.96	7.152e-05	3334.96	7.685e-05	3994.96	7.88e-05	4654.96	8.341e-05	5314.96	9.447e-05	5974.96	0.0001252	6634.96	0.0002179	7294.96	0.0004748
35.17	0.0004686	695.17	3.567e-05	1355.17	5.185e-05	2015.17	6.405e-05	2675.17	7.224e-05	3335.17	7.747e-05	3995.17	7.9e-05	4655.17	8.259e-05	5315.17	9.386e-05	5975.17	0.0001262	6635.17	0.0002175	7295.17	0.0004749
35.38	0.0004662	695.38	3.68e-05	1355.38	5.206e-05	2015.38	6.456e-05	2675.38	7.265e-05	3335.38	7.685e-05	3995.38	7.941e-05	4655.38	8.269e-05	5315.38	9.253e-05	5975.38	0.0001239	6635.38	0.0002199	7295.38	0.0004748
35.59	0.0004654	695.59	3.598e-05	1355.59	5.073e-05	2015.59	6.394e-05	2675.59	7.265e-05	3335.59	7.798e-05	3995.59	7.962e-05	4655.59	8.249e-05	5315.59	9.437e-05	5975.59	0.0001251	6635.59	0.0002212	7295.59	0.0004753
35.8	0.0004633	695.8	3.608e-05	1355.8	5.237e-05	2015.8	6.364e-05	2675.8	7.183e-05	3335.8	7.767e-05	3995.8	7.941e-05	4655.8	8.259e-05	5315.8	9.376e-05	5975.8	0.0001238	6635.8	0.0002207	7295.8	0.0004754
36.01	0.0004602	696.01	3.536e-05	1356.01	5.134e-05	2016.01	6.538e-05	2676.01	7.193e-05	3336.01	7.829e-05	3996.01	7.952e-05	4656.01	8.228e-05	5316.01	9.314e-05	5976.01	0.0001245	6636.01	0.0002196	7296.01	0.0004772
36.22	0.0004598	696.22	3.516e-05	1356.22	5.165e-05	2016.22	6.415e-05	2676.22	7.224e-05	3336.22	7.685e-05	3996.22	7.972e-05	4656.22	8.29e-05	5316.22	9.488e-05	5976.22	0.0001239	6636.22	0.0002207	7296.22	0.0004782
36.43	0.0004583	696.43	3.68e-05	1356.43	5.216e-05	2016.43	6.466e-05	2676.43	7.306e-05	3336.43	7.9e-05	3996.43	7.829e-05	4656.43	8.259e-05	5316.43	9.365e-05	5976.43	0.0001245	6636.43	0.0002208	7296.43	0.0004765
36.64	0.0004578	696.64	3.741e-05	1356.64	5.196e-05	2016.64	6.538e-05	2676.64	7.122e-05	3336.64	7.88e-05	3996.64	8.023e-05	4656.64	8.331e-05	5316.64	9.376e-05	5976.64	0.0001255	6636.64	0.0002208	7296.64	0.0004796
36.85	0.0004544	696.85	3.71e-05	1356.85	5.226e-05	2016.85	6.425e-05	2676.85	7.06e-05	3336.85	7.798e-05	3996.85	7.941e-05	4656.85	8.249e-05	5316.85	9.56e-05	5976.85	0.0001253	6636.85	0.0002214	7296.85	0.0004793
37.06	0.0004521	697.06	3.577e-05	1357.06	5.216e-05	2017.06	6.384e-05	2677.06	7.409e-05	3337.06	7.747e-05	3997.06	8.003e-05	4657.06	8.218e-05	5317.06	9.273e-05	5977.06	0.0001254	6637.06	0.0002201	7297.06	0.0004799
37.27	0.0004514	697.27	3.68e-05	1357.27	5.114e-05	2017.27	6.446e-05	2677.27	7.152e-05	3337.27	7.747e-05	3997.27	7.89e-05	4657.27	8.208e-05	5317.27	9.417e-05	5977.27	0.0001249	6637.27	0.0002222	7297.27	0.0004794
37.48	0.0004484	697.48	3.721e-05	1357.48	5.226e-05	2017.48	6.323e-05	2677.48	7.275e-05	3337.48	7.767e-05	3997.48	7.972e-05	4657.48	8.372e-05	5317.48	9.263e-05	5977.48	0.0001253	6637.48	0.0002212	7297.48	0.0004799
37.69	0.0004474	697.69	3.618e-05	1357.69	5.093e-05	2017.69	6.374e-05	2677.69	7.275e-05	3337.69	7.798e-05	3997.69	7.972e-05	4657.69	8.29e-05	5317.69	9.324e-05	5977.69	0.0001254	6637.69	0.0002216	7297.69	0.0004798
37.9	0.000446	697.9	3.598e-05	1357.9	5.278e-05	2017.9	6.609e-05	2677.9	7.204e-05	3337.9	7.798e-05	3997.9	7.9e-05	4657.9	8.3e-05	5317.9	9.55e-05	5977.9	0.0001244	6637.9	0.0002216	7297.9	0.0004806
38.11	0.0004428	698.11	3.761e-05	1358.11	5.145e-05	2018.11	6.446e-05	2678.11	7.193e-05	3338.11	7.808e-05	3998.11	7.849e-05	4658.11	8.29e-05	5318.11	9.478e-05	5978.11	0.0001258	6638.11	0.0002213	7298.11	0.0004793
38.32	0.0004416	698.32	3.618e-05	1358.32	5.237e-05	2018.32	6.558e-05	2678.32	7.265e-05	3338.32	7.829e-05	3998.32	8.003e-05	4658.32	8.228e-05	5318.32	9.529e-05	5978.32	0.0001261	6638.32	0.0002224	7298.32	0.0004799
38.53	0.0004408	698.53	3.669e-05	1358.53	5.175e-05	2018.53	6.476e-05	2678.53	7.204e-05	3338.53	7.89e-05	3998.53	8.003e-05	4658.53	8.382e-05	5318.53	9.437e-05	5978.53	0.0001251	6638.53	0.0002217	7298.53	0.0004816
38.74	0.0004388	698.74	3.782e-05	1358.74	5.165e-05	2018.74	6.507e-05	2678.74	7.245e-05	3338.74	7.767e-05	3998.74	7.931e-05	4658.74	8.372e-05	5318.74	9.468e-05	5978.74	0.0001259	6638.74	0.0002229	7298.74	0.0004825
38.95	0.0004366	698.95	3.649e-05	1358.95	5.267e-05	2018.95	6.425e-05	2678.95	7.265e-05	3338.95	7.839e-05	3998.95	8.033e-05	4658.95	8.167e-05	5318.95	9.519e-05	5978.95	0.0001255	6638.95	0.0002235	7298.95	0.0004821
39.16	0.0004355	699.16	3.751e-05	1359.16	5.237e-05	2019.16	6.507e-05	2679.16	7.234e-05	3339.16	7.849e-05	3999.16	7.921e-05	4659.16	8.249e-05	5319.16	9.345e-05	5979.16	0.000126	6639.16	0.0002228	7299.16	0.0004814
39.37	0.0004335	699.37	3.659e-05	1359.37	5.308e-05	2019.37	6.425e-05	2679.37	7.234e-05	3339.37	7.931e-05	3999.37	7.911e-05	4659.37	8.29e-05	5319.37	9.488e-05	5979.37	0.0001261	6639.37	0.0002224	7299.37	0.0004837
39.58	0.0004326	699.58	3.69e-05	1359.58	5.267e-05	2019.58	6.528e-05	2679.58	7.275e-05	3339.58	7.88e-05	3999.58	8.003e-05	4659.58	8.126e-05	5319.58	9.519e-05	5979.58	0.0001265	6639.58	0.0002237	7299.58	0.0004836
39.79	0.0004295	699.79	3.71e-05	1359.79	5.308e-05	2019.79	6.466e-05	2679.79	7.337e-05	3339.79	7.89e-05	3999.79	8.023e-05	4659.79	8.351e-05	5319.79	9.478e-05	5979.79	0.0001269	6639.79	0.0002223	7299.79	0.0004843
40	0.0004279	700	3.68e-05	1360	5.216e-05	2020	6.548e-05	2680	7.275e-05	3340	7.808e-05	4000	8.095e-05	4660	8.269e-05	5320	9.478e-05	5980	0.0001254	6640	0.0002243	7300	0.0004842
40.21	0.0004262	700.21	3.721e-05	1360.21	5.145e-05	2020.21	6.528e-05	2680.21	7.306e-05	3340.21	7.972e-05	4000.21	8.074e-05	4660.21	8.31e-05	5320.21	9.386e-05	5980.21	0.0001266	6640.21	0.0002241	7300.21	0.0004841
40.42	0.0004242	700.42	3.823e-05	1360.42	5.36e-05	2020.42	6.538e-05	2680.42	7.327e-05	3340.42	7.87e-05	4000.42	7.89e-05	4660.42	8.331e-05	5320.42	9.57e-05	5980.42	0.0001261	6640.42	0.000223	7300.42	0.0004844
40.63	0.0004225	700.63	3.608e-05	1360.63	5.145e-05	2020.63	6.487e-05	2680.63	7.316e-05	3340.63	7.829e-05	4000.63	8.074e-05	4660.63	8.228e-05	5320.63	9.519e-05	5980.63	0.0001273	6640.63	0.0002236	7300.63	0.0004847
40.84	0.0004219	700.84	3.68e-05	1360.84	5.196e-05	2020.84	6.405e-05	2680.84	7.419e-05	3340.84	7.808e-05	4000.84	8.054e-05	4660.84	8.361e-05	5320.84	9.509e-05	5980.84	0.0001265	6640.84	0.0002247	7300.84	0.0004856
41.05	0.0004207	701.05	3.802e-05	1361.05	5.237e-05	2021.05	6.415e-05	2681.05	7.275e-05	3341.05	7.767e-05	4001.05	8.074e-05	4661.05	8.218e-05	5321.05	9.56e-05	5981.05	0.0001276	6641.05	0.0002243	7301.05	0.0004861
41.26	0.0004186	701.26	3.802e-05	1361.26	5.237e-05	2021.26	6.456e-05	2681.26	7.327e-05	3341.26	7.788e-05	4001.26	8.023e-05	4661.26	8.331e-05	5321.26	9.591e-05	5981.26	0.0001261	6641.26	0.0002238	7301.26	0.0004862
41.47	0.0004168	701.47	3.813e-05	1361.47	5.278e-05	2021.47	6.507e-05	2681.47	7.337e-05	3341.47	7.839e-05	4001.47	7.952e-05	4661.47	8.331e-05	5321.47	9.55e-05	5981.47	0.0001278	6641.47	0.0002239	7301.47	0.0004867
41.68	0.0004163	701.68	3.669e-05	1361.68	5.36e-05	2021.68	6.538e-05	2681.68	7.388e-05	3341.68	7.849e-05	4001.68	7.952e-05	4661.68	8.29e-05	5321.68	9.478e-05	5981.68	0.0001266	6641.68	0.0002253	7301.68	0.0004876
41.89	0.0004127	701.89	3.874e-05	1361.89	5.329e-05	2021.89	6.62e-05	2681.89	7.224e-05	3341.89	7.849e-05	4001.89	7.982e-05	4661.89	8.31e-05	5321.89	9.509e-05	5981.89	0.0001276	6641.89	0.0002244	7301.89	0.0004895
42.1	0.0004123	702.1	3.813e-05	1362.1	5.472e-05	2022.1	6.569e-05	2682.1	7.368e-05	3342.1	7.941e-05	4002.1	7.9e-05	4662.1	8.259e-05	5322.1	9.427e-05	5982.1	0.0001273	6642.1	0.0002261	7302.1	0.0004878
42.31	0.0004099	702.31	3.649e-05	1362.31	5.308e-05	2022.31	6.497e-05	2682.31	7.45e-05	3342.31	7.808e-05	4002.31	8.115e-05	4662.31	8.269e-05	5322.31	9.529e-05	5982.31	0.0001274	6642.31	0.0002265	7302.31	0.0004894
42.52	0.0004094	702.52	3.823e-05	1362.52	5.339e-05	2022.52	6.528e-05	2682.52	7.327e-05	3342.52	7.982e-05	4002.52	7.941e-05	4662.52	8.361e-05	5322.52	9.509e-05	5982.52	0.0001279	6642.52	0.0002255	7302.52	0.0004896
42.73	0.0004062	702.73	3.772e-05	1362.73	5.216e-05	2022.73	6.558e-05	2682.73	7.368e-05	3342.73	7.859e-05	4002.73	8.044e-05	4662.73	8.464e-05	5322.73	9.58e-05	5982.73	0.0001283	6642.73	0.000226	7302.73	0.0004903
42.94	0.000405	702.94	3.731e-05	1362.94	5.206e-05	2022.94	6.517e-05	2682.94	7.357e-05	3342.94	7.859e-05	4002.94	8.033e-05	4662.94	8.269e-05	5322.94	9.632e-05	5982.94	0.0001268	6642.94	0.0002258	7302.94	0.0004897
43.15	0.0004038	703.15	3.618e-05	1363.15	5.175e-05	2023.15	6.599e-05	2683.15	7.234e-05	3343.15	7.962e-05	4003.15	7.941e-05	4663.15	8.372e-05	5323.15	9.56e-05	5983.15	0.0001271	6643.15	0.0002253	7303.15	0.0004911
43.36	0.0004016	703.36	3.905e-05	1363.36	5.278e-05	2023.36	6.548e-05	2683.36	7.255e-05	3343.36	7.941e-05	4003.36	8.115e-05	4663.36	8.341e-05	5323.36	9.56e-05	5983.36	0.0001277	6643.36	0.0002266	7303.36	0.0004911
43.57	0.0003996	703.57	3.854e-05	1363.57	5.329e-05	2023.57	6.528e-05	2683.57	7.357e-05	3343.57	7.982e-05	4003.57	8.044e-05	4663.57	8.187e-05	5323.57	9.488e-05	5983.57	0.0001264	6643.57	0.0002278	7303.57	0.0004915
43.78	0.0003992	703.78	3.895e-05	1363.78	5.278e-05	2023.78	6.589e-05	2683.78	7.306e-05	3343.78	7.972e-05	4003.78	8.033e-05	4663.78	8.3e-05	5323.78	9.703e-05	5983.78	0.0001269	6643.78	0.0002278	7303.78	0.0004911
43.99	0.0003962	703.99	3.905e-05	1363.99	5.349e-05	2023.99	6.691e-05	2683.99	7.296e-05	3343.99	7.798e-05	4003.99	8.156e-05	4663.99	8.443e-05	5323.99	9.498e-05	5983.99	0.0001275	6643.99	0.0002268	7303.99	0.0004911
44.2	0.0003941	704.2	3.843e-05	1364.2	5.247e-05	2024.2	6.528e-05	2684.2	7.429e-05	3344.2	7.88e-05	4004.2	7.931e-05	4664.2	8.3e-05	5324.2	9.611e-05	5984.2	0.0001274	6644.2	0.0002269	7304.2	0.0004924
44.41	0.0003934	704.41	3.854e-05	1364.41	5.339e-05	2024.41	6.579e-05	2684.41	7.327e-05	3344.41	7.952e-05	4004.41	8.085e-05	4664.41	8.341e-05	5324.41	9.601e-05	5984.41	0.0001292	6644.41	0.0002271	7304.41	0.0004935
44.62	0.0003932	704.62	3.669e-05	1364.62	5.298e-05	2024.62	6.589e-05	2684.62	7.275e-05	3344.62	7.829e-05	4004.62	8.054e-05	4664.62	8.587e-05	5324.62	9.519e-05	5984.62	0.0001275	6644.62	0.0002273	7304.62	0.0004927
44.83	0.0003901	704.83	3.864e-05	1364.83	5.196e-05	2024.83	6.702e-05	2684.83	7.378e-05	3344.83	7.818e-05	4004.83	8.095e-05	4664.83	8.382e-05	5324.83	9.56e-05	5984.83	0.0001269	6644.83	0.0002279	7304.83	0.0004931
45.04	0.000389	705.04	3.802e-05	1365.04	5.339e-05	2025.04	6.65e-05	2685.04	7.388e-05	3345.04	7.941e-05	4005.04	8.126e-05	4665.04	8.474e-05	5325.04	9.673e-05	5985.04	0.000128	6645.04	0.0002272	7305.04	0.0004951
45.25	0.0003873	705.25	3.833e-05	1365.25	5.308e-05	2025.25	6.62e-05	2685.25	7.286e-05	3345.25	7.982e-05	4005.25	8.064e-05	4665.25	8.31e-05	5325.25	9.509e-05	5985.25	0.0001271	6645.25	0.0002282	7305.25	0.0004957
45.46	0.0003865	705.46	3.895e-05	1365.46	5.39e-05	2025.46	6.538e-05	2685.46	7.419e-05	3345.46	7.982e-05	4005.46	8.136e-05	4665.46	8.484e-05	5325.46	9.591e-05	5985.46	0.0001277	6645.46	0.0002274	7305.46	0.0004951
45.67	0.0003852	705.67	3.782e-05	1365.67	5.37e-05	2025.67	6.681e-05	2685.67	7.368e-05	3345.67	8.085e-05	4005.67	8.085e-05	4665.67	8.351e-05	5325.67	9.724e-05	5985.67	0.0001301	6645.67	0.000228	7305.67	0.0004969
45.88	0.0003835	705.88	3.69e-05	1365.88	5.39e-05	2025.88	6.691e-05	2685.88	7.398e-05	3345.88	8.003e-05	4005.88	8.105e-05	4665.88	8.474e-05	5325.88	9.703e-05	5985.88	0.0001294	6645.88	0.0002271	7305.88	0.000497
46.09	0.0003807	706.09	3.987e-05	1366.09	5.38e-05	2026.09	6.599e-05	2686.09	7.347e-05	3346.09	7.89e-05	4006.09	8.187e-05	4666.09	8.361e-05	5326.09	9.734e-05	5986.09	0.0001293	6646.09	0.0002288	7306.09	0.0004961
46.3	0.0003791	706.3	3.864e-05	1366.3	5.38e-05	2026.3	6.589e-05	2686.3	7.255e-05	3346.3	8.064e-05	4006.3	8.208e-05	4666.3	8.331e-05	5326.3	9.662e-05	5986.3	0.0001294	6646.3	0.000229	7306.3	0.0004976
46.51	0.0003785	706.51	3.915e-05	1366.51	5.442e-05	2026.51	6.691e-05	2686.51	7.409e-05	3346.51	8.023e-05	4006.51	8.177e-05	4666.51	8.505e-05	5326.51	9.662e-05	5986.51	0.0001289	6646.51	0.0002283	7306.51	0.0004977
46.72	0.0003766	706.72	3.946e-05	1366.72	5.442e-05	2026.72	6.63e-05	2686.72	7.398e-05	3346.72	7.829e-05	4006.72	8.074e-05	4666.72	8.546e-05	5326.72	9.673e-05	5986.72	0.0001291	6646.72	0.0002295	7306.72	0.0004986
46.93	0.0003755	706.93	3.895e-05	1366.93	5.37e-05	2026.93	6.722e-05	2686.93	7.378e-05	3346.93	8.074e-05	4006.93	8.013e-05	4666.93	8.382e-05	5326.93	9.621e-05	5986.93	0.0001294	6646.93	0.0002288	7306.93	0.0004992
47.14	0.0003746	707.14	3.997e-05	1367.14	5.483e-05	2027.14	6.64e-05	2687.14	7.234e-05	3347.14	7.982e-05	4007.14	8.044e-05	4667.14	8.443e-05	5327.14	9.734e-05	5987.14	0.00013	6647.14	0.0002303	7307.14	0.0004996
47.35	0.0003729	707.35	3.884e-05	1367.35	5.308e-05	2027.35	6.609e-05	2687.35	7.347e-05	3347.35	7.972e-05	4007.35	8.085e-05	4667.35	8.454e-05	5327.35	9.683e-05	5987.35	0.0001301	6647.35	0.0002299	7307.35	0.0004997
47.56	0.0003707	707.56	3.946e-05	1367.56	5.349e-05	2027.56	6.65e-05	2687.56	7.368e-05	3347.56	7.931e-05	4007.56	7.993e-05	4667.56	8.464e-05	5327.56	9.683e-05	5987.56	0.000131	6647.56	0.00023	7307.56	0.0005013
47.77	0.0003687	707.77	3.884e-05	1367.77	5.37e-05	2027.77	6.63e-05	2687.77	7.46e-05	3347.77	7.88e-05	4007.77	8.126e-05	4667.77	8.474e-05	5327.77	9.693e-05	5987.77	0.0001294	6647.77	0.0002303	7307.77	0.0004992
47.98	0.0003688	707.98	3.823e-05	1367.98	5.38e-05	2027.98	6.507e-05	2687.98	7.296e-05	3347.98	8.105e-05	4007.98	8.085e-05	4667.98	8.484e-05	5327.98	9.591e-05	5987.98	0.0001309	6647.98	0.0002309	7307.98	0.0005006
48.19	0.0003677	708.19	3.936e-05	1368.19	5.452e-05	2028.19	6.722e-05	2688.19	7.511e-05	3348.19	8.003e-05	4008.19	8.156e-05	4668.19	8.535e-05	5328.19	9.683e-05	5988.19	0.0001296	6648.19	0.000231	7308.19	0.0005009
48.4	0.0003664	708.4	4.11e-05	1368.4	5.36e-05	2028.4	6.589e-05	2688.4	7.398e-05	3348.4	7.941e-05	4008.4	8.228e-05	4668.4	8.628e-05	5328.4	9.683e-05	5988.4	0.0001293	6648.4	0.0002321	7308.4	0.0005016
48.61	0.0003646	708.61	3.813e-05	1368.61	5.565e-05	2028.61	6.497e-05	2688.61	7.357e-05	3348.61	7.931e-05	4008.61	8.044e-05	4668.61	8.494e-05	5328.61	9.662e-05	5988.61	0.000129	6648.61	0.000232	7308.61	0.0005028
48.82	0.0003632	708.82	3.905e-05	1368.82	5.442e-05	2028.82	6.661e-05	2688.82	7.347e-05	3348.82	8.115e-05	4008.82	8.115e-05	4668.82	8.341e-05	5328.82	9.734e-05	5988.82	0.0001292	6648.82	0.0002325	7308.82	0.0005026
49.03	0.0003619	709.03	3.864e-05	1369.03	5.452e-05	2029.03	6.548e-05	2689.03	7.409e-05	3349.03	7.962e-05	4009.03	8.095e-05	4669.03	8.648e-05	5329.03	9.652e-05	5989.03	0.0001314	6649.03	0.0002324	7309.03	0.0005034
49.24	0.0003601	709.24	3.977e-05	1369.24	5.349e-05	2029.24	6.62e-05	2689.24	7.357e-05	3349.24	8.054e-05	4009.24	8.29e-05	4669.24	8.474e-05	5329.24	9.765e-05	5989.24	0.0001313	6649.24	0.0002313	7309.24	0.000502
49.45	0.0003598	709.45	3.874e-05	1369.45	5.411e-05	2029.45	6.702e-05	2689.45	7.388e-05	3349.45	7.921e-05	4009.45	7.993e-05	4669.45	8.464e-05	5329.45	9.755e-05	5989.45	0.0001306	6649.45	0.0002332	7309.45	0.0005038
49.66	0.0003578	709.66	3.895e-05	1369.66	5.308e-05	2029.66	6.609e-05	2689.66	7.491e-05	3349.66	8.003e-05	4009.66	8.023e-05	4669.66	8.443e-05	5329.66	9.693e-05	5989.66	0.0001311	6649.66	0.0002341	7309.66	0.0005043
49.87	0.0003566	709.87	3.925e-05	1369.87	5.513e-05	2029.87	6.65e-05	2689.87	7.532e-05	3349.87	7.777e-05	4009.87	8.208e-05	4669.87	8.494e-05	5329.87	9.693e-05	5989.87	0.0001296	6649.87	0.0002333	7309.87	0.0005035
50.08	0.0003558	710.08	4.069e-05	1370.08	5.462e-05	2030.08	6.712e-05	2690.08	7.47e-05	3350.08	8.105e-05	4010.08	8.146e-05	4670.08	8.464e-05	5330.08	9.755e-05	5990.08	0.0001307	6650.08	0.0002339	7310.08	0.0005047
50.29	0.0003545	710.29	3.833e-05	1370.29	5.401e-05	2030.29	6.784e-05	2690.29	7.542e-05	3350.29	7.88e-05	4010.29	8.167e-05	4670.29	8.597e-05	5330.29	9.775e-05	5990.29	0.0001306	6650.29	0.0002353	7310.29	0.000505
50.5	0.0003525	710.5	3.864e-05	1370.5	5.513e-05	2030.5	6.763e-05	2690.5	7.327e-05	3350.5	7.993e-05	4010.5	8.074e-05	4670.5	8.443e-05	5330.5	9.724e-05	5990.5	0.0001306	6650.5	0.0002354	7310.5	0.0005056
50.71	0.0003511	710.71	3.966e-05	1370.71	5.401e-05	2030.71	6.681e-05	2690.71	7.45e-05	3350.71	8.054e-05	4010.71	8.177e-05	4670.71	8.535e-05	5330.71	9.703e-05	5990.71	0.0001299	6650.71	0.0002345	7310.71	0.0005072
50.92	0.0003497	710.92	3.884e-05	1370.92	5.503e-05	2030.92	6.773e-05	2690.92	7.532e-05	3350.92	8.085e-05	4010.92	8.187e-05	4670.92	8.546e-05	5330.92	9.724e-05	5990.92	0.0001319	6650.92	0.000233	7310.92	0.0005067
51.13	0.0003505	711.13	3.966e-05	1371.13	5.493e-05	2031.13	6.681e-05	2691.13	7.388e-05	3351.13	7.952e-05	4011.13	8.218e-05	4671.13	8.474e-05	5331.13	9.734e-05	5991.13	0.00013	6651.13	0.000234	7311.13	0.0005084
51.34	0.0003476	711.34	3.966e-05	1371.34	5.421e-05	2031.34	6.691e-05	2691.34	7.491e-05	3351.34	8.064e-05	4011.34	8.249e-05	4671.34	8.556e-05	5331.34	9.97e-05	5991.34	0.0001322	6651.34	0.0002356	7311.34	0.0005075
51.55	0.0003474	711.55	4.038e-05	1371.55	5.483e-05	2031.55	6.681e-05	2691.55	7.583e-05	3351.55	8.064e-05	4011.55	8.136e-05	4671.55	8.494e-05	5331.55	9.744e-05	5991.55	0.0001305	6651.55	0.000235	7311.55	0.0005084
51.76	0.0003455	711.76	3.987e-05	1371.76	5.36e-05	2031.76	6.681e-05	2691.76	7.491e-05	3351.76	8.085e-05	4011.76	8.074e-05	4671.76	8.628e-05	5331.76	9.673e-05	5991.76	0.0001317	6651.76	0.0002358	7311.76	0.0005076
51.97	0.0003451	711.97	3.956e-05	1371.97	5.442e-05	2031.97	6.855e-05	2691.97	7.521e-05	3351.97	8.156e-05	4011.97	8.126e-05	4671.97	8.617e-05	5331.97	9.826e-05	5991.97	0.0001315	6651.97	0.0002352	7311.97	0.0005087
52.18	0.0003427	712.18	3.966e-05	1372.18	5.493e-05	2032.18	6.784e-05	2692.18	7.378e-05	3352.18	8.044e-05	4012.18	8.228e-05	4672.18	8.423e-05	5332.18	9.939e-05	5992.18	0.0001314	6652.18	0.0002369	7312.18	0.0005093
52.39	0.0003431	712.39	3.987e-05	1372.39	5.524e-05	2032.39	6.743e-05	2692.39	7.45e-05	3352.39	8.033e-05	4012.39	8.218e-05	4672.39	8.576e-05	5332.39	9.703e-05	5992.39	0.0001306	6652.39	0.0002348	7312.39	0.000508
52.6	0.0003414	712.6	4.089e-05	1372.6	5.493e-05	2032.6	6.784e-05	2692.6	7.552e-05	3352.6	8.187e-05	4012.6	8.3e-05	4672.6	8.771e-05	5332.6	9.796e-05	5992.6	0.0001314	6652.6	0.0002356	7312.6	0.0005094
52.81	0.0003395	712.81	3.987e-05	1372.81	5.472e-05	2032.81	6.712e-05	2692.81	7.624e-05	3352.81	8.105e-05	4012.81	8.187e-05	4672.81	8.576e-05	5332.81	9.837e-05	5992.81	0.0001319	6652.81	0.0002348	7312.81	0.0005109
53.02	0.0003376	713.02	4.048e-05	1373.02	5.513e-05	2033.02	6.65e-05	2693.02	7.521e-05	3353.02	8.228e-05	4013.02	8.351e-05	4673.02	8.556e-05	5333.02	9.796e-05	5993.02	0.0001311	6653.02	0.0002358	7313.02	0.0005107
53.23	0.0003362	713.23	4.048e-05	1373.23	5.606e-05	2033.23	6.753e-05	2693.23	7.593e-05	3353.23	8.013e-05	4013.23	8.126e-05	4673.23	8.505e-05	5333.23	9.929e-05	5993.23	0.0001313	6653.23	0.0002357	7313.23	0.0005105
53.44	0.0003353	713.44	3.895e-05	1373.44	5.37e-05	2033.44	6.743e-05	2693.44	7.357e-05	3353.44	8.095e-05	4013.44	8.228e-05	4673.44	8.443e-05	5333.44	9.867e-05	5993.44	0.0001315	6653.44	0.0002366	7313.44	0.0005113
53.65	0.0003353	713.65	3.997e-05	1373.65	5.503e-05	2033.65	6.732e-05	2693.65	7.501e-05	3353.65	8.095e-05	4013.65	8.259e-05	4673.65	8.628e-05	5333.65	9.816e-05	5993.65	0.0001303	6653.65	0.0002361	7313.65	0.0005135
53.86	0.0003324	713.86	4.048e-05	1373.86	5.462e-05	2033.86	6.876e-05	2693.86	7.624e-05	3353.86	8.013e-05	4013.86	8.361e-05	4673.86	8.464e-05	5333.86	9.857e-05	5993.86	0.0001326	6653.86	0.0002376	7313.86	0.0005108
54.07	0.0003328	714.07	3.966e-05	1374.07	5.626e-05	2034.07	6.855e-05	2694.07	7.521e-05	3354.07	8.085e-05	4014.07	8.238e-05	4674.07	8.628e-05	5334.07	9.857e-05	5994.07	0.0001323	6654.07	0.0002367	7314.07	0.0005129
54.28	0.0003288	714.28	3.936e-05	1374.28	5.493e-05	2034.28	6.732e-05	2694.28	7.552e-05	3354.28	8.167e-05	4014.28	8.392e-05	4674.28	8.628e-05	5334.28	9.857e-05	5994.28	0.0001316	6654.28	0.0002372	7314.28	0.0005138
54.49	0.0003283	714.49	3.997e-05	1374.49	5.513e-05	2034.49	6.814e-05	2694.49	7.665e-05	3354.49	8.156e-05	4014.49	8.115e-05	4674.49	8.751e-05	5334.49	9.837e-05	5994.49	0.0001313	6654.49	0.0002376	7314.49	0.0005139
54.7	0.0003269	714.7	4.048e-05	1374.7	5.36e-05	2034.7	6.722e-05	2694.7	7.552e-05	3354.7	8.177e-05	4014.7	8.351e-05	4674.7	8.597e-05	5334.7	9.959e-05	5994.7	0.0001326	6654.7	0.0002376	7314.7	0.0005145
54.91	0.0003273	714.91	4.048e-05	1374.91	5.513e-05	2034.91	6.927e-05	2694.91	7.593e-05	3354.91	8.095e-05	4014.91	8.187e-05	4674.91	8.679e-05	5334.91	9.867e-05	5994.91	0.0001317	6654.91	0.0002379	7314.91	0.0005149
55.12	0.0003255	715.12	3.997e-05	1375.12	5.503e-05	2035.12	6.753e-05	2695.12	7.583e-05	3355.12	8.146e-05	4015.12	8.402e-05	4675.12	8.669e-05	5335.12	9.949e-05	5995.12	0.0001318	6655.12	0.0002386	7315.12	0.0005141
55.33	0.0003237	715.33	4.069e-05	1375.33	5.483e-05	2035.33	6.825e-05	2695.33	7.562e-05	3355.33	8.126e-05	4015.33	8.218e-05	4675.33	8.607e-05	5335.33	9.918e-05	5995.33	0.0001327	6655.33	0.0002377	7315.33	0.0005156
55.54	0.000323	715.54	3.977e-05	1375.54	5.595e-05	2035.54	6.743e-05	2695.54	7.511e-05	3355.54	8.095e-05	4015.54	8.218e-05	4675.54	8.546e-05	5335.54	0.0001002	5995.54	0.0001332	6655.54	0.0002368	7315.54	0.0005155
55.75	0.0003221	715.75	3.946e-05	1375.75	5.421e-05	2035.75	6.784e-05	2695.75	7.491e-05	3355.75	8.126e-05	4015.75	8.228e-05	4675.75	8.751e-05	5335.75	9.918e-05	5995.75	0.0001328	6655.75	0.0002377	7315.75	0.000516
55.96	0.0003208	715.96	3.997e-05	1375.96	5.575e-05	2035.96	6.671e-05	2695.96	7.552e-05	3355.96	8.003e-05	4015.96	8.31e-05	4675.96	8.689e-05	5335.96	9.99e-05	5995.96	0.0001334	6655.96	0.0002384	7315.96	0.0005148
56.17	0.0003185	716.17	4.233e-05	1376.17	5.606e-05	2036.17	6.712e-05	2696.17	7.542e-05	3356.17	8.238e-05	4016.17	8.402e-05	4676.17	8.628e-05	5336.17	0.0001004	5996.17	0.0001335	6656.17	0.0002386	7316.17	0.0005173
56.38	0.0003186	716.38	4.151e-05	1376.38	5.401e-05	2036.38	6.753e-05	2696.38	7.47e-05	3356.38	8.105e-05	4016.38	8.3e-05	4676.38	8.679e-05	5336.38	9.949e-05	5996.38	0.0001331	6656.38	0.0002393	7316.38	0.0005161
56.59	0.0003171	716.59	4.079e-05	1376.59	5.472e-05	2036.59	6.732e-05	2696.59	7.532e-05	3356.59	8.249e-05	4016.59	8.32e-05	4676.59	8.689e-05	5336.59	9.898e-05	5996.59	0.0001325	6656.59	0.000238	7316.59	0.0005182
56.8	0.0003151	716.8	4.13e-05	1376.8	5.565e-05	2036.8	6.794e-05	2696.8	7.47e-05	3356.8	8.146e-05	4016.8	8.228e-05	4676.8	8.607e-05	5336.8	0.0001003	5996.8	0.0001335	6656.8	0.0002382	7316.8	0.0005187
57.01	0.0003141	717.01	4.161e-05	1377.01	5.657e-05	2037.01	6.702e-05	2697.01	7.603e-05	3357.01	8.054e-05	4017.01	8.269e-05	4677.01	8.546e-05	5337.01	9.878e-05	5997.01	0.0001334	6657.01	0.000239	7317.01	0.0005171
57.22	0.0003123	717.22	4.13e-05	1377.22	5.462e-05	2037.22	6.835e-05	2697.22	7.542e-05	3357.22	8.115e-05	4017.22	8.413e-05	4677.22	8.771e-05	5337.22	9.98e-05	5997.22	0.0001337	6657.22	0.000239	7317.22	0.0005175
57.43	0.0003138	717.43	4.192e-05	1377.43	5.585e-05	2037.43	6.712e-05	2697.43	7.521e-05	3357.43	8.126e-05	4017.43	8.351e-05	4677.43	8.638e-05	5337.43	0.0001009	5997.43	0.0001332	6657.43	0.000239	7317.43	0.0005195
57.64	0.0003108	717.64	4.243e-05	1377.64	5.524e-05	2037.64	6.835e-05	2697.64	7.501e-05	3357.64	8.208e-05	4017.64	8.31e-05	4677.64	8.597e-05	5337.64	0.0001009	5997.64	0.0001346	6657.64	0.0002392	7317.64	0.0005185
57.85	0.0003108	717.85	4.192e-05	1377.85	5.544e-05	2037.85	6.691e-05	2697.85	7.695e-05	3357.85	8.187e-05	4017.85	8.279e-05	4677.85	8.628e-05	5337.85	0.0001007	5997.85	0.0001333	6657.85	0.0002392	7317.85	0.0005194
58.06	0.0003091	718.06	4.11e-05	1378.06	5.636e-05	2038.06	6.743e-05	2698.06	7.562e-05	3358.06	8.115e-05	4018.06	8.31e-05	4678.06	8.628e-05	5338.06	0.0001008	5998.06	0.0001337	6658.06	0.0002399	7318.06	0.0005197
58.27	0.0003081	718.27	4.018e-05	1378.27	5.646e-05	2038.27	6.743e-05	2698.27	7.552e-05	3358.27	8.177e-05	4018.27	8.31e-05	4678.27	8.617e-05	5338.27	9.949e-05	5998.27	0.0001342	6658.27	0.0002402	7318.27	0.0005208
58.48	0.0003059	718.48	4.11e-05	1378.48	5.421e-05	2038.48	6.722e-05	2698.48	7.552e-05	3358.48	8.29e-05	4018.48	8.331e-05	4678.48	8.617e-05	5338.48	0.0001004	5998.48	0.0001326	6658.48	0.0002396	7318.48	0.0005213
58.69	0.0003059	718.69	4.141e-05	1378.69	5.524e-05	2038.69	6.814e-05	2698.69	7.634e-05	3358.69	7.982e-05	4018.69	8.177e-05	4678.69	8.638e-05	5338.69	0.0001002	5998.69	0.0001337	6658.69	0.0002405	7318.69	0.0005225
58.9	0.0003054	718.9	4.202e-05	1378.9	5.636e-05	2038.9	6.794e-05	2698.9	7.552e-05	3358.9	8.136e-05	4018.9	8.3e-05	4678.9	8.628e-05	5338.9	9.959e-05	5998.9	0.0001336	6658.9	0.000241	7318.9	0.0005231
59.11	0.000304	719.11	4.141e-05	1379.11	5.575e-05	2039.11	6.681e-05	2699.11	7.695e-05	3359.11	8.013e-05	4019.11	8.269e-05	4679.11	8.761e-05	5339.11	0.0001008	5999.11	0.0001346	6659.11	0.0002393	7319.11	0.0005223
59.32	0.0003025	719.32	4.202e-05	1379.32	5.595e-05	2039.32	6.825e-05	2699.32	7.542e-05	3359.32	8.115e-05	4019.32	8.351e-05	4679.32	8.699e-05	5339.32	0.0001007	5999.32	0.0001345	6659.32	0.0002409	7319.32	0.0005226
59.53	0.0003005	719.53	4.233e-05	1379.53	5.636e-05	2039.53	6.804e-05	2699.53	7.511e-05	3359.53	8.341e-05	4019.53	8.29e-05	4679.53	8.802e-05	5339.53	9.939e-05	5999.53	0.0001337	6659.53	0.0002403	7319.53	0.0005231
59.74	0.0003	719.74	4.335e-05	1379.74	5.452e-05	2039.74	6.825e-05	2699.74	7.706e-05	3359.74	8.238e-05	4019.74	8.382e-05	4679.74	8.689e-05	5339.74	0.0001015	5999.74	0.0001348	6659.74	0.0002385	7319.74	0.0005219
59.95	0.0002992	719.95	4.151e-05	1379.95	5.565e-05	2039.95	6.825e-05	2699.95	7.46e-05	3359.95	8.115e-05	4019.95	8.331e-05	4679.95	8.822e-05	5339.95	9.878e-05	5999.95	0.0001344	6659.95	0.0002409	7319.95	0.0005233
60.16	0.0002986	720.16	4.192e-05	1380.16	5.606e-05	2040.16	6.691e-05	2700.16	7.613e-05	3360.16	8.249e-05	4020.16	8.331e-05	4680.16	8.812e-05	5340.16	0.0001009	6000.16	0.0001346	6660.16	0.0002418	7320.16	0.0005254
60.37	0.0002966	720.37	4.284e-05	1380.37	5.687e-05	2040.37	6.814e-05	2700.37	7.675e-05	3360.37	8.218e-05	4020.37	8.454e-05	4680.37	8.658e-05	5340.37	0.0001022	6000.37	0.000134	6660.37	0.0002417	7320.37	0.0005239
60.58	0.0002948	720.58	4.212e-05	1380.58	5.677e-05	2040.58	6.937e-05	2700.58	7.593e-05	3360.58	8.167e-05	4020.58	8.494e-05	4680.58	8.74e-05	5340.58	0.0001014	6000.58	0.0001333	6660.58	0.0002424	7320.58	0.0005252
60.79	0.0002949	720.79	4.182e-05	1380.79	5.606e-05	2040.79	6.835e-05	2700.79	7.634e-05	3360.79	8.218e-05	4020.79	8.269e-05	4680.79	8.699e-05	5340.79	0.0001011	6000.79	0.0001343	6660.79	0.0002421	7320.79	0.0005248
61	0.0002945	721	4.253e-05	1381	5.554e-05	2041	6.876e-05	2701	7.542e-05	3361	8.32e-05	4021	8.443e-05	4681	8.802e-05	5341	0.0001016	6001	0.000135	6661	0.0002417	7321	0.0005255
61.21	0.0002928	721.21	4.079e-05	1381.21	5.667e-05	2041.21	6.876e-05	2701.21	7.521e-05	3361.21	8.249e-05	4021.21	8.331e-05	4681.21	8.761e-05	5341.21	0.0001017	6001.21	0.000135	6661.21	0.0002432	7321.21	0.0005258
61.42	0.0002924	721.42	4.315e-05	1381.42	5.585e-05	2041.42	6.743e-05	2701.42	7.562e-05	3361.42	8.259e-05	4021.42	8.454e-05	4681.42	8.566e-05	5341.42	0.0001	6001.42	0.0001358	6661.42	0.0002421	7321.42	0.0005255
61.63	0.000291	721.63	4.243e-05	1381.63	5.565e-05	2041.63	6.794e-05	2701.63	7.593e-05	3361.63	8.177e-05	4021.63	8.423e-05	4681.63	8.74e-05	5341.63	0.0001013	6001.63	0.0001343	6661.63	0.0002428	7321.63	0.0005263
61.84	0.0002906	721.84	4.294e-05	1381.84	5.554e-05	2041.84	6.855e-05	2701.84	7.695e-05	3361.84	8.187e-05	4021.84	8.32e-05	4681.84	8.73e-05	5341.84	0.0001014	6001.84	0.0001358	6661.84	0.0002427	7321.84	0.0005264
62.05	0.0002895	722.05	4.325e-05	1382.05	5.595e-05	2042.05	6.784e-05	2702.05	7.603e-05	3362.05	8.238e-05	4022.05	8.3e-05	4682.05	8.792e-05	5342.05	0.0001006	6002.05	0.0001361	6662.05	0.0002436	7322.05	0.0005265
62.26	0.0002886	722.26	4.222e-05	1382.26	5.575e-05	2042.26	6.773e-05	2702.26	7.685e-05	3362.26	8.259e-05	4022.26	8.474e-05	4682.26	8.699e-05	5342.26	0.000102	6002.26	0.0001359	6662.26	0.0002434	7322.26	0.0005259
62.47	0.0002865	722.47	4.243e-05	1382.47	5.534e-05	2042.47	6.773e-05	2702.47	7.521e-05	3362.47	8.238e-05	4022.47	8.474e-05	4682.47	8.72e-05	5342.47	0.0001021	6002.47	0.0001356	6662.47	0.0002415	7322.47	0.0005257
62.68	0.0002851	722.68	4.171e-05	1382.68	5.657e-05	2042.68	6.886e-05	2702.68	7.572e-05	3362.68	8.126e-05	4022.68	8.484e-05	4682.68	8.72e-05	5342.68	0.0001022	6002.68	0.000136	6662.68	0.0002435	7322.68	0.0005271
62.89	0.0002858	722.89	4.233e-05	1382.89	5.698e-05	2042.89	6.784e-05	2702.89	7.552e-05	3362.89	8.279e-05	4022.89	8.382e-05	4682.89	8.935e-05	5342.89	0.0001018	6002.89	0.0001346	6662.89	0.000243	7322.89	0.0005284
63.1	0.0002846	723.1	4.202e-05	1383.1	5.544e-05	2043.1	6.866e-05	2703.1	7.747e-05	3363.1	8.136e-05	4023.1	8.382e-05	4683.1	8.73e-05	5343.1	0.000102	6003.1	0.0001364	6663.1	0.0002427	7323.1	0.0005274
63.31	0.0002836	723.31	4.1e-05	1383.31	5.513e-05	2043.31	6.814e-05	2703.31	7.511e-05	3363.31	8.351e-05	4023.31	8.29e-05	4683.31	8.761e-05	5343.31	0.0001017	6003.31	0.0001363	6663.31	0.0002446	7323.31	0.0005275
63.52	0.0002818	723.52	4.243e-05	1383.52	5.544e-05	2043.52	6.886e-05	2703.52	7.726e-05	3363.52	8.259e-05	4023.52	8.515e-05	4683.52	8.751e-05	5343.52	0.0001027	6003.52	0.000136	6663.52	0.0002437	7323.52	0.0005283
63.73	0.0002825	723.73	4.161e-05	1383.73	5.708e-05	2043.73	6.907e-05	2703.73	7.726e-05	3363.73	8.259e-05	4023.73	8.443e-05	4683.73	8.956e-05	5343.73	0.0001015	6003.73	0.0001344	6663.73	0.0002439	7323.73	0.0005277
63.94	0.0002803	723.94	4.212e-05	1383.94	5.646e-05	2043.94	6.907e-05	2703.94	7.665e-05	3363.94	8.279e-05	4023.94	8.505e-05	4683.94	8.884e-05	5343.94	0.000101	6003.94	0.000135	6663.94	0.0002439	7323.94	0.0005301
64.15	0.0002805	724.15	4.171e-05	1384.15	5.513e-05	2044.15	6.886e-05	2704.15	7.654e-05	3364.15	8.208e-05	4024.15	8.423e-05	4684.15	8.915e-05	5344.15	0.0001024	6004.15	0.0001369	6664.15	0.0002452	7324.15	0.0005304
64.36	0.0002773	724.36	4.356e-05	1384.36	5.8e-05	2044.36	6.917e-05	2704.36	7.613e-05	3364.36	8.187e-05	4024.36	8.464e-05	4684.36	8.822e-05	5344.36	0.0001028	6004.36	0.0001366	6664.36	0.0002449	7324.36	0.0005298
64.57	0.0002787	724.57	4.325e-05	1384.57	5.687e-05	2044.57	6.743e-05	2704.57	7.706e-05	3364.57	8.331e-05	4024.57	8.433e-05	4684.57	8.863e-05	5344.57	0.0001027	6004.57	0.0001363	6664.57	0.0002445	7324.57	0.0005295
64.78	0.0002768	724.78	4.233e-05	1384.78	5.585e-05	2044.78	6.948e-05	2704.78	7.695e-05	3364.78	8.279e-05	4024.78	8.566e-05	4684.78	8.904e-05	5344.78	0.0001025	6004.78	0.000137	6664.78	0.000244	7324.78	0.0005317
64.99	0.0002754	724.99	4.407e-05	1384.99	5.606e-05	2044.99	6.845e-05	2704.99	7.747e-05	3364.99	8.29e-05	4024.99	8.494e-05	4684.99	8.812e-05	5344.99	0.0001024	6004.99	0.0001362	6664.99	0.0002447	7324.99	0.0005317
65.2	0.0002746	725.2	4.345e-05	1385.2	5.544e-05	2045.2	7.019e-05	2705.2	7.583e-05	3365.2	8.228e-05	4025.2	8.607e-05	4685.2	8.781e-05	5345.2	0.0001035	6005.2	0.000135	6665.2	0.0002451	7325.2	0.0005312
65.41	0.0002745	725.41	4.243e-05	1385.41	5.534e-05	2045.41	6.855e-05	2705.41	7.736e-05	3365.41	8.218e-05	4025.41	8.474e-05	4685.41	8.853e-05	5345.41	0.0001044	6005.41	0.0001362	6665.41	0.0002456	7325.41	0.0005318
65.62	0.0002734	725.62	4.397e-05	1385.62	5.585e-05	2045.62	6.917e-05	2705.62	7.706e-05	3365.62	8.3e-05	4025.62	8.515e-05	4685.62	8.761e-05	5345.62	0.0001028	6005.62	0.0001352	6665.62	0.0002452	7325.62	0.0005316
65.83	0.0002717	725.83	4.243e-05	1385.83	5.616e-05	2045.83	6.784e-05	2705.83	7.644e-05	3365.83	8.126e-05	4025.83	8.525e-05	4685.83	8.863e-05	5345.83	0.0001031	6005.83	0.0001358	6665.83	0.0002458	7325.83	0.0005301
66.04	0.000271	726.04	4.448e-05	1386.04	5.585e-05	2046.04	6.937e-05	2706.04	7.593e-05	3366.04	8.228e-05	4026.04	8.402e-05	4686.04	8.874e-05	5346.04	0.0001028	6006.04	0.0001374	6666.04	0.0002461	7326.04	0.0005335
66.25	0.0002688	726.25	4.356e-05	1386.25	5.646e-05	2046.25	6.948e-05	2706.25	7.818e-05	3366.25	8.3e-05	4026.25	8.607e-05	4686.25	8.925e-05	5346.25	0.0001053	6006.25	0.0001367	6666.25	0.0002448	7326.25	0.0005327
66.46	0.0002689	726.46	4.356e-05	1386.46	5.606e-05	2046.46	6.835e-05	2706.46	7.593e-05	3366.46	8.197e-05	4026.46	8.351e-05	4686.46	8.73e-05	5346.46	0.0001028	6006.46	0.0001361	6666.46	0.0002457	7326.46	0.0005343
66.67	0.0002682	726.67	4.294e-05	1386.67	5.759e-05	2046.67	6.866e-05	2706.67	7.634e-05	3366.67	8.32e-05	4026.67	8.535e-05	4686.67	8.771e-05	5346.67	0.0001029	6006.67	0.0001369	6666.67	0.0002464	7326.67	0.0005351
66.88	0.0002662	726.88	4.386e-05	1386.88	5.728e-05	2046.88	6.907e-05	2706.88	7.624e-05	3366.88	8.249e-05	4026.88	8.535e-05	4686.88	8.781e-05	5346.88	0.0001044	6006.88	0.0001366	6666.88	0.0002467	7326.88	0.0005346
67.09	0.0002657	727.09	4.366e-05	1387.09	5.851e-05	2047.09	6.794e-05	2707.09	7.695e-05	3367.09	8.279e-05	4027.09	8.505e-05	4687.09	8.894e-05	5347.09	0.0001036	6007.09	0.0001368	6667.09	0.0002467	7327.09	0.0005339
67.3	0.0002655	727.3	4.376e-05	1387.3	5.585e-05	2047.3	6.671e-05	2707.3	7.634e-05	3367.3	8.3e-05	4027.3	8.433e-05	4687.3	8.812e-05	5347.3	0.0001039	6007.3	0.0001363	6667.3	0.0002457	7327.3	0.0005342
67.51	0.0002643	727.51	4.263e-05	1387.51	5.718e-05	2047.51	6.886e-05	2707.51	7.757e-05	3367.51	8.238e-05	4027.51	8.413e-05	4687.51	8.761e-05	5347.51	0.0001032	6007.51	0.0001366	6667.51	0.0002469	7327.51	0.0005361
67.72	0.000264	727.72	4.304e-05	1387.72	5.667e-05	2047.72	6.825e-05	2707.72	7.849e-05	3367.72	8.341e-05	4027.72	8.566e-05	4687.72	8.751e-05	5347.72	0.000103	6007.72	0.0001353	6667.72	0.0002461	7327.72	0.0005366
67.93	0.0002626	727.93	4.192e-05	1387.93	5.687e-05	2047.93	6.948e-05	2707.93	7.767e-05	3367.93	8.29e-05	4027.93	8.566e-05	4687.93	8.894e-05	5347.93	0.0001037	6007.93	0.0001369	6667.93	0.0002477	7327.93	0.0005374
68.14	0.0002632	728.14	4.448e-05	1388.14	5.698e-05	2048.14	6.978e-05	2708.14	7.747e-05	3368.14	8.269e-05	4028.14	8.505e-05	4688.14	8.986e-05	5348.14	0.0001037	6008.14	0.0001366	6668.14	0.0002482	7328.14	0.0005367
68.35	0.0002605	728.35	4.325e-05	1388.35	5.831e-05	2048.35	6.917e-05	2708.35	7.716e-05	3368.35	8.32e-05	4028.35	8.669e-05	4688.35	8.945e-05	5348.35	0.0001031	6008.35	0.0001372	6668.35	0.0002488	7328.35	0.0005379
68.56	0.0002623	728.56	4.274e-05	1388.56	5.544e-05	2048.56	6.999e-05	2708.56	7.777e-05	3368.56	8.29e-05	4028.56	8.443e-05	4688.56	9.017e-05	5348.56	0.0001023	6008.56	0.0001367	6668.56	0.0002473	7328.56	0.0005379
68.77	0.0002597	728.77	4.315e-05	1388.77	5.769e-05	2048.77	6.937e-05	2708.77	7.603e-05	3368.77	8.361e-05	4028.77	8.484e-05	4688.77	8.966e-05	5348.77	0.0001026	6008.77	0.0001368	6668.77	0.0002484	7328.77	0.0005381
68.98	0.0002582	728.98	4.345e-05	1388.98	5.585e-05	2048.98	6.917e-05	2708.98	7.634e-05	3368.98	8.249e-05	4028.98	8.546e-05	4688.98	8.915e-05	5348.98	0.0001034	6008.98	0.0001361	6668.98	0.000248	7328.98	0.0005374
69.19	0.0002565	729.19	4.253e-05	1389.19	5.749e-05	2049.19	6.937e-05	2709.19	7.798e-05	3369.19	8.29e-05	4029.19	8.525e-05	4689.19	8.925e-05	5349.19	0.0001032	6009.19	0.0001368	6669.19	0.0002486	7329.19	0.0005374
69.4	0.0002579	729.4	4.458e-05	1389.4	5.769e-05	2049.4	7.06e-05	2709.4	7.695e-05	3369.4	8.402e-05	4029.4	8.535e-05	4689.4	8.925e-05	5349.4	0.0001032	6009.4	0.0001374	6669.4	0.0002489	7329.4	0.0005393
69.61	0.0002563	729.61	4.294e-05	1389.61	5.585e-05	2049.61	7.06e-05	2709.61	7.726e-05	3369.61	8.402e-05	4029.61	8.556e-05	4689.61	8.935e-05	5349.61	0.0001039	6009.61	0.0001364	6669.61	0.0002476	7329.61	0.0005382
69.82	0.0002561	729.82	4.448e-05	1389.82	5.585e-05	2049.82	6.958e-05	2709.82	7.839e-05	3369.82	8.136e-05	4029.82	8.546e-05	4689.82	8.956e-05	5349.82	0.000104	6009.82	0.0001368	6669.82	0.0002476	7329.82	0.0005394
70.03	0.0002545	730.03	4.182e-05	1390.03	5.718e-05	2050.03	6.917e-05	2710.03	7.613e-05	3370.03	8.341e-05	4030.03	8.597e-05	4690.03	8.853e-05	5350.03	0.0001034	6010.03	0.0001379	6670.03	0.0002499	7330.03	0.0005412
70.24	0.0002539	730.24	4.376e-05	1390.24	5.595e-05	2050.24	6.825e-05	2710.24	7.634e-05	3370.24	8.238e-05	4030.24	8.535e-05	4690.24	8.833e-05	5350.24	0.0001042	6010.24	0.0001375	6670.24	0.0002487	7330.24	0.0005411
70.45	0.000252	730.45	4.304e-05	1390.45	5.626e-05	2050.45	7.04e-05	2710.45	7.788e-05	3370.45	8.443e-05	4030.45	8.535e-05	4690.45	8.904e-05	5350.45	0.0001046	6010.45	0.0001377	6670.45	0.0002496	7330.45	0.0005399
70.66	0.0002523	730.66	4.479e-05	1390.66	5.626e-05	2050.66	7.05e-05	2710.66	7.583e-05	3370.66	8.351e-05	4030.66	8.402e-05	4690.66	9.109e-05	5350.66	0.0001035	6010.66	0.0001382	6670.66	0.0002501	7330.66	0.0005406
70.87	0.0002509	730.87	4.55e-05	1390.87	5.78e-05	2050.87	7.03e-05	2710.87	7.644e-05	3370.87	8.208e-05	4030.87	8.556e-05	4690.87	8.956e-05	5350.87	0.0001034	6010.87	0.0001376	6670.87	0.0002487	7330.87	0.0005415
71.08	0.0002507	731.08	4.417e-05	1391.08	5.626e-05	2051.08	6.999e-05	2711.08	7.818e-05	3371.08	8.341e-05	4031.08	8.556e-05	4691.08	9.099e-05	5351.08	0.0001022	6011.08	0.0001371	6671.08	0.0002501	7331.08	0.000543
71.29	0.0002482	731.29	4.335e-05	1391.29	5.769e-05	2051.29	6.937e-05	2711.29	7.654e-05	3371.29	8.382e-05	4031.29	8.751e-05	4691.29	8.884e-05	5351.29	0.0001051	6011.29	0.0001395	6671.29	0.0002497	7331.29	0.0005436
71.5	0.0002482	731.5	4.427e-05	1391.5	5.462e-05	2051.5	7.07e-05	2711.5	7.88e-05	3371.5	8.3e-05	4031.5	8.556e-05	4691.5	8.976e-05	5351.5	0.0001041	6011.5	0.0001369	6671.5	0.0002482	7331.5	0.0005439
71.71	0.0002468	731.71	4.458e-05	1391.71	5.698e-05	2051.71	7.081e-05	2711.71	7.87e-05	3371.71	8.29e-05	4031.71	8.72e-05	4691.71	9.017e-05	5351.71	0.0001038	6011.71	0.0001377	6671.71	0.0002498	7331.71	0.0005434
71.92	0.0002462	731.92	4.438e-05	1391.92	5.698e-05	2051.92	7.009e-05	2711.92	7.726e-05	3371.92	8.392e-05	4031.92	8.525e-05	4691.92	8.894e-05	5351.92	0.0001036	6011.92	0.0001387	6671.92	0.0002514	7331.92	0.0005451
72.13	0.000246	732.13	4.397e-05	1392.13	5.821e-05	2052.13	6.937e-05	2712.13	7.685e-05	3372.13	8.341e-05	4032.13	8.72e-05	4692.13	8.925e-05	5352.13	0.0001041	6012.13	0.0001385	6672.13	0.0002494	7332.13	0.0005452
72.34	0.0002448	732.34	4.356e-05	1392.34	5.821e-05	2052.34	7.06e-05	2712.34	7.859e-05	3372.34	8.29e-05	4032.34	8.515e-05	4692.34	8.945e-05	5352.34	0.0001043	6012.34	0.0001385	6672.34	0.00025	7332.34	0.0005452
72.55	0.0002438	732.55	4.489e-05	1392.55	5.544e-05	2052.55	7.019e-05	2712.55	7.839e-05	3372.55	8.392e-05	4032.55	8.515e-05	4692.55	8.925e-05	5352.55	0.0001063	6012.55	0.0001385	6672.55	0.0002509	7332.55	0.0005448
72.76	0.0002416	732.76	4.417e-05	1392.76	5.657e-05	2052.76	6.886e-05	2712.76	7.88e-05	3372.76	8.433e-05	4032.76	8.628e-05	4692.76	8.986e-05	5352.76	0.0001048	6012.76	0.000138	6672.76	0.0002491	7332.76	0.0005462
72.97	0.0002429	732.97	4.427e-05	1392.97	5.79e-05	2052.97	6.989e-05	2712.97	7.788e-05	3372.97	8.443e-05	4032.97	8.607e-05	4692.97	8.812e-05	5352.97	0.0001043	6012.97	0.0001381	6672.97	0.0002515	7332.97	0.0005457
73.18	0.0002421	733.18	4.52e-05	1393.18	5.667e-05	2053.18	6.917e-05	2713.18	7.798e-05	3373.18	8.351e-05	4033.18	8.535e-05	4693.18	8.915e-05	5353.18	0.0001048	6013.18	0.0001389	6673.18	0.0002499	7333.18	0.0005478
73.39	0.0002415	733.39	4.427e-05	1393.39	5.8e-05	2053.39	6.999e-05	2713.39	7.9e-05	3373.39	8.413e-05	4033.39	8.546e-05	4693.39	9.017e-05	5353.39	0.0001055	6013.39	0.0001387	6673.39	0.0002503	7333.39	0.0005467
73.6	0.0002402	733.6	4.345e-05	1393.6	5.616e-05	2053.6	7.091e-05	2713.6	7.9e-05	3373.6	8.31e-05	4033.6	8.566e-05	4693.6	8.966e-05	5353.6	0.0001053	6013.6	0.000138	6673.6	0.0002517	7333.6	0.0005489
73.81	0.0002392	733.81	4.489e-05	1393.81	5.667e-05	2053.81	6.999e-05	2713.81	7.87e-05	3373.81	8.423e-05	4033.81	8.679e-05	4693.81	9.058e-05	5353.81	0.0001052	6013.81	0.0001382	6673.81	0.000252	7333.81	0.0005484
74.02	0.0002381	734.02	4.509e-05	1394.02	5.739e-05	2054.02	7.06e-05	2714.02	7.818e-05	3374.02	8.413e-05	4034.02	8.576e-05	4694.02	8.925e-05	5354.02	0.000106	6014.02	0.000138	6674.02	0.0002511	7334.02	0.0005487
74.23	0.0002381	734.23	4.356e-05	1394.23	5.749e-05	2054.23	7.122e-05	2714.23	7.839e-05	3374.23	8.413e-05	4034.23	8.648e-05	4694.23	8.976e-05	5354.23	0.0001046	6014.23	0.0001387	6674.23	0.0002507	7334.23	0.00055
74.44	0.0002363	734.44	4.602e-05	1394.44	5.667e-05	2054.44	6.978e-05	2714.44	7.818e-05	3374.44	8.474e-05	4034.44	8.658e-05	4694.44	9.191e-05	5354.44	0.0001053	6014.44	0.0001386	6674.44	0.0002519	7334.44	0.0005502
74.65	0.0002361	734.65	4.54e-05	1394.65	5.739e-05	2054.65	7.03e-05	2714.65	7.818e-05	3374.65	8.454e-05	4034.65	8.576e-05	4694.65	9.027e-05	5354.65	0.0001048	6014.65	0.0001395	6674.65	0.0002525	7334.65	0.0005502
74.86	0.0002353	734.86	4.345e-05	1394.86	5.667e-05	2054.86	7.06e-05	2714.86	7.767e-05	3374.86	8.413e-05	4034.86	8.648e-05	4694.86	9.191e-05	5354.86	0.0001039	6014.86	0.000138	6674.86	0.000253	7334.86	0.0005513
75.07	0.0002346	735.07	4.417e-05	1395.07	5.636e-05	2055.07	6.999e-05	2715.07	7.89e-05	3375.07	8.392e-05	4035.07	8.607e-05	4695.07	8.966e-05	5355.07	0.000106	6015.07	0.0001395	6675.07	0.0002521	7335.07	0.0005521
75.28	0.0002347	735.28	4.458e-05	1395.28	5.595e-05	2055.28	7.019e-05	2715.28	7.716e-05	3375.28	8.372e-05	4035.28	8.556e-05	4695.28	9.15e-05	5355.28	0.0001053	6015.28	0.0001399	6675.28	0.0002521	7335.28	0.0005506
75.49	0.0002336	735.49	4.509e-05	1395.49	5.749e-05	2055.49	7.05e-05	2715.49	7.808e-05	3375.49	8.269e-05	4035.49	8.607e-05	4695.49	8.966e-05	5355.49	0.0001045	6015.49	0.0001399	6675.49	0.0002532	7335.49	0.0005521
75.7	0.0002315	735.7	4.54e-05	1395.7	5.616e-05	2055.7	6.989e-05	2715.7	7.808e-05	3375.7	8.361e-05	4035.7	8.74e-05	4695.7	8.904e-05	5355.7	0.0001063	6015.7	0.0001391	6675.7	0.0002535	7335.7	0.0005522
75.91	0.0002312	735.91	4.356e-05	1395.91	5.626e-05	2055.91	6.927e-05	2715.91	7.87e-05	3375.91	8.454e-05	4035.91	8.74e-05	4695.91	8.976e-05	5355.91	0.0001048	6015.91	0.00014	6675.91	0.0002525	7335.91	0.000552
76.12	0.0002311	736.12	4.499e-05	1396.12	5.769e-05	2056.12	7.019e-05	2716.12	7.777e-05	3376.12	8.525e-05	4036.12	8.71e-05	4696.12	9.048e-05	5356.12	0.0001043	6016.12	0.0001391	6676.12	0.0002529	7336.12	0.0005534
76.33	0.000231	736.33	4.345e-05	1396.33	5.81e-05	2056.33	7.019e-05	2716.33	7.88e-05	3376.33	8.515e-05	4036.33	8.587e-05	4696.33	8.915e-05	5356.33	0.000106	6016.33	0.0001395	6676.33	0.0002521	7336.33	0.0005537
76.54	0.0002303	736.54	4.591e-05	1396.54	5.708e-05	2056.54	6.999e-05	2716.54	7.788e-05	3376.54	8.454e-05	4036.54	8.648e-05	4696.54	9.037e-05	5356.54	0.0001052	6016.54	0.0001393	6676.54	0.0002523	7336.54	0.0005564
76.75	0.0002302	736.75	4.571e-05	1396.75	5.708e-05	2056.75	7.091e-05	2716.75	7.89e-05	3376.75	8.484e-05	4036.75	8.699e-05	4696.75	8.833e-05	5356.75	0.0001047	6016.75	0.000139	6676.75	0.0002545	7336.75	0.0005557
76.96	0.0002275	736.96	4.591e-05	1396.96	5.708e-05	2056.96	7.05e-05	2716.96	7.921e-05	3376.96	8.382e-05	4036.96	8.658e-05	4696.96	8.945e-05	5356.96	0.0001058	6016.96	0.0001401	6676.96	0.0002533	7336.96	0.0005567
77.17	0.0002267	737.17	4.499e-05	1397.17	5.749e-05	2057.17	7.183e-05	2717.17	7.747e-05	3377.17	8.474e-05	4037.17	8.802e-05	4697.17	9.007e-05	5357.17	0.0001052	6017.17	0.0001412	6677.17	0.0002524	7337.17	0.0005553
77.38	0.0002259	737.38	4.499e-05	1397.38	5.79e-05	2057.38	7.07e-05	2717.38	7.798e-05	3377.38	8.474e-05	4037.38	8.658e-05	4697.38	9.16e-05	5357.38	0.0001054	6017.38	0.000142	6677.38	0.0002548	7337.38	0.0005575
77.59	0.0002252	737.59	4.55e-05	1397.59	5.8e-05	2057.59	6.948e-05	2717.59	7.675e-05	3377.59	8.341e-05	4037.59	8.71e-05	4697.59	9.027e-05	5357.59	0.0001049	6017.59	0.0001403	6677.59	0.0002538	7337.59	0.0005555
77.8	0.0002259	737.8	4.622e-05	1397.8	5.728e-05	2057.8	7.122e-05	2717.8	7.9e-05	3377.8	8.484e-05	4037.8	8.689e-05	4697.8	9.089e-05	5357.8	0.0001047	6017.8	0.0001409	6677.8	0.0002549	7337.8	0.0005557
78.01	0.0002241	738.01	4.499e-05	1398.01	5.769e-05	2058.01	7.04e-05	2718.01	7.808e-05	3378.01	8.494e-05	4038.01	8.689e-05	4698.01	9.099e-05	5358.01	0.0001045	6018.01	0.0001408	6678.01	0.0002542	7338.01	0.0005585
78.22	0.0002245	738.22	4.643e-05	1398.22	5.831e-05	2058.22	6.886e-05	2718.22	7.757e-05	3378.22	8.402e-05	4038.22	8.771e-05	4698.22	8.996e-05	5358.22	0.0001064	6018.22	0.0001412	6678.22	0.0002537	7338.22	0.0005588
78.43	0.0002235	738.43	4.714e-05	1398.43	5.892e-05	2058.43	7.05e-05	2718.43	7.911e-05	3378.43	8.433e-05	4038.43	8.638e-05	4698.43	8.925e-05	5358.43	0.0001062	6018.43	0.0001412	6678.43	0.0002552	7338.43	0.0005572
78.64	0.0002219	738.64	4.55e-05	1398.64	5.79e-05	2058.64	6.999e-05	2718.64	7.839e-05	3378.64	8.505e-05	4038.64	8.679e-05	4698.64	9.078e-05	5358.64	0.0001071	6018.64	0.0001426	6678.64	0.0002548	7338.64	0.000558
78.85	0.0002223	738.85	4.55e-05	1398.85	5.728e-05	2058.85	7.091e-05	2718.85	7.818e-05	3378.85	8.535e-05	4038.85	8.679e-05	4698.85	8.925e-05	5358.85	0.0001052	6018.85	0.0001403	6678.85	0.0002544	7338.85	0.0005585
79.06	0.000222	739.06	4.561e-05	1399.06	5.759e-05	2059.06	7.03e-05	2719.06	7.88e-05	3379.06	8.433e-05	4039.06	8.71e-05	4699.06	9.027e-05	5359.06	0.000105	6019.06	0.0001405	6679.06	0.0002559	7339.06	0.0005586
79.27	0.0002206	739.27	4.561e-05	1399.27	5.667e-05	2059.27	7.05e-05	2719.27	7.706e-05	3379.27	8.372e-05	4039.27	8.72e-05	4699.27	9.017e-05	5359.27	0.0001059	6019.27	0.0001404	6679.27	0.000256	7339.27	0.0005597
79.48	0.0002213	739.48	4.55e-05	1399.48	5.769e-05	2059.48	7.04e-05	2719.48	7.829e-05	3379.48	8.372e-05	4039.48	8.617e-05	4699.48	9.017e-05	5359.48	0.0001066	6019.48	0.0001392	6679.48	0.000256	7339.48	0.0005605
79.69	0.000219	739.69	4.509e-05	1399.69	5.851e-05	2059.69	7.122e-05	2719.69	7.839e-05	3379.69	8.433e-05	4039.69	8.679e-05	4699.69	9.109e-05	5359.69	0.0001067	6019.69	0.0001414	6679.69	0.0002557	7339.69	0.0005607
79.9	0.0002191	739.9	4.509e-05	1399.9	5.687e-05	2059.9	7.05e-05	2719.9	7.972e-05	3379.9	8.494e-05	4039.9	8.74e-05	4699.9	9.109e-05	5359.9	0.0001069	6019.9	0.0001412	6679.9	0.0002557	7339.9	0.000562
80.11	0.0002178	740.11	4.612e-05	1400.11	5.749e-05	2060.11	7.009e-05	2720.11	7.9e-05	3380.11	8.464e-05	4040.11	8.853e-05	4700.11	9.14e-05	5360.11	0.000106	6020.11	0.0001405	6680.11	0.0002549	7340.11	0.0005618
80.32	0.0002168	740.32	4.54e-05	1400.32	5.78e-05	2060.32	6.937e-05	2720.32	8.013e-05	3380.32	8.454e-05	4040.32	8.628e-05	4700.32	9.16e-05	5360.32	0.0001066	6020.32	0.0001416	6680.32	0.0002546	7340.32	0.0005614
80.53	0.0002158	740.53	4.643e-05	1400.53	5.79e-05	2060.53	7.101e-05	2720.53	7.89e-05	3380.53	8.535e-05	4040.53	8.638e-05	4700.53	9.037e-05	5360.53	0.0001071	6020.53	0.0001401	6680.53	0.0002571	7340.53	0.0005612
80.74	0.0002155	740.74	4.499e-05	1400.74	5.749e-05	2060.74	7.152e-05	2720.74	7.859e-05	3380.74	8.556e-05	4040.74	8.587e-05	4700.74	9.212e-05	5360.74	0.0001043	6020.74	0.0001417	6680.74	0.000256	7340.74	0.0005614
80.95	0.0002143	740.95	4.509e-05	1400.95	5.841e-05	2060.95	7.04e-05	2720.95	7.9e-05	3380.95	8.505e-05	4040.95	8.771e-05	4700.95	9.017e-05	5360.95	0.0001062	6020.95	0.0001416	6680.95	0.0002572	7340.95	0.0005636
81.16	0.0002138	741.16	4.673e-05	1401.16	5.831e-05	2061.16	7.122e-05	2721.16	7.839e-05	3381.16	8.556e-05	4041.16	8.689e-05	4701.16	9.109e-05	5361.16	0.0001069	6021.16	0.0001415	6681.16	0.000256	7341.16	0.0005638
81.37	0.0002128	741.37	4.602e-05	1401.37	5.903e-05	2061.37	7.07e-05	2721.37	7.829e-05	3381.37	8.607e-05	4041.37	8.648e-05	4701.37	9.13e-05	5361.37	0.0001052	6021.37	0.0001406	6681.37	0.0002572	7341.37	0.000565
81.58	0.0002126	741.58	4.54e-05	1401.58	5.739e-05	2061.58	7.091e-05	2721.58	7.941e-05	3381.58	8.454e-05	4041.58	8.74e-05	4701.58	9.16e-05	5361.58	0.000107	6021.58	0.000142	6681.58	0.0002562	7341.58	0.0005646
81.79	0.0002125	741.79	4.612e-05	1401.79	5.78e-05	2061.79	6.999e-05	2721.79	7.931e-05	3381.79	8.341e-05	4041.79	8.761e-05	4701.79	9.15e-05	5361.79	0.0001059	6021.79	0.000142	6681.79	0.0002577	7341.79	0.0005652
82	0.0002116	742	4.55e-05	1402	5.821e-05	2062	6.999e-05	2722	7.89e-05	3382	8.331e-05	4042	8.771e-05	4702	9.119e-05	5362	0.0001066	6022	0.0001414	6682	0.0002577	7342	0.0005651
82.21	0.0002107	742.21	4.458e-05	1402.21	5.79e-05	2062.21	7.019e-05	2722.21	7.993e-05	3382.21	8.413e-05	4042.21	8.812e-05	4702.21	9.13e-05	5362.21	0.0001064	6022.21	0.0001416	6682.21	0.0002576	7342.21	0.0005657
82.42	0.0002089	742.42	4.643e-05	1402.42	5.944e-05	2062.42	7.122e-05	2722.42	7.941e-05	3382.42	8.546e-05	4042.42	8.781e-05	4702.42	9.078e-05	5362.42	0.000106	6022.42	0.0001409	6682.42	0.0002565	7342.42	0.0005649
82.63	0.0002082	742.63	4.653e-05	1402.63	5.8e-05	2062.63	7.04e-05	2722.63	7.9e-05	3382.63	8.413e-05	4042.63	8.546e-05	4702.63	9.171e-05	5362.63	0.0001057	6022.63	0.0001431	6682.63	0.0002589	7342.63	0.0005663
82.84	0.0002082	742.84	4.765e-05	1402.84	5.79e-05	2062.84	6.958e-05	2722.84	7.839e-05	3382.84	8.494e-05	4042.84	8.71e-05	4702.84	9.037e-05	5362.84	0.0001073	6022.84	0.0001427	6682.84	0.0002578	7342.84	0.0005651
83.05	0.0002081	743.05	4.612e-05	1403.05	5.923e-05	2063.05	7.06e-05	2723.05	7.962e-05	3383.05	8.494e-05	4043.05	8.73e-05	4703.05	9.109e-05	5363.05	0.0001064	6023.05	0.0001437	6683.05	0.0002574	7343.05	0.0005661
83.26	0.0002071	743.26	4.53e-05	1403.26	5.862e-05	2063.26	7.07e-05	2723.26	7.962e-05	3383.26	8.454e-05	4043.26	8.71e-05	4703.26	9.222e-05	5363.26	0.0001059	6023.26	0.0001429	6683.26	0.0002591	7343.26	0.0005652
83.47	0.0002065	743.47	4.581e-05	1403.47	5.923e-05	2063.47	7.111e-05	2723.47	7.87e-05	3383.47	8.576e-05	4043.47	8.699e-05	4703.47	9.078e-05	5363.47	0.0001074	6023.47	0.0001425	6683.47	0.0002586	7343.47	0.0005681
83.68	0.0002063	743.68	4.591e-05	1403.68	5.708e-05	2063.68	6.927e-05	2723.68	7.798e-05	3383.68	8.494e-05	4043.68	8.71e-05	4703.68	9.171e-05	5363.68	0.0001059	6023.68	0.0001446	6683.68	0.0002591	7343.68	0.0005669
83.89	0.0002054	743.89	4.643e-05	1403.89	5.872e-05	2063.89	7.04e-05	2723.89	7.798e-05	3383.89	8.597e-05	4043.89	8.71e-05	4703.89	9.048e-05	5363.89	0.0001062	6023.89	0.0001445	6683.89	0.0002582	7343.89	0.0005677
84.1	0.0002039	744.1	4.653e-05	1404.1	5.841e-05	2064.1	7.04e-05	2724.1	7.798e-05	3384.1	8.484e-05	4044.1	8.781e-05	4704.1	9.212e-05	5364.1	0.0001059	6024.1	0.0001434	6684.1	0.0002587	7344.1	0.0005675
84.31	0.000205	744.31	4.591e-05	1404.31	5.954e-05	2064.31	7.142e-05	2724.31	8.023e-05	3384.31	8.546e-05	4044.31	8.607e-05	4704.31	9.099e-05	5364.31	0.0001066	6024.31	0.0001435	6684.31	0.0002585	7344.31	0.0005686
84.52	0.0002045	744.52	4.694e-05	1404.52	5.872e-05	2064.52	6.999e-05	2724.52	7.941e-05	3384.52	8.597e-05	4044.52	8.802e-05	4704.52	9.14e-05	5364.52	0.0001065	6024.52	0.000144	6684.52	0.0002605	7344.52	0.0005667
84.73	0.0002017	744.73	4.684e-05	1404.73	5.913e-05	2064.73	7.03e-05	2724.73	8.044e-05	3384.73	8.546e-05	4044.73	8.648e-05	4704.73	9.15e-05	5364.73	0.0001056	6024.73	0.0001425	6684.73	0.0002607	7344.73	0.0005685
84.94	0.0002034	744.94	4.581e-05	1404.94	5.728e-05	2064.94	6.907e-05	2724.94	7.921e-05	3384.94	8.505e-05	4044.94	8.74e-05	4704.94	9.222e-05	5364.94	0.0001047	6024.94	0.0001446	6684.94	0.0002607	7344.94	0.0005677
85.15	0.0002019	745.15	4.643e-05	1405.15	5.944e-05	2065.15	7.111e-05	2725.15	7.911e-05	3385.15	8.607e-05	4045.15	8.874e-05	4705.15	9.232e-05	5365.15	0.0001054	6025.15	0.0001448	6685.15	0.0002602	7345.15	0.0005689
85.36	0.0002017	745.36	4.591e-05	1405.36	5.81e-05	2065.36	7.081e-05	2725.36	7.87e-05	3385.36	8.525e-05	4045.36	8.822e-05	4705.36	9.253e-05	5365.36	0.0001056	6025.36	0.0001442	6685.36	0.0002594	7345.36	0.0005699
85.57	0.0002014	745.57	4.53e-05	1405.57	5.79e-05	2065.57	7.122e-05	2725.57	7.9e-05	3385.57	8.556e-05	4045.57	8.751e-05	4705.57	9.058e-05	5365.57	0.0001051	6025.57	0.0001428	6685.57	0.0002601	7345.57	0.00057
85.78	0.0001997	745.78	4.704e-05	1405.78	5.831e-05	2065.78	7.05e-05	2725.78	7.982e-05	3385.78	8.628e-05	4045.78	8.658e-05	4705.78	9.222e-05	5365.78	0.0001081	6025.78	0.0001436	6685.78	0.0002603	7345.78	0.0005695
85.99	0.0002003	745.99	4.612e-05	1405.99	5.882e-05	2065.99	7.183e-05	2725.99	7.962e-05	3385.99	8.443e-05	4045.99	8.812e-05	4705.99	9.283e-05	5365.99	0.0001065	6025.99	0.0001444	6685.99	0.000261	7345.99	0.0005707
86.2	0.0001989	746.2	4.714e-05	1406.2	5.882e-05	2066.2	7.101e-05	2726.2	7.941e-05	3386.2	8.505e-05	4046.2	8.812e-05	4706.2	9.232e-05	5366.2	0.0001077	6026.2	0.0001434	6686.2	0.0002618	7346.2	0.0005709
86.41	0.0001987	746.41	4.602e-05	1406.41	5.985e-05	2066.41	7.111e-05	2726.41	7.87e-05	3386.41	8.576e-05	4046.41	8.884e-05	4706.41	9.191e-05	5366.41	0.0001065	6026.41	0.0001431	6686.41	0.0002616	7346.41	0.0005714
86.62	0.0001988	746.62	4.704e-05	1406.62	5.995e-05	2066.62	7.152e-05	2726.62	7.849e-05	3386.62	8.494e-05	4046.62	8.669e-05	4706.62	9.109e-05	5366.62	0.0001067	6026.62	0.0001446	6686.62	0.000261	7346.62	0.0005711
86.83	0.0001967	746.83	4.684e-05	1406.83	5.923e-05	2066.83	7.183e-05	2726.83	7.89e-05	3386.83	8.525e-05	4046.83	8.812e-05	4706.83	9.109e-05	5366.83	0.0001074	6026.83	0.0001443	6686.83	0.0002614	7346.83	0.000572
87.04	0.0001958	747.04	4.684e-05	1407.04	5.831e-05	2067.04	7.122e-05	2727.04	7.982e-05	3387.04	8.525e-05	4047.04	8.915e-05	4707.04	9.273e-05	5367.04	0.0001078	6027.04	0.000146	6687.04	0.0002618	7347.04	0.0005718
87.25	0.000197	747.25	4.571e-05	1407.25	5.79e-05	2067.25	7.163e-05	2727.25	7.87e-05	3387.25	8.433e-05	4047.25	8.699e-05	4707.25	9.099e-05	5367.25	0.0001065	6027.25	0.0001464	6687.25	0.0002617	7347.25	0.0005726
87.46	0.0001953	747.46	4.673e-05	1407.46	5.739e-05	2067.46	6.958e-05	2727.46	7.993e-05	3387.46	8.515e-05	4047.46	8.74e-05	4707.46	9.15e-05	5367.46	0.0001065	6027.46	0.000145	6687.46	0.000263	7347.46	0.0005734
87.67	0.0001954	747.67	4.509e-05	1407.67	5.81e-05	2067.67	7.081e-05	2727.67	7.87e-05	3387.67	8.689e-05	4047.67	8.648e-05	4707.67	9.058e-05	5367.67	0.0001073	6027.67	0.000145	6687.67	0.0002616	7347.67	0.0005742
87.88	0.0001934	747.88	4.663e-05	1407.88	5.708e-05	2067.88	7.101e-05	2727.88	7.859e-05	3387.88	8.556e-05	4047.88	8.72e-05	4707.88	9.171e-05	5367.88	0.000107	6027.88	0.0001457	6687.88	0.000263	7347.88	0.0005743
88.09	0.0001948	748.09	4.765e-05	1408.09	5.831e-05	2068.09	7.101e-05	2728.09	8.033e-05	3388.09	8.474e-05	4048.09	8.751e-05	4708.09	9.253e-05	5368.09	0.0001078	6028.09	0.000145	6688.09	0.0002628	7348.09	0.0005759
88.3	0.0001926	748.3	4.714e-05	1408.3	5.831e-05	2068.3	6.958e-05	2728.3	7.982e-05	3388.3	8.628e-05	4048.3	8.843e-05	4708.3	9.345e-05	5368.3	0.0001079	6028.3	0.000145	6688.3	0.0002621	7348.3	0.0005748
88.51	0.0001937	748.51	4.653e-05	1408.51	5.862e-05	2068.51	7.245e-05	2728.51	7.9e-05	3388.51	8.546e-05	4048.51	8.74e-05	4708.51	9.109e-05	5368.51	0.0001071	6028.51	0.0001449	6688.51	0.0002622	7348.51	0.0005756
88.72	0.0001917	748.72	4.745e-05	1408.72	5.79e-05	2068.72	7.245e-05	2728.72	8.085e-05	3388.72	8.628e-05	4048.72	8.945e-05	4708.72	9.222e-05	5368.72	0.0001072	6028.72	0.0001456	6688.72	0.0002616	7348.72	0.0005748
88.93	0.0001895	748.93	4.765e-05	1408.93	5.872e-05	2068.93	7.04e-05	2728.93	7.88e-05	3388.93	8.576e-05	4048.93	8.73e-05	4708.93	9.212e-05	5368.93	0.0001072	6028.93	0.0001465	6688.93	0.0002628	7348.93	0.0005764
89.14	0.0001898	749.14	4.817e-05	1409.14	5.892e-05	2069.14	7.224e-05	2729.14	8.115e-05	3389.14	8.607e-05	4049.14	8.874e-05	4709.14	9.201e-05	5369.14	0.000108	6029.14	0.0001464	6689.14	0.0002641	7349.14	0.0005755
89.35	0.0001892	749.35	4.643e-05	1409.35	5.892e-05	2069.35	7.163e-05	2729.35	7.941e-05	3389.35	8.587e-05	4049.35	8.751e-05	4709.35	9.109e-05	5369.35	0.0001072	6029.35	0.0001469	6689.35	0.0002634	7349.35	0.0005765
89.56	0.0001884	749.56	4.827e-05	1409.56	5.78e-05	2069.56	7.142e-05	2729.56	8.105e-05	3389.56	8.628e-05	4049.56	8.71e-05	4709.56	9.253e-05	5369.56	0.0001083	6029.56	0.0001464	6689.56	0.000263	7349.56	0.0005772
89.77	0.0001879	749.77	4.786e-05	1409.77	5.903e-05	2069.77	7.142e-05	2729.77	7.921e-05	3389.77	8.546e-05	4049.77	8.843e-05	4709.77	9.242e-05	5369.77	0.0001073	6029.77	0.0001465	6689.77	0.0002641	7349.77	0.0005777
89.98	0.000187	749.98	4.776e-05	1409.98	5.841e-05	2069.98	7.04e-05	2729.98	8.167e-05	3389.98	8.515e-05	4049.98	8.874e-05	4709.98	9.222e-05	5369.98	0.0001081	6029.98	0.0001463	6689.98	0.0002634	7349.98	0.0005779
90.19	0.0001883	750.19	4.653e-05	1410.19	5.954e-05	2070.19	7.101e-05	2730.19	8.003e-05	3390.19	8.505e-05	4050.19	8.72e-05	4710.19	9.191e-05	5370.19	0.0001079	6030.19	0.0001448	6690.19	0.0002646	7350.19	0.0005793
90.4	0.0001879	750.4	4.704e-05	1410.4	5.892e-05	2070.4	7.173e-05	2730.4	7.982e-05	3390.4	8.505e-05	4050.4	8.71e-05	4710.4	9.201e-05	5370.4	0.0001072	6030.4	0.0001456	6690.4	0.0002654	7350.4	0.0005796
90.61	0.0001871	750.61	4.632e-05	1410.61	5.831e-05	2070.61	7.214e-05	2730.61	7.952e-05	3390.61	8.413e-05	4050.61	8.812e-05	4710.61	9.273e-05	5370.61	0.0001079	6030.61	0.0001453	6690.61	0.0002648	7350.61	0.0005796
90.82	0.0001864	750.82	4.776e-05	1410.82	5.964e-05	2070.82	7.163e-05	2730.82	7.941e-05	3390.82	8.566e-05	4050.82	8.812e-05	4710.82	9.253e-05	5370.82	0.0001079	6030.82	0.0001477	6690.82	0.0002646	7350.82	0.0005802
91.03	0.0001855	751.03	4.673e-05	1411.03	5.985e-05	2071.03	7.214e-05	2731.03	7.88e-05	3391.03	8.576e-05	4051.03	8.833e-05	4711.03	9.242e-05	5371.03	0.0001077	6031.03	0.0001467	6691.03	0.0002642	7351.03	0.0005806
91.24	0.0001849	751.24	4.694e-05	1411.24	6.005e-05	2071.24	7.152e-05	2731.24	8.003e-05	3391.24	8.71e-05	4051.24	8.771e-05	4711.24	9.335e-05	5371.24	0.000108	6031.24	0.0001464	6691.24	0.0002655	7351.24	0.0005812
91.45	0.0001848	751.45	4.878e-05	1411.45	6.005e-05	2071.45	6.978e-05	2731.45	7.839e-05	3391.45	8.494e-05	4051.45	8.699e-05	4711.45	9.171e-05	5371.45	0.0001088	6031.45	0.0001466	6691.45	0.0002649	7351.45	0.0005821
91.66	0.0001818	751.66	4.684e-05	1411.66	5.923e-05	2071.66	7.132e-05	2731.66	8.003e-05	3391.66	8.617e-05	4051.66	8.781e-05	4711.66	9.232e-05	5371.66	0.0001077	6031.66	0.0001478	6691.66	0.000265	7351.66	0.0005819
91.87	0.0001826	751.87	4.663e-05	1411.87	5.882e-05	2071.87	7.183e-05	2731.87	8.095e-05	3391.87	8.607e-05	4051.87	8.781e-05	4711.87	9.345e-05	5371.87	0.0001085	6031.87	0.0001474	6691.87	0.0002658	7351.87	0.000581
92.08	0.0001823	752.08	4.694e-05	1412.08	5.903e-05	2072.08	7.234e-05	2732.08	7.962e-05	3392.08	8.566e-05	4052.08	8.884e-05	4712.08	9.242e-05	5372.08	0.0001095	6032.08	0.0001466	6692.08	0.0002645	7352.08	0.0005828
92.29	0.0001817	752.29	4.653e-05	1412.29	5.974e-05	2072.29	7.204e-05	2732.29	8.003e-05	3392.29	8.556e-05	4052.29	8.863e-05	4712.29	9.396e-05	5372.29	0.0001079	6032.29	0.0001468	6692.29	0.0002663	7352.29	0.000584
92.5	0.0001812	752.5	4.724e-05	1412.5	5.985e-05	2072.5	7.142e-05	2732.5	7.952e-05	3392.5	8.515e-05	4052.5	8.853e-05	4712.5	9.109e-05	5372.5	0.0001081	6032.5	0.000147	6692.5	0.0002667	7352.5	0.0005841
92.71	0.000179	752.71	4.735e-05	1412.71	6.036e-05	2072.71	7.101e-05	2732.71	7.941e-05	3392.71	8.525e-05	4052.71	8.843e-05	4712.71	9.263e-05	5372.71	0.0001076	6032.71	0.0001469	6692.71	0.0002664	7352.71	0.000584
92.92	0.0001798	752.92	4.878e-05	1412.92	6.097e-05	2072.92	7.132e-05	2732.92	7.941e-05	3392.92	8.597e-05	4052.92	8.904e-05	4712.92	9.283e-05	5372.92	0.0001081	6032.92	0.0001464	6692.92	0.0002654	7352.92	0.0005864
93.13	0.000179	753.13	4.919e-05	1413.13	5.974e-05	2073.13	7.183e-05	2733.13	7.9e-05	3393.13	8.576e-05	4053.13	8.843e-05	4713.13	9.345e-05	5373.13	0.0001091	6033.13	0.0001459	6693.13	0.0002658	7353.13	0.0005846
93.34	0.0001792	753.34	4.765e-05	1413.34	6.015e-05	2073.34	7.03e-05	2733.34	8.085e-05	3393.34	8.669e-05	4053.34	8.812e-05	4713.34	9.335e-05	5373.34	0.0001079	6033.34	0.0001476	6693.34	0.0002662	7353.34	0.000585
93.55	0.0001785	753.55	4.704e-05	1413.55	5.831e-05	2073.55	7.214e-05	2733.55	7.88e-05	3393.55	8.658e-05	4053.55	8.976e-05	4713.55	9.365e-05	5373.55	0.0001074	6033.55	0.0001466	6693.55	0.0002648	7353.55	0.0005858
93.76	0.0001769	753.76	4.786e-05	1413.76	6.015e-05	2073.76	7.193e-05	2733.76	8.095e-05	3393.76	8.699e-05	4053.76	8.863e-05	4713.76	9.304e-05	5373.76	0.0001096	6033.76	0.000147	6693.76	0.0002663	7353.76	0.0005863
93.97	0.000176	753.97	4.776e-05	1413.97	5.892e-05	2073.97	7.101e-05	2733.97	7.911e-05	3393.97	8.556e-05	4053.97	8.853e-05	4713.97	9.355e-05	5373.97	0.0001085	6033.97	0.0001481	6693.97	0.000267	7353.97	0.0005868
94.18	0.0001748	754.18	4.643e-05	1414.18	5.923e-05	2074.18	7.122e-05	2734.18	7.941e-05	3394.18	8.566e-05	4054.18	8.874e-05	4714.18	9.181e-05	5374.18	0.0001084	6034.18	0.0001469	6694.18	0.0002668	7354.18	0.0005873
94.39	0.0001752	754.39	4.817e-05	1414.39	6.056e-05	2074.39	7.214e-05	2734.39	7.87e-05	3394.39	8.587e-05	4054.39	8.874e-05	4714.39	9.16e-05	5374.39	0.0001075	6034.39	0.0001464	6694.39	0.0002665	7354.39	0.0005865
94.6	0.0001747	754.6	4.786e-05	1414.6	5.903e-05	2074.6	7.193e-05	2734.6	8.023e-05	3394.6	8.556e-05	4054.6	8.863e-05	4714.6	9.294e-05	5374.6	0.000109	6034.6	0.0001475	6694.6	0.0002668	7354.6	0.000587
94.81	0.0001742	754.81	4.765e-05	1414.81	5.954e-05	2074.81	7.152e-05	2734.81	8.054e-05	3394.81	8.689e-05	4054.81	8.884e-05	4714.81	9.355e-05	5374.81	0.0001083	6034.81	0.0001474	6694.81	0.0002665	7354.81	0.0005872
95.02	0.0001744	755.02	4.837e-05	1415.02	5.985e-05	2075.02	7.234e-05	2735.02	7.9e-05	3395.02	8.73e-05	4055.02	8.884e-05	4715.02	9.253e-05	5375.02	0.0001087	6035.02	0.0001476	6695.02	0.0002661	7355.02	0.0005885
95.23	0.0001749	755.23	4.765e-05	1415.23	5.933e-05	2075.23	7.204e-05	2735.23	7.931e-05	3395.23	8.566e-05	4055.23	8.781e-05	4715.23	9.304e-05	5375.23	0.0001083	6035.23	0.0001475	6695.23	0.0002663	7355.23	0.0005885
95.44	0.0001712	755.44	4.858e-05	1415.44	5.985e-05	2075.44	7.204e-05	2735.44	7.982e-05	3395.44	8.669e-05	4055.44	8.925e-05	4715.44	9.345e-05	5375.44	0.0001091	6035.44	0.0001487	6695.44	0.0002676	7355.44	0.0005905
95.65	0.000173	755.65	4.817e-05	1415.65	5.944e-05	2075.65	7.224e-05	2735.65	8.146e-05	3395.65	8.73e-05	4055.65	8.976e-05	4715.65	9.396e-05	5375.65	0.0001089	6035.65	0.0001475	6695.65	0.0002675	7355.65	0.0005889
95.86	0.0001725	755.86	4.827e-05	1415.86	5.892e-05	2075.86	7.265e-05	2735.86	7.911e-05	3395.86	8.781e-05	4055.86	8.74e-05	4715.86	9.457e-05	5375.86	0.0001078	6035.86	0.0001478	6695.86	0.0002682	7355.86	0.0005889
96.07	0.0001713	756.07	4.837e-05	1416.07	6.015e-05	2076.07	7.193e-05	2736.07	7.9e-05	3396.07	8.658e-05	4056.07	8.884e-05	4716.07	9.386e-05	5376.07	0.0001087	6036.07	0.0001485	6696.07	0.0002675	7356.07	0.0005902
96.28	0.0001707	756.28	4.827e-05	1416.28	6.015e-05	2076.28	7.132e-05	2736.28	7.993e-05	3396.28	8.689e-05	4056.28	8.863e-05	4716.28	9.355e-05	5376.28	0.0001092	6036.28	0.0001484	6696.28	0.0002682	7356.28	0.0005912
96.49	0.0001714	756.49	4.806e-05	1416.49	6.036e-05	2076.49	7.173e-05	2736.49	7.972e-05	3396.49	8.638e-05	4056.49	8.925e-05	4716.49	9.314e-05	5376.49	0.0001073	6036.49	0.0001484	6696.49	0.0002682	7356.49	0.00059
96.7	0.0001695	756.7	4.929e-05	1416.7	6.046e-05	2076.7	7.111e-05	2736.7	7.993e-05	3396.7	8.679e-05	4056.7	8.986e-05	4716.7	9.294e-05	5376.7	0.0001091	6036.7	0.0001475	6696.7	0.0002681	7356.7	0.0005926
96.91	0.00017	756.91	4.868e-05	1416.91	5.964e-05	2076.91	7.142e-05	2736.91	8.013e-05	3396.91	8.679e-05	4056.91	8.935e-05	4716.91	9.335e-05	5376.91	0.000111	6036.91	0.0001476	6696.91	0.0002666	7356.91	0.0005925
97.12	0.0001688	757.12	4.858e-05	1417.12	6.067e-05	2077.12	6.999e-05	2737.12	7.9e-05	3397.12	8.761e-05	4057.12	8.996e-05	4717.12	9.263e-05	5377.12	0.0001102	6037.12	0.0001471	6697.12	0.0002691	7357.12	0.0005933
97.33	0.0001681	757.33	4.817e-05	1417.33	5.974e-05	2077.33	7.152e-05	2737.33	8.033e-05	3397.33	8.658e-05	4057.33	9.037e-05	4717.33	9.304e-05	5377.33	0.00011	6037.33	0.0001487	6697.33	0.0002683	7357.33	0.0005934
97.54	0.0001672	757.54	4.909e-05	1417.54	5.954e-05	2077.54	7.224e-05	2737.54	7.859e-05	3397.54	8.74e-05	4057.54	8.74e-05	4717.54	9.437e-05	5377.54	0.000109	6037.54	0.0001487	6697.54	0.0002687	7357.54	0.0005939
97.75	0.0001673	757.75	5.001e-05	1417.75	6.005e-05	2077.75	7.132e-05	2737.75	8.054e-05	3397.75	8.587e-05	4057.75	8.812e-05	4717.75	9.273e-05	5377.75	0.0001084	6037.75	0.0001491	6697.75	0.0002681	7357.75	0.0005933
97.96	0.0001667	757.96	4.817e-05	1417.96	5.872e-05	2077.96	7.163e-05	2737.96	8.013e-05	3397.96	8.607e-05	4057.96	8.74e-05	4717.96	9.355e-05	5377.96	0.0001101	6037.96	0.0001483	6697.96	0.0002683	7357.96	0.0005957
98.17	0.0001653	758.17	4.95e-05	1418.17	5.913e-05	2078.17	7.214e-05	2738.17	8.074e-05	3398.17	8.74e-05	4058.17	8.925e-05	4718.17	9.437e-05	5378.17	0.0001087	6038.17	0.0001475	6698.17	0.0002691	7358.17	0.000595
98.38	0.0001659	758.38	4.96e-05	1418.38	5.913e-05	2078.38	7.183e-05	2738.38	8.054e-05	3398.38	8.587e-05	4058.38	8.915e-05	4718.38	9.324e-05	5378.38	0.0001085	6038.38	0.0001489	6698.38	0.00027	7358.38	0.0005953
98.59	0.0001646	758.59	4.919e-05	1418.59	6.026e-05	2078.59	7.214e-05	2738.59	8.044e-05	3398.59	8.72e-05	4058.59	9.007e-05	4718.59	9.447e-05	5378.59	0.0001098	6038.59	0.0001484	6698.59	0.0002691	7358.59	0.0005964
98.8	0.000164	758.8	4.837e-05	1418.8	5.933e-05	2078.8	7.173e-05	2738.8	8.033e-05	3398.8	8.638e-05	4058.8	8.833e-05	4718.8	9.365e-05	5378.8	0.0001092	6038.8	0.0001494	6698.8	0.0002686	7358.8	0.0005955
99.01	0.0001638	759.01	4.991e-05	1419.01	5.964e-05	2079.01	7.152e-05	2739.01	8.085e-05	3399.01	8.751e-05	4059.01	9.017e-05	4719.01	9.498e-05	5379.01	0.0001081	6039.01	0.0001497	6699.01	0.0002693	7359.01	0.0005962
99.22	0.0001625	759.22	4.981e-05	1419.22	6.046e-05	2079.22	7.388e-05	2739.22	7.87e-05	3399.22	8.771e-05	4059.22	8.935e-05	4719.22	9.457e-05	5379.22	0.0001101	6039.22	0.0001493	6699.22	0.0002706	7359.22	0.0005969
99.43	0.0001619	759.43	4.858e-05	1419.43	6.138e-05	2079.43	7.316e-05	2739.43	8.013e-05	3399.43	8.679e-05	4059.43	8.966e-05	4719.43	9.468e-05	5379.43	0.0001084	6039.43	0.0001491	6699.43	0.0002696	7359.43	0.0005965
99.64	0.0001626	759.64	4.806e-05	1419.64	5.964e-05	2079.64	7.286e-05	2739.64	8.023e-05	3399.64	8.669e-05	4059.64	8.874e-05	4719.64	9.396e-05	5379.64	0.0001083	6039.64	0.0001492	6699.64	0.0002702	7359.64	0.0005966
99.85	0.0001614	759.85	4.96e-05	1419.85	6.241e-05	2079.85	7.234e-05	2739.85	7.952e-05	3399.85	8.535e-05	4059.85	8.986e-05	4719.85	9.396e-05	5379.85	0.0001078	6039.85	0.0001488	6699.85	0.0002698	7359.85	0.0005968
100.1	0.0001603	760.1	4.888e-05	1420.1	5.923e-05	2080.1	7.296e-05	2740.1	8.023e-05	3400.1	8.648e-05	4060.1	9.048e-05	4720.1	9.365e-05	5380.1	0.0001098	6040.1	0.0001482	6700.1	0.0002695	7360.1	0.0005963
100.3	0.0001613	760.3	5.001e-05	1420.3	5.892e-05	2080.3	7.152e-05	2740.3	8.105e-05	3400.3	8.792e-05	4060.3	8.802e-05	4720.3	9.355e-05	5380.3	0.0001104	6040.3	0.0001484	6700.3	0.0002685	7360.3	0.0005972
100.5	0.0001593	760.5	5.063e-05	1420.5	5.995e-05	2080.5	7.286e-05	2740.5	8.085e-05	3400.5	8.679e-05	4060.5	8.843e-05	4720.5	9.478e-05	5380.5	0.0001107	6040.5	0.000147	6700.5	0.0002703	7360.5	0.0005971
100.7	0.0001603	760.7	4.827e-05	1420.7	6.015e-05	2080.7	7.163e-05	2740.7	8.074e-05	3400.7	8.617e-05	4060.7	8.843e-05	4720.7	9.457e-05	5380.7	0.000109	6040.7	0.0001496	6700.7	0.0002703	7360.7	0.0005986
100.9	0.0001594	760.9	4.868e-05	1420.9	5.995e-05	2080.9	7.163e-05	2740.9	8.023e-05	3400.9	8.669e-05	4060.9	8.935e-05	4720.9	9.365e-05	5380.9	0.0001098	6040.9	0.0001485	6700.9	0.0002701	7360.9	0.0005994
101.1	0.0001586	761.1	4.888e-05	1421.1	6.108e-05	2081.1	7.245e-05	2741.1	8.095e-05	3401.1	8.617e-05	4061.1	8.822e-05	4721.1	9.56e-05	5381.1	0.0001104	6041.1	0.0001492	6701.1	0.0002698	7361.1	0.0005985
101.3	0.0001592	761.3	4.919e-05	1421.3	5.892e-05	2081.3	7.337e-05	2741.3	7.982e-05	3401.3	8.638e-05	4061.3	9.017e-05	4721.3	9.345e-05	5381.3	0.0001114	6041.3	0.0001487	6701.3	0.0002703	7361.3	0.0005973
101.5	0.0001577	761.5	4.929e-05	1421.5	6.087e-05	2081.5	7.122e-05	2741.5	8.208e-05	3401.5	8.802e-05	4061.5	8.884e-05	4721.5	9.294e-05	5381.5	0.0001102	6041.5	0.000149	6701.5	0.0002711	7361.5	0.0006011
101.7	0.0001563	761.7	5.032e-05	1421.7	5.81e-05	2081.7	7.337e-05	2741.7	8.074e-05	3401.7	8.658e-05	4061.7	8.986e-05	4721.7	9.232e-05	5381.7	0.0001092	6041.7	0.0001481	6701.7	0.0002706	7361.7	0.0006011
101.9	0.0001568	761.9	5.011e-05	1421.9	5.933e-05	2081.9	7.224e-05	2741.9	8.146e-05	3401.9	8.792e-05	4061.9	8.935e-05	4721.9	9.376e-05	5381.9	0.0001101	6041.9	0.0001502	6701.9	0.0002687	7361.9	0.0006007
102.2	0.0001545	762.2	5.001e-05	1422.2	5.985e-05	2082.2	7.306e-05	2742.2	8.197e-05	3402.2	8.597e-05	4062.2	8.894e-05	4722.2	9.488e-05	5382.2	0.0001098	6042.2	0.00015	6702.2	0.0002702	7362.2	0.0006012
102.4	0.0001549	762.4	4.806e-05	1422.4	6.108e-05	2082.4	7.204e-05	2742.4	8.074e-05	3402.4	8.658e-05	4062.4	9.089e-05	4722.4	9.417e-05	5382.4	0.0001097	6042.4	0.0001492	6702.4	0.0002711	7362.4	0.0006014
102.6	0.0001552	762.6	4.929e-05	1422.6	5.933e-05	2082.6	7.296e-05	2742.6	8.054e-05	3402.6	8.699e-05	4062.6	8.945e-05	4722.6	9.355e-05	5382.6	0.0001106	6042.6	0.000149	6702.6	0.0002713	7362.6	0.000602
102.8	0.0001543	762.8	4.95e-05	1422.8	6.046e-05	2082.8	7.152e-05	2742.8	8.218e-05	3402.8	8.617e-05	4062.8	8.884e-05	4722.8	9.488e-05	5382.8	0.0001093	6042.8	0.0001496	6702.8	0.0002692	7362.8	0.0006032
103	0.0001541	763	4.991e-05	1423	6.026e-05	2083	7.357e-05	2743	8.064e-05	3403	8.638e-05	4063	8.874e-05	4723	9.376e-05	5383	0.0001093	6043	0.0001502	6703	0.0002698	7363	0.0006034
103.2	0.0001536	763.2	4.929e-05	1423.2	5.995e-05	2083.2	7.245e-05	2743.2	7.839e-05	3403.2	8.812e-05	4063.2	9.109e-05	4723.2	9.468e-05	5383.2	0.0001093	6043.2	0.0001495	6703.2	0.0002706	7363.2	0.0006027
103.4	0.0001527	763.4	4.878e-05	1423.4	6.138e-05	2083.4	7.337e-05	2743.4	8.074e-05	3403.4	8.74e-05	4063.4	8.904e-05	4723.4	9.498e-05	5383.4	0.0001098	6043.4	0.0001496	6703.4	0.0002707	7363.4	0.000603
103.6	0.0001524	763.6	4.929e-05	1423.6	6.067e-05	2083.6	7.296e-05	2743.6	8.044e-05	3403.6	8.73e-05	4063.6	8.966e-05	4723.6	9.406e-05	5383.6	0.0001089	6043.6	0.0001513	6703.6	0.0002722	7363.6	0.0006035
103.8	0.0001515	763.8	5.011e-05	1423.8	6.148e-05	2083.8	7.439e-05	2743.8	8.003e-05	3403.8	8.617e-05	4063.8	9.017e-05	4723.8	9.376e-05	5383.8	0.0001096	6043.8	0.0001489	6703.8	0.0002702	7363.8	0.0006038
104	0.0001513	764	4.96e-05	1424	5.985e-05	2084	7.204e-05	2744	8.064e-05	3404	8.771e-05	4064	9.068e-05	4724	9.478e-05	5384	0.0001097	6044	0.0001504	6704	0.0002711	7364	0.0006029
104.3	0.00015	764.3	4.94e-05	1424.3	6.087e-05	2084.3	7.357e-05	2744.3	8.044e-05	3404.3	8.689e-05	4064.3	8.904e-05	4724.3	9.417e-05	5384.3	0.0001105	6044.3	0.0001506	6704.3	0.0002697	7364.3	0.0006041
104.5	0.0001517	764.5	4.94e-05	1424.5	5.964e-05	2084.5	7.429e-05	2744.5	8.136e-05	3404.5	8.781e-05	4064.5	8.894e-05	4724.5	9.365e-05	5384.5	0.0001108	6044.5	0.0001497	6704.5	0.0002718	7364.5	0.0006055
104.7	0.0001503	764.7	5.134e-05	1424.7	6.128e-05	2084.7	7.337e-05	2744.7	8.146e-05	3404.7	8.699e-05	4064.7	8.945e-05	4724.7	9.396e-05	5384.7	0.0001086	6044.7	0.0001502	6704.7	0.0002713	7364.7	0.0006052
104.9	0.0001484	764.9	4.981e-05	1424.9	5.974e-05	2084.9	7.265e-05	2744.9	8.249e-05	3404.9	8.73e-05	4064.9	9.109e-05	4724.9	9.519e-05	5384.9	0.00011	6044.9	0.000151	6704.9	0.0002724	7364.9	0.000605
105.1	0.0001504	765.1	4.991e-05	1425.1	6.097e-05	2085.1	7.296e-05	2745.1	7.982e-05	3405.1	8.751e-05	4065.1	9.068e-05	4725.1	9.365e-05	5385.1	0.00011	6045.1	0.0001496	6705.1	0.0002715	7365.1	0.0006036
105.3	0.0001473	765.3	4.909e-05	1425.3	6.169e-05	2085.3	7.183e-05	2745.3	8.033e-05	3405.3	8.812e-05	4065.3	8.976e-05	4725.3	9.417e-05	5385.3	0.0001109	6045.3	0.0001511	6705.3	0.0002719	7365.3	0.0006051
105.5	0.0001462	765.5	5.052e-05	1425.5	6.015e-05	2085.5	7.173e-05	2745.5	7.993e-05	3405.5	8.822e-05	4065.5	9.058e-05	4725.5	9.355e-05	5385.5	0.0001098	6045.5	0.0001514	6705.5	0.0002723	7365.5	0.0006055
105.7	0.0001478	765.7	4.97e-05	1425.7	5.944e-05	2085.7	7.204e-05	2745.7	7.982e-05	3405.7	8.751e-05	4065.7	9.027e-05	4725.7	9.56e-05	5385.7	0.000111	6045.7	0.0001505	6705.7	0.0002727	7365.7	0.0006061
105.9	0.0001479	765.9	4.909e-05	1425.9	5.974e-05	2085.9	7.347e-05	2745.9	8.064e-05	3405.9	8.73e-05	4065.9	8.996e-05	4725.9	9.355e-05	5385.9	0.0001096	6045.9	0.0001513	6705.9	0.0002738	7365.9	0.0006057
106.1	0.0001467	766.1	5.073e-05	1426.1	5.892e-05	2086.1	7.275e-05	2746.1	8.167e-05	3406.1	8.761e-05	4066.1	9.058e-05	4726.1	9.519e-05	5386.1	0.0001096	6046.1	0.0001515	6706.1	0.0002738	7366.1	0.0006065
106.4	0.0001461	766.4	4.981e-05	1426.4	6.036e-05	2086.4	7.306e-05	2746.4	7.962e-05	3406.4	8.658e-05	4066.4	8.986e-05	4726.4	9.396e-05	5386.4	0.0001102	6046.4	0.0001507	6706.4	0.0002737	7366.4	0.0006049
106.6	0.0001447	766.6	5.114e-05	1426.6	6.128e-05	2086.6	7.183e-05	2746.6	8.115e-05	3406.6	8.802e-05	4066.6	9.068e-05	4726.6	9.468e-05	5386.6	0.0001106	6046.6	0.0001524	6706.6	0.000272	7366.6	0.0006061
106.8	0.0001463	766.8	5.124e-05	1426.8	6.036e-05	2086.8	7.357e-05	2746.8	8.095e-05	3406.8	8.792e-05	4066.8	8.853e-05	4726.8	9.509e-05	5386.8	0.0001104	6046.8	0.0001502	6706.8	0.0002724	7366.8	0.0006078
107	0.0001441	767	4.97e-05	1427	6.046e-05	2087	7.357e-05	2747	8.054e-05	3407	8.853e-05	4067	8.976e-05	4727	9.386e-05	5387	0.0001108	6047	0.0001515	6707	0.0002744	7367	0.0006076
107.2	0.0001444	767.2	5.063e-05	1427.2	5.974e-05	2087.2	7.265e-05	2747.2	8.085e-05	3407.2	8.802e-05	4067.2	9.068e-05	4727.2	9.478e-05	5387.2	0.0001116	6047.2	0.0001528	6707.2	0.000273	7367.2	0.0006078
107.4	0.0001437	767.4	4.96e-05	1427.4	6.005e-05	2087.4	7.48e-05	2747.4	8.187e-05	3407.4	8.802e-05	4067.4	8.976e-05	4727.4	9.314e-05	5387.4	0.0001094	6047.4	0.000153	6707.4	0.0002742	7367.4	0.0006076
107.6	0.0001463	767.6	5.022e-05	1427.6	5.985e-05	2087.6	7.46e-05	2747.6	8.085e-05	3407.6	8.576e-05	4067.6	8.956e-05	4727.6	9.478e-05	5387.6	0.0001104	6047.6	0.0001517	6707.6	0.0002738	7367.6	0.0006072
107.8	0.0001428	767.8	5.124e-05	1427.8	6.302e-05	2087.8	7.245e-05	2747.8	8.095e-05	3407.8	8.863e-05	4067.8	9.068e-05	4727.8	9.457e-05	5387.8	0.0001112	6047.8	0.0001526	6707.8	0.0002744	7367.8	0.0006088
108	0.0001441	768	5.165e-05	1428	6.036e-05	2088	7.357e-05	2748	8.126e-05	3408	8.72e-05	4068	9.089e-05	4728	9.478e-05	5388	0.0001098	6048	0.0001524	6708	0.0002753	7368	0.0006099
108.3	0.0001442	768.3	5.052e-05	1428.3	6.077e-05	2088.3	7.337e-05	2748.3	8.126e-05	3408.3	8.843e-05	4068.3	9.027e-05	4728.3	9.355e-05	5388.3	0.0001104	6048.3	0.0001527	6708.3	0.0002739	7368.3	0.0006099
108.5	0.0001441	768.5	5.032e-05	1428.5	6.036e-05	2088.5	7.327e-05	2748.5	8.054e-05	3408.5	8.74e-05	4068.5	8.935e-05	4728.5	9.529e-05	5388.5	0.000112	6048.5	0.0001518	6708.5	0.0002742	7368.5	0.0006086
108.7	0.0001427	768.7	5.052e-05	1428.7	5.964e-05	2088.7	7.306e-05	2748.7	8.136e-05	3408.7	8.884e-05	4068.7	8.853e-05	4728.7	9.498e-05	5388.7	0.0001109	6048.7	0.0001525	6708.7	0.000276	7368.7	0.0006089
108.9	0.0001421	768.9	5.124e-05	1428.9	6.108e-05	2088.9	7.296e-05	2748.9	8.177e-05	3408.9	8.792e-05	4068.9	8.833e-05	4728.9	9.56e-05	5388.9	0.0001101	6048.9	0.0001524	6708.9	0.0002746	7368.9	0.0006095
109.1	0.0001402	769.1	5.093e-05	1429.1	6.015e-05	2089.1	7.214e-05	2749.1	8.095e-05	3409.1	8.699e-05	4069.1	8.925e-05	4729.1	9.417e-05	5389.1	0.0001106	6049.1	0.0001534	6709.1	0.0002754	7369.1	0.0006099
109.3	0.0001409	769.3	5.042e-05	1429.3	6.046e-05	2089.3	7.398e-05	2749.3	8.074e-05	3409.3	8.751e-05	4069.3	9.078e-05	4729.3	9.406e-05	5389.3	0.0001098	6049.3	0.0001517	6709.3	0.0002747	7369.3	0.0006091
109.5	0.0001421	769.5	4.96e-05	1429.5	6.046e-05	2089.5	7.255e-05	2749.5	8.146e-05	3409.5	8.792e-05	4069.5	8.945e-05	4729.5	9.457e-05	5389.5	0.0001107	6049.5	0.0001537	6709.5	0.0002759	7369.5	0.0006108
109.7	0.0001405	769.7	5.042e-05	1429.7	6.067e-05	2089.7	7.347e-05	2749.7	8.228e-05	3409.7	8.679e-05	4069.7	8.976e-05	4729.7	9.509e-05	5389.7	0.0001109	6049.7	0.0001531	6709.7	0.0002744	7369.7	0.0006104
109.9	0.0001417	769.9	5.145e-05	1429.9	6.067e-05	2089.9	7.347e-05	2749.9	8.023e-05	3409.9	8.925e-05	4069.9	8.976e-05	4729.9	9.406e-05	5389.9	0.0001112	6049.9	0.0001537	6709.9	0.0002764	7369.9	0.0006108
110.1	0.0001394	770.1	5.093e-05	1430.1	6.036e-05	2090.1	7.532e-05	2750.1	8.115e-05	3410.1	8.71e-05	4070.1	9.089e-05	4730.1	9.57e-05	5390.1	0.0001115	6050.1	0.000153	6710.1	0.0002763	7370.1	0.0006105
110.3	0.0001389	770.3	5.124e-05	1430.3	5.974e-05	2090.3	7.275e-05	2750.3	8.208e-05	3410.3	8.812e-05	4070.3	9.027e-05	4730.3	9.539e-05	5390.3	0.0001095	6050.3	0.0001539	6710.3	0.0002765	7370.3	0.0006112
110.6	0.0001389	770.6	5.052e-05	1430.6	6.067e-05	2090.6	7.368e-05	2750.6	8.085e-05	3410.6	8.802e-05	4070.6	8.935e-05	4730.6	9.55e-05	5390.6	0.0001117	6050.6	0.000154	6710.6	0.0002771	7370.6	0.000612
110.8	0.000137	770.8	5.155e-05	1430.8	6.148e-05	2090.8	7.327e-05	2750.8	8.044e-05	3410.8	8.853e-05	4070.8	8.945e-05	4730.8	9.468e-05	5390.8	0.0001109	6050.8	0.0001538	6710.8	0.0002769	7370.8	0.0006145
111	0.0001376	771	5.011e-05	1431	6.21e-05	2091	7.347e-05	2751	8.167e-05	3411	8.792e-05	4071	8.966e-05	4731	9.478e-05	5391	0.0001124	6051	0.000153	6711	0.0002749	7371	0.0006127
111.2	0.0001388	771.2	4.991e-05	1431.2	5.944e-05	2091.2	7.439e-05	2751.2	8.126e-05	3411.2	8.833e-05	4071.2	9.037e-05	4731.2	9.457e-05	5391.2	0.0001104	6051.2	0.0001535	6711.2	0.0002758	7371.2	0.0006134
111.4	0.0001375	771.4	4.95e-05	1431.4	6.282e-05	2091.4	7.265e-05	2751.4	8.31e-05	3411.4	8.781e-05	4071.4	9.109e-05	4731.4	9.478e-05	5391.4	0.0001106	6051.4	0.0001532	6711.4	0.0002753	7371.4	0.0006138
111.6	0.0001357	771.6	5.145e-05	1431.6	6.138e-05	2091.6	7.316e-05	2751.6	8.279e-05	3411.6	8.833e-05	4071.6	9.017e-05	4731.6	9.632e-05	5391.6	0.0001118	6051.6	0.0001526	6711.6	0.0002773	7371.6	0.0006139
111.8	0.0001357	771.8	5.124e-05	1431.8	6.22e-05	2091.8	7.327e-05	2751.8	8.003e-05	3411.8	8.822e-05	4071.8	9.212e-05	4731.8	9.447e-05	5391.8	0.00011	6051.8	0.0001534	6711.8	0.0002761	7371.8	0.0006137
112	0.0001351	772	5.114e-05	1432	6.189e-05	2092	7.327e-05	2752	8.167e-05	3412	8.802e-05	4072	9.068e-05	4732	9.529e-05	5392	0.0001115	6052	0.0001546	6712	0.000277	7372	0.0006135
112.2	0.0001362	772.2	5.042e-05	1432.2	6.005e-05	2092.2	7.275e-05	2752.2	8.167e-05	3412.2	8.874e-05	4072.2	9.048e-05	4732.2	9.488e-05	5392.2	0.0001125	6052.2	0.0001527	6712.2	0.0002758	7372.2	0.0006149
112.4	0.0001345	772.4	4.95e-05	1432.4	6.087e-05	2092.4	7.255e-05	2752.4	8.115e-05	3412.4	8.751e-05	4072.4	9.253e-05	4732.4	9.498e-05	5392.4	0.0001118	6052.4	0.0001531	6712.4	0.0002773	7372.4	0.000615
112.7	0.0001342	772.7	5.032e-05	1432.7	6.118e-05	2092.7	7.327e-05	2752.7	8.085e-05	3412.7	8.863e-05	4072.7	9.007e-05	4732.7	9.396e-05	5392.7	0.0001107	6052.7	0.000154	6712.7	0.0002754	7372.7	0.0006153
112.9	0.0001334	772.9	5.093e-05	1432.9	6.148e-05	2092.9	7.214e-05	2752.9	8.136e-05	3412.9	8.771e-05	4072.9	8.996e-05	4732.9	9.56e-05	5392.9	0.00011	6052.9	0.0001525	6712.9	0.0002779	7372.9	0.0006155
113.1	0.0001336	773.1	5.052e-05	1433.1	6.169e-05	2093.1	7.47e-05	2753.1	8.085e-05	3413.1	8.771e-05	4073.1	9.058e-05	4733.1	9.437e-05	5393.1	0.0001118	6053.1	0.0001532	6713.1	0.000277	7373.1	0.0006162
113.3	0.000133	773.3	5.206e-05	1433.3	6.118e-05	2093.3	7.265e-05	2753.3	8.331e-05	3413.3	8.751e-05	4073.3	9.027e-05	4733.3	9.529e-05	5393.3	0.000111	6053.3	0.0001548	6713.3	0.0002766	7373.3	0.0006163
113.5	0.0001315	773.5	5.073e-05	1433.5	6.108e-05	2093.5	7.357e-05	2753.5	8.156e-05	3413.5	8.761e-05	4073.5	9.048e-05	4733.5	9.498e-05	5393.5	0.000112	6053.5	0.0001524	6713.5	0.0002779	7373.5	0.0006158
113.7	0.0001314	773.7	5.247e-05	1433.7	6.067e-05	2093.7	7.327e-05	2753.7	8.074e-05	3413.7	8.73e-05	4073.7	9.078e-05	4733.7	9.57e-05	5393.7	0.0001109	6053.7	0.0001548	6713.7	0.0002767	7373.7	0.0006168
113.9	0.0001322	773.9	5.124e-05	1433.9	6.159e-05	2093.9	7.368e-05	2753.9	8.136e-05	3413.9	8.792e-05	4073.9	9.058e-05	4733.9	9.539e-05	5393.9	0.000112	6053.9	0.000155	6713.9	0.0002776	7373.9	0.0006163
114.1	0.0001322	774.1	5.134e-05	1434.1	6.169e-05	2094.1	7.398e-05	2754.1	8.177e-05	3414.1	8.812e-05	4074.1	9.078e-05	4734.1	9.447e-05	5394.1	0.0001113	6054.1	0.0001542	6714.1	0.0002788	7374.1	0.0006173
114.3	0.000131	774.3	5.206e-05	1434.3	6.128e-05	2094.3	7.327e-05	2754.3	8.187e-05	3414.3	8.771e-05	4074.3	9.191e-05	4734.3	9.57e-05	5394.3	0.0001114	6054.3	0.0001544	6714.3	0.0002773	7374.3	0.0006172
114.5	0.0001325	774.5	5.114e-05	1434.5	6.23e-05	2094.5	7.357e-05	2754.5	8.105e-05	3414.5	8.966e-05	4074.5	9.253e-05	4734.5	9.519e-05	5394.5	0.0001116	6054.5	0.000154	6714.5	0.0002787	7374.5	0.0006179
114.8	0.0001304	774.8	5.185e-05	1434.8	6.036e-05	2094.8	7.429e-05	2754.8	8.208e-05	3414.8	8.843e-05	4074.8	9.119e-05	4734.8	9.539e-05	5394.8	0.0001108	6054.8	0.000154	6714.8	0.0002782	7374.8	0.0006184
115	0.0001298	775	5.073e-05	1435	6.148e-05	2095	7.337e-05	2755	8.197e-05	3415	8.74e-05	4075	9.058e-05	4735	9.539e-05	5395	0.000111	6055	0.0001533	6715	0.0002789	7375	0.0006185
115.2	0.0001291	775.2	4.991e-05	1435.2	6.148e-05	2095.2	7.368e-05	2755.2	8.197e-05	3415.2	8.761e-05	4075.2	9.16e-05	4735.2	9.519e-05	5395.2	0.0001117	6055.2	0.0001543	6715.2	0.0002798	7375.2	0.0006188
115.4	0.0001296	775.4	5.145e-05	1435.4	5.974e-05	2095.4	7.378e-05	2755.4	8.023e-05	3415.4	8.833e-05	4075.4	9.222e-05	4735.4	9.57e-05	5395.4	0.0001115	6055.4	0.0001534	6715.4	0.0002803	7375.4	0.000621
115.6	0.000129	775.6	5.052e-05	1435.6	6.159e-05	2095.6	7.398e-05	2755.6	8.177e-05	3415.6	8.833e-05	4075.6	9.181e-05	4735.6	9.591e-05	5395.6	0.0001114	6055.6	0.0001553	6715.6	0.00028	7375.6	0.000619
115.8	0.0001298	775.8	5.114e-05	1435.8	6.067e-05	2095.8	7.409e-05	2755.8	8.115e-05	3415.8	8.781e-05	4075.8	9.099e-05	4735.8	9.447e-05	5395.8	0.0001124	6055.8	0.0001547	6715.8	0.0002794	7375.8	0.0006221
116	0.0001281	776	5.196e-05	1436	5.985e-05	2096	7.204e-05	2756	8.156e-05	3416	8.904e-05	4076	9.109e-05	4736	9.56e-05	5396	0.0001118	6056	0.0001558	6716	0.0002809	7376	0.0006209
116.2	0.0001273	776.2	5.011e-05	1436.2	6.148e-05	2096.2	7.368e-05	2756.2	8.197e-05	3416.2	8.833e-05	4076.2	8.976e-05	4736.2	9.56e-05	5396.2	0.0001133	6056.2	0.0001544	6716.2	0.0002804	7376.2	0.0006219
116.4	0.0001268	776.4	5.114e-05	1436.4	6.169e-05	2096.4	7.347e-05	2756.4	8.167e-05	3416.4	8.802e-05	4076.4	9.191e-05	4736.4	9.611e-05	5396.4	0.0001119	6056.4	0.0001558	6716.4	0.0002807	7376.4	0.000621
116.6	0.0001271	776.6	5.226e-05	1436.6	6.056e-05	2096.6	7.47e-05	2756.6	8.187e-05	3416.6	8.904e-05	4076.6	9.119e-05	4736.6	9.58e-05	5396.6	0.0001112	6056.6	0.0001553	6716.6	0.0002794	7376.6	0.0006215
116.9	0.0001258	776.9	5.083e-05	1436.9	6.077e-05	2096.9	7.46e-05	2756.9	8.269e-05	3416.9	8.812e-05	4076.9	9.119e-05	4736.9	9.56e-05	5396.9	0.0001112	6056.9	0.0001562	6716.9	0.0002813	7376.9	0.0006214
117.1	0.0001251	777.1	5.165e-05	1437.1	6.015e-05	2097.1	7.357e-05	2757.1	8.269e-05	3417.1	8.761e-05	4077.1	9.109e-05	4737.1	9.591e-05	5397.1	0.0001114	6057.1	0.000156	6717.1	0.0002804	7377.1	0.0006234
117.3	0.0001263	777.3	5.124e-05	1437.3	6.179e-05	2097.3	7.316e-05	2757.3	8.156e-05	3417.3	8.71e-05	4077.3	9.13e-05	4737.3	9.58e-05	5397.3	0.0001116	6057.3	0.0001547	6717.3	0.000281	7377.3	0.0006225
117.5	0.0001247	777.5	5.185e-05	1437.5	6.128e-05	2097.5	7.409e-05	2757.5	8.32e-05	3417.5	8.771e-05	4077.5	9.16e-05	4737.5	9.601e-05	5397.5	0.0001128	6057.5	0.0001545	6717.5	0.0002817	7377.5	0.0006231
117.7	0.0001259	777.7	5.206e-05	1437.7	6.097e-05	2097.7	7.327e-05	2757.7	8.064e-05	3417.7	8.792e-05	4077.7	9.14e-05	4737.7	9.673e-05	5397.7	0.0001114	6057.7	0.0001562	6717.7	0.0002818	7377.7	0.0006236
117.9	0.0001242	777.9	5.134e-05	1437.9	6.179e-05	2097.9	7.409e-05	2757.9	8.167e-05	3417.9	8.863e-05	4077.9	9.089e-05	4737.9	9.55e-05	5397.9	0.000112	6057.9	0.0001562	6717.9	0.000281	7377.9	0.0006236
118.1	0.000123	778.1	5.155e-05	1438.1	6.179e-05	2098.1	7.368e-05	2758.1	8.054e-05	3418.1	8.679e-05	4078.1	9.099e-05	4738.1	9.529e-05	5398.1	0.0001115	6058.1	0.0001547	6718.1	0.0002816	7378.1	0.0006252
118.3	0.0001234	778.3	5.155e-05	1438.3	6.128e-05	2098.3	7.265e-05	2758.3	8.238e-05	3418.3	8.904e-05	4078.3	9.099e-05	4738.3	9.488e-05	5398.3	0.0001105	6058.3	0.0001539	6718.3	0.0002813	7378.3	0.0006245
118.5	0.0001223	778.5	5.155e-05	1438.5	6.118e-05	2098.5	7.388e-05	2758.5	8.177e-05	3418.5	8.945e-05	4078.5	9.109e-05	4738.5	9.673e-05	5398.5	0.0001111	6058.5	0.0001543	6718.5	0.0002821	7378.5	0.0006236
118.8	0.0001237	778.8	5.196e-05	1438.8	6.241e-05	2098.8	7.47e-05	2758.8	8.197e-05	3418.8	8.781e-05	4078.8	9.089e-05	4738.8	9.55e-05	5398.8	0.0001124	6058.8	0.0001538	6718.8	0.0002822	7378.8	0.0006259
119	0.0001232	779	5.237e-05	1439	6.23e-05	2099	7.347e-05	2759	8.32e-05	3419	8.751e-05	4079	9.212e-05	4739	9.519e-05	5399	0.0001124	6059	0.000155	6719	0.0002818	7379	0.0006245
119.2	0.0001218	779.2	5.216e-05	1439.2	6.118e-05	2099.2	7.47e-05	2759.2	8.218e-05	3419.2	8.843e-05	4079.2	9.089e-05	4739.2	9.457e-05	5399.2	0.0001123	6059.2	0.0001544	6719.2	0.0002815	7379.2	0.0006266
119.4	0.000122	779.4	5.37e-05	1439.4	6.189e-05	2099.4	7.429e-05	2759.4	8.105e-05	3419.4	8.966e-05	4079.4	9.16e-05	4739.4	9.621e-05	5399.4	0.0001116	6059.4	0.0001552	6719.4	0.0002826	7379.4	0.0006259
119.6	0.0001212	779.6	5.257e-05	1439.6	6.046e-05	2099.6	7.47e-05	2759.6	8.126e-05	3419.6	8.792e-05	4079.6	9.099e-05	4739.6	9.509e-05	5399.6	0.0001124	6059.6	0.0001558	6719.6	0.0002837	7379.6	0.0006265
119.8	0.000121	779.8	5.165e-05	1439.8	6.2e-05	2099.8	7.378e-05	2759.8	8.279e-05	3419.8	8.853e-05	4079.8	9.13e-05	4739.8	9.55e-05	5399.8	0.0001114	6059.8	0.0001554	6719.8	0.0002835	7379.8	0.0006269
120	0.0001215	780	5.206e-05	1440	6.118e-05	2100	7.491e-05	2760	8.228e-05	3420	8.915e-05	4080	9.119e-05	4740	9.55e-05	5400	0.0001138	6060	0.0001557	6720	0.0002826	7380	0.0006269
120.2	0.0001204	780.2	5.257e-05	1440.2	6.2e-05	2100.2	7.47e-05	2760.2	8.197e-05	3420.2	8.822e-05	4080.2	9.089e-05	4740.2	9.673e-05	5400.2	0.0001114	6060.2	0.0001555	6720.2	0.000284	7380.2	0.0006265
120.4	0.0001219	780.4	5.206e-05	1440.4	6.159e-05	2100.4	7.409e-05	2760.4	8.115e-05	3420.4	8.915e-05	4080.4	9.058e-05	4740.4	9.611e-05	5400.4	0.000113	6060.4	0.0001569	6720.4	0.0002824	7380.4	0.0006277
120.6	0.00012	780.6	5.216e-05	1440.6	6.189e-05	2100.6	7.47e-05	2760.6	8.167e-05	3420.6	8.822e-05	4080.6	9.171e-05	4740.6	9.529e-05	5400.6	0.0001128	6060.6	0.0001573	6720.6	0.0002835	7380.6	0.0006287
120.8	0.00012	780.8	5.206e-05	1440.8	6.077e-05	2100.8	7.47e-05	2760.8	8.167e-05	3420.8	8.792e-05	4080.8	9.191e-05	4740.8	9.57e-05	5400.8	0.0001116	6060.8	0.0001554	6720.8	0.0002845	7380.8	0.0006287
121.1	0.0001194	781.1	5.134e-05	1441.1	6.333e-05	2101.1	7.419e-05	2761.1	8.3e-05	3421.1	8.833e-05	4081.1	9.13e-05	4741.1	9.529e-05	5401.1	0.0001128	6061.1	0.0001559	6721.1	0.0002832	7381.1	0.0006267
121.3	0.0001195	781.3	5.308e-05	1441.3	6.179e-05	2101.3	7.286e-05	2761.3	8.238e-05	3421.3	8.925e-05	4081.3	9.181e-05	4741.3	9.673e-05	5401.3	0.0001116	6061.3	0.0001553	6721.3	0.0002835	7381.3	0.0006304
121.5	0.0001185	781.5	5.155e-05	1441.5	6.333e-05	2101.5	7.337e-05	2761.5	8.351e-05	3421.5	8.925e-05	4081.5	9.171e-05	4741.5	9.673e-05	5401.5	0.0001121	6061.5	0.0001561	6721.5	0.000284	7381.5	0.000629
121.7	0.0001177	781.7	5.185e-05	1441.7	6.323e-05	2101.7	7.429e-05	2761.7	8.177e-05	3421.7	8.853e-05	4081.7	9.099e-05	4741.7	9.683e-05	5401.7	0.0001116	6061.7	0.0001569	6721.7	0.0002848	7381.7	0.0006292
121.9	0.000119	781.9	5.319e-05	1441.9	6.128e-05	2101.9	7.347e-05	2761.9	8.392e-05	3421.9	8.822e-05	4081.9	9.283e-05	4741.9	9.724e-05	5401.9	0.0001126	6061.9	0.0001579	6721.9	0.0002844	7381.9	0.0006313
122.1	0.0001181	782.1	5.206e-05	1442.1	6.189e-05	2102.1	7.47e-05	2762.1	8.279e-05	3422.1	8.874e-05	4082.1	9.109e-05	4742.1	9.806e-05	5402.1	0.0001126	6062.1	0.0001565	6722.1	0.0002841	7382.1	0.00063
122.3	0.0001173	782.3	5.257e-05	1442.3	6.056e-05	2102.3	7.388e-05	2762.3	8.29e-05	3422.3	8.863e-05	4082.3	9.242e-05	4742.3	9.478e-05	5402.3	0.0001131	6062.3	0.000158	6722.3	0.0002847	7382.3	0.0006299
122.5	0.0001165	782.5	5.165e-05	1442.5	6.169e-05	2102.5	7.368e-05	2762.5	8.044e-05	3422.5	8.904e-05	4082.5	9.171e-05	4742.5	9.683e-05	5402.5	0.0001123	6062.5	0.000157	6722.5	0.0002844	7382.5	0.000632
122.7	0.0001178	782.7	5.196e-05	1442.7	6.118e-05	2102.7	7.286e-05	2762.7	8.208e-05	3422.7	8.904e-05	4082.7	9.253e-05	4742.7	9.673e-05	5402.7	0.0001124	6062.7	0.0001577	6722.7	0.0002851	7382.7	0.0006312
122.9	0.000116	782.9	5.175e-05	1442.9	6.128e-05	2102.9	7.398e-05	2762.9	8.259e-05	3422.9	8.771e-05	4082.9	9.16e-05	4742.9	9.693e-05	5402.9	0.000113	6062.9	0.000157	6722.9	0.0002854	7382.9	0.0006308
123.2	0.0001158	783.2	5.114e-05	1443.2	6.138e-05	2103.2	7.327e-05	2763.2	8.238e-05	3423.2	8.792e-05	4083.2	9.191e-05	4743.2	9.734e-05	5403.2	0.0001127	6063.2	0.0001578	6723.2	0.0002854	7383.2	0.0006322
123.4	0.0001157	783.4	5.349e-05	1443.4	6.169e-05	2103.4	7.388e-05	2763.4	8.197e-05	3423.4	8.853e-05	4083.4	9.242e-05	4743.4	9.673e-05	5403.4	0.0001129	6063.4	0.0001576	6723.4	0.0002859	7383.4	0.0006322
123.6	0.0001155	783.6	5.278e-05	1443.6	6.067e-05	2103.6	7.337e-05	2763.6	8.331e-05	3423.6	8.812e-05	4083.6	9.191e-05	4743.6	9.683e-05	5403.6	0.0001124	6063.6	0.0001555	6723.6	0.0002857	7383.6	0.0006313
123.8	0.0001155	783.8	5.288e-05	1443.8	6.067e-05	2103.8	7.45e-05	2763.8	8.197e-05	3423.8	8.802e-05	4083.8	9.201e-05	4743.8	9.642e-05	5403.8	0.0001128	6063.8	0.0001573	6723.8	0.0002847	7383.8	0.0006318
124	0.0001149	784	5.145e-05	1444	6.077e-05	2104	7.419e-05	2764	8.156e-05	3424	8.761e-05	4084	9.181e-05	4744	9.662e-05	5404	0.0001118	6064	0.0001583	6724	0.0002853	7384	0.0006326
124.2	0.0001142	784.2	5.175e-05	1444.2	6.097e-05	2104.2	7.316e-05	2764.2	8.279e-05	3424.2	8.874e-05	4084.2	9.191e-05	4744.2	9.683e-05	5404.2	0.0001125	6064.2	0.0001562	6724.2	0.0002866	7384.2	0.0006333
124.4	0.0001151	784.4	5.206e-05	1444.4	6.251e-05	2104.4	7.347e-05	2764.4	8.32e-05	3424.4	8.812e-05	4084.4	9.242e-05	4744.4	9.744e-05	5404.4	0.000112	6064.4	0.0001573	6724.4	0.0002848	7384.4	0.0006349
124.6	0.0001137	784.6	5.237e-05	1444.6	6.159e-05	2104.6	7.347e-05	2764.6	8.31e-05	3424.6	8.894e-05	4084.6	9.222e-05	4744.6	9.703e-05	5404.6	0.0001128	6064.6	0.0001578	6724.6	0.0002875	7384.6	0.0006335
124.8	0.0001135	784.8	5.134e-05	1444.8	6.22e-05	2104.8	7.286e-05	2764.8	8.259e-05	3424.8	8.884e-05	4084.8	9.078e-05	4744.8	9.58e-05	5404.8	0.0001133	6064.8	0.0001571	6724.8	0.0002869	7384.8	0.0006356
125	0.0001133	785	5.175e-05	1445	6.21e-05	2105	7.398e-05	2765	8.228e-05	3425	8.884e-05	4085	9.242e-05	4745	9.662e-05	5405	0.0001139	6065	0.0001567	6725	0.0002852	7385	0.0006353
125.3	0.0001122	785.3	5.196e-05	1445.3	6.036e-05	2105.3	7.398e-05	2765.3	8.208e-05	3425.3	8.853e-05	4085.3	9.201e-05	4745.3	9.775e-05	5405.3	0.0001119	6065.3	0.0001581	6725.3	0.0002856	7385.3	0.000636
125.5	0.0001123	785.5	5.216e-05	1445.5	6.169e-05	2105.5	7.337e-05	2765.5	8.187e-05	3425.5	8.781e-05	4085.5	9.16e-05	4745.5	9.621e-05	5405.5	0.000113	6065.5	0.0001571	6725.5	0.0002848	7385.5	0.000636
125.7	0.0001108	785.7	5.155e-05	1445.7	6.189e-05	2105.7	7.388e-05	2765.7	8.218e-05	3425.7	8.904e-05	4085.7	9.314e-05	4745.7	9.765e-05	5405.7	0.0001135	6065.7	0.0001589	6725.7	0.0002866	7385.7	0.0006371
125.9	0.0001125	785.9	5.329e-05	1445.9	6.241e-05	2105.9	7.45e-05	2765.9	8.249e-05	3425.9	8.976e-05	4085.9	9.232e-05	4745.9	9.765e-05	5405.9	0.0001136	6065.9	0.0001582	6725.9	0.0002858	7385.9	0.0006367
126.1	0.0001116	786.1	5.298e-05	1446.1	6.189e-05	2106.1	7.337e-05	2766.1	8.341e-05	3426.1	8.843e-05	4086.1	9.119e-05	4746.1	9.785e-05	5406.1	0.0001143	6066.1	0.0001578	6726.1	0.0002867	7386.1	0.000637
126.3	0.0001105	786.3	5.298e-05	1446.3	6.22e-05	2106.3	7.337e-05	2766.3	8.31e-05	3426.3	8.843e-05	4086.3	9.119e-05	4746.3	9.785e-05	5406.3	0.0001136	6066.3	0.0001586	6726.3	0.000286	7386.3	0.0006374
126.5	0.0001116	786.5	5.206e-05	1446.5	6.179e-05	2106.5	7.409e-05	2766.5	8.249e-05	3426.5	8.874e-05	4086.5	9.273e-05	4746.5	9.765e-05	5406.5	0.0001142	6066.5	0.0001576	6726.5	0.000287	7386.5	0.0006382
126.7	0.0001102	786.7	5.206e-05	1446.7	6.169e-05	2106.7	7.306e-05	2766.7	8.197e-05	3426.7	8.771e-05	4086.7	9.171e-05	4746.7	9.775e-05	5406.7	0.0001144	6066.7	0.0001573	6726.7	0.0002864	7386.7	0.0006376
126.9	0.0001109	786.9	5.247e-05	1446.9	5.985e-05	2106.9	7.388e-05	2766.9	8.29e-05	3426.9	8.884e-05	4086.9	9.355e-05	4746.9	9.591e-05	5406.9	0.0001134	6066.9	0.0001577	6726.9	0.0002888	7386.9	0.000639
127.1	0.0001108	787.1	5.237e-05	1447.1	6.271e-05	2107.1	7.327e-05	2767.1	8.228e-05	3427.1	8.945e-05	4087.1	9.253e-05	4747.1	9.734e-05	5407.1	0.000114	6067.1	0.0001569	6727.1	0.0002863	7387.1	0.0006395
127.4	0.0001099	787.4	5.288e-05	1447.4	6.22e-05	2107.4	7.337e-05	2767.4	8.238e-05	3427.4	8.884e-05	4087.4	9.355e-05	4747.4	9.755e-05	5407.4	0.0001135	6067.4	0.0001576	6727.4	0.0002883	7387.4	0.0006396
127.6	0.0001113	787.6	5.308e-05	1447.6	6.23e-05	2107.6	7.368e-05	2767.6	8.331e-05	3427.6	8.874e-05	4087.6	9.273e-05	4747.6	9.775e-05	5407.6	0.0001133	6067.6	0.0001583	6727.6	0.0002872	7387.6	0.0006405
127.8	0.0001089	787.8	5.134e-05	1447.8	5.954e-05	2107.8	7.46e-05	2767.8	8.351e-05	3427.8	8.72e-05	4087.8	9.16e-05	4747.8	9.837e-05	5407.8	0.0001139	6067.8	0.0001583	6727.8	0.0002874	7387.8	0.0006414
128	0.0001083	788	5.175e-05	1448	6.179e-05	2108	7.388e-05	2768	8.341e-05	3428	8.935e-05	4088	9.335e-05	4748	9.765e-05	5408	0.0001138	6068	0.0001591	6728	0.0002861	7388	0.0006404
128.2	0.0001077	788.2	5.288e-05	1448.2	6.087e-05	2108.2	7.306e-05	2768.2	8.423e-05	3428.2	8.976e-05	4088.2	9.232e-05	4748.2	9.796e-05	5408.2	0.000112	6068.2	0.0001574	6728.2	0.0002866	7388.2	0.0006423
128.4	0.0001073	788.4	5.349e-05	1448.4	6.271e-05	2108.4	7.327e-05	2768.4	8.269e-05	3428.4	8.956e-05	4088.4	9.242e-05	4748.4	9.857e-05	5408.4	0.0001139	6068.4	0.0001586	6728.4	0.0002874	7388.4	0.0006412
128.6	0.0001083	788.6	5.216e-05	1448.6	6.077e-05	2108.6	7.501e-05	2768.6	8.269e-05	3428.6	8.781e-05	4088.6	9.191e-05	4748.6	9.683e-05	5408.6	0.0001136	6068.6	0.0001583	6728.6	0.0002874	7388.6	0.0006412
128.8	0.0001073	788.8	5.38e-05	1448.8	6.323e-05	2108.8	7.368e-05	2768.8	8.259e-05	3428.8	8.956e-05	4088.8	9.181e-05	4748.8	9.785e-05	5408.8	0.0001131	6068.8	0.0001581	6728.8	0.0002885	7388.8	0.0006406
129	0.0001073	789	5.319e-05	1449	6.118e-05	2109	7.552e-05	2769	8.402e-05	3429	8.792e-05	4089	9.253e-05	4749	9.724e-05	5409	0.000113	6069	0.0001579	6729	0.0002882	7389	0.0006421
129.3	0.0001074	789.3	5.237e-05	1449.3	6.179e-05	2109.3	7.419e-05	2769.3	8.269e-05	3429.3	8.884e-05	4089.3	9.212e-05	4749.3	9.642e-05	5409.3	0.0001144	6069.3	0.0001594	6729.3	0.0002876	7389.3	0.0006428
129.5	0.0001064	789.5	5.247e-05	1449.5	6.148e-05	2109.5	7.593e-05	2769.5	8.443e-05	3429.5	8.904e-05	4089.5	9.222e-05	4749.5	9.744e-05	5409.5	0.0001127	6069.5	0.0001569	6729.5	0.0002877	7389.5	0.0006443
129.7	0.0001065	789.7	5.308e-05	1449.7	6.138e-05	2109.7	7.532e-05	2769.7	8.382e-05	3429.7	8.915e-05	4089.7	9.232e-05	4749.7	9.775e-05	5409.7	0.0001138	6069.7	0.0001593	6729.7	0.0002876	7389.7	0.0006435
129.9	0.0001058	789.9	5.339e-05	1449.9	6.179e-05	2109.9	7.388e-05	2769.9	8.331e-05	3429.9	8.935e-05	4089.9	9.314e-05	4749.9	9.734e-05	5409.9	0.0001148	6069.9	0.0001589	6729.9	0.0002883	7389.9	0.0006442
130.1	0.0001052	790.1	5.237e-05	1450.1	6.22e-05	2110.1	7.552e-05	2770.1	8.341e-05	3430.1	8.863e-05	4090.1	9.212e-05	4750.1	9.714e-05	5410.1	0.0001146	6070.1	0.0001593	6730.1	0.0002896	7390.1	0.0006435
130.3	0.0001042	790.3	5.206e-05	1450.3	6.241e-05	2110.3	7.46e-05	2770.3	8.341e-05	3430.3	8.863e-05	4090.3	9.181e-05	4750.3	9.693e-05	5410.3	0.0001151	6070.3	0.0001583	6730.3	0.0002893	7390.3	0.0006432
130.5	0.0001045	790.5	5.247e-05	1450.5	6.364e-05	2110.5	7.46e-05	2770.5	8.32e-05	3430.5	9.007e-05	4090.5	9.417e-05	4750.5	9.642e-05	5410.5	0.0001151	6070.5	0.0001589	6730.5	0.0002885	7390.5	0.0006439
130.7	0.0001053	790.7	5.36e-05	1450.7	6.046e-05	2110.7	7.388e-05	2770.7	8.29e-05	3430.7	8.843e-05	4090.7	9.13e-05	4750.7	9.796e-05	5410.7	0.0001134	6070.7	0.0001581	6730.7	0.0002895	7390.7	0.0006462
130.9	0.000105	790.9	5.339e-05	1450.9	6.21e-05	2110.9	7.583e-05	2770.9	8.351e-05	3430.9	8.853e-05	4090.9	9.027e-05	4750.9	9.888e-05	5410.9	0.000114	6070.9	0.0001592	6730.9	0.0002908	7390.9	0.0006456
131.1	0.0001036	791.1	5.093e-05	1451.1	6.108e-05	2111.1	7.398e-05	2771.1	8.351e-05	3431.1	8.833e-05	4091.1	9.335e-05	4751.1	9.785e-05	5411.1	0.0001152	6071.1	0.00016	6731.1	0.0002886	7391.1	0.0006457
131.3	0.0001045	791.3	5.36e-05	1451.3	6.251e-05	2111.3	7.46e-05	2771.3	8.32e-05	3431.3	8.771e-05	4091.3	9.14e-05	4751.3	9.785e-05	5411.3	0.0001137	6071.3	0.0001585	6731.3	0.0002884	7391.3	0.000646
131.6	0.0001039	791.6	5.298e-05	1451.6	6.138e-05	2111.6	7.45e-05	2771.6	8.361e-05	3431.6	8.853e-05	4091.6	9.273e-05	4751.6	9.652e-05	5411.6	0.0001137	6071.6	0.0001586	6731.6	0.0002907	7391.6	0.0006476
131.8	0.0001032	791.8	5.278e-05	1451.8	6.067e-05	2111.8	7.357e-05	2771.8	8.351e-05	3431.8	8.853e-05	4091.8	9.335e-05	4751.8	9.785e-05	5411.8	0.0001139	6071.8	0.0001594	6731.8	0.0002906	7391.8	0.0006481
132	0.0001035	792	5.216e-05	1452	6.271e-05	2112	7.296e-05	2772	8.228e-05	3432	8.853e-05	4092	9.376e-05	4752	9.806e-05	5412	0.0001138	6072	0.0001589	6732	0.0002909	7392	0.0006484
132.2	0.0001027	792.2	5.278e-05	1452.2	6.282e-05	2112.2	7.347e-05	2772.2	8.32e-05	3432.2	8.986e-05	4092.2	9.376e-05	4752.2	9.929e-05	5412.2	0.0001158	6072.2	0.000159	6732.2	0.0002907	7392.2	0.0006495
132.4	0.0001022	792.4	5.319e-05	1452.4	6.2e-05	2112.4	7.409e-05	2772.4	8.218e-05	3432.4	8.843e-05	4092.4	9.13e-05	4752.4	9.683e-05	5412.4	0.0001149	6072.4	0.0001595	6732.4	0.0002914	7392.4	0.0006484
132.6	0.000103	792.6	5.513e-05	1452.6	6.169e-05	2112.6	7.46e-05	2772.6	8.331e-05	3432.6	8.894e-05	4092.6	9.324e-05	4752.6	9.939e-05	5412.6	0.0001147	6072.6	0.0001598	6732.6	0.0002907	7392.6	0.0006487
132.8	0.0001018	792.8	5.206e-05	1452.8	6.343e-05	2112.8	7.511e-05	2772.8	8.32e-05	3432.8	8.853e-05	4092.8	9.191e-05	4752.8	9.765e-05	5412.8	0.0001143	6072.8	0.0001597	6732.8	0.0002915	7392.8	0.0006495
133	0.0001018	793	5.37e-05	1453	6.23e-05	2113	7.347e-05	2773	8.361e-05	3433	8.966e-05	4093	9.355e-05	4753	9.939e-05	5413	0.0001135	6073	0.0001607	6733	0.000291	7393	0.0006498
133.2	0.0001015	793.2	5.216e-05	1453.2	6.189e-05	2113.2	7.327e-05	2773.2	8.269e-05	3433.2	8.966e-05	4093.2	9.263e-05	4753.2	9.837e-05	5413.2	0.0001135	6073.2	0.0001588	6733.2	0.0002908	7393.2	0.0006504
133.4	0.0001014	793.4	5.185e-05	1453.4	6.189e-05	2113.4	7.439e-05	2773.4	8.31e-05	3433.4	8.986e-05	4093.4	9.386e-05	4753.4	9.816e-05	5413.4	0.0001158	6073.4	0.0001587	6733.4	0.0002903	7393.4	0.0006495
133.7	0.000101	793.7	5.36e-05	1453.7	6.179e-05	2113.7	7.45e-05	2773.7	8.361e-05	3433.7	8.761e-05	4093.7	9.13e-05	4753.7	9.918e-05	5413.7	0.0001154	6073.7	0.0001596	6733.7	0.0002918	7393.7	0.0006509
133.9	0.0001011	793.9	5.36e-05	1453.9	6.271e-05	2113.9	7.491e-05	2773.9	8.249e-05	3433.9	8.945e-05	4093.9	9.16e-05	4753.9	9.867e-05	5413.9	0.0001148	6073.9	0.0001591	6733.9	0.0002901	7393.9	0.0006509
134.1	0.0001001	794.1	5.39e-05	1454.1	6.138e-05	2114.1	7.398e-05	2774.1	8.29e-05	3434.1	8.863e-05	4094.1	9.335e-05	4754.1	9.816e-05	5414.1	0.0001162	6074.1	0.00016	6734.1	0.0002913	7394.1	0.0006517
134.3	0.0001015	794.3	5.472e-05	1454.3	6.251e-05	2114.3	7.48e-05	2774.3	8.454e-05	3434.3	8.843e-05	4094.3	9.396e-05	4754.3	9.744e-05	5414.3	0.0001155	6074.3	0.0001586	6734.3	0.000291	7394.3	0.0006505
134.5	9.949e-05	794.5	5.38e-05	1454.5	6.22e-05	2114.5	7.419e-05	2774.5	8.259e-05	3434.5	8.915e-05	4094.5	9.365e-05	4754.5	9.765e-05	5414.5	0.0001153	6074.5	0.0001599	6734.5	0.0002915	7394.5	0.0006543
134.7	9.939e-05	794.7	5.37e-05	1454.7	6.282e-05	2114.7	7.552e-05	2774.7	8.29e-05	3434.7	8.802e-05	4094.7	9.242e-05	4754.7	9.898e-05	5414.7	0.0001157	6074.7	0.0001607	6734.7	0.0002906	7394.7	0.0006526
134.9	9.939e-05	794.9	5.278e-05	1454.9	6.282e-05	2114.9	7.562e-05	2774.9	8.413e-05	3434.9	8.956e-05	4094.9	9.273e-05	4754.9	9.929e-05	5414.9	0.0001143	6074.9	0.0001608	6734.9	0.0002935	7394.9	0.0006528
135.1	9.99e-05	795.1	5.349e-05	1455.1	6.282e-05	2115.1	7.347e-05	2775.1	8.331e-05	3435.1	8.915e-05	4095.1	9.253e-05	4755.1	9.785e-05	5415.1	0.0001154	6075.1	0.0001606	6735.1	0.0002914	7395.1	0.0006538
135.3	9.796e-05	795.3	5.37e-05	1455.3	6.323e-05	2115.3	7.48e-05	2775.3	8.29e-05	3435.3	8.874e-05	4095.3	9.304e-05	4755.3	9.918e-05	5415.3	0.0001138	6075.3	0.0001597	6735.3	0.0002917	7395.3	0.0006539
135.6	9.714e-05	795.6	5.38e-05	1455.6	6.374e-05	2115.6	7.45e-05	2775.6	8.29e-05	3435.6	8.853e-05	4095.6	9.222e-05	4755.6	9.857e-05	5415.6	0.0001155	6075.6	0.0001601	6735.6	0.0002926	7395.6	0.0006539
135.8	9.714e-05	795.8	5.339e-05	1455.8	6.353e-05	2115.8	7.511e-05	2775.8	8.259e-05	3435.8	8.833e-05	4095.8	9.222e-05	4755.8	9.929e-05	5415.8	0.0001158	6075.8	0.0001606	6735.8	0.0002947	7395.8	0.0006559
136	9.642e-05	796	5.401e-05	1456	6.271e-05	2116	7.45e-05	2776	8.269e-05	3436	9.037e-05	4096	9.294e-05	4756	9.98e-05	5416	0.0001144	6076	0.0001596	6736	0.0002922	7396	0.000655
136.2	9.673e-05	796.2	5.298e-05	1456.2	6.189e-05	2116.2	7.532e-05	2776.2	8.331e-05	3436.2	9.007e-05	4096.2	9.273e-05	4756.2	9.837e-05	5416.2	0.0001149	6076.2	0.0001601	6736.2	0.0002927	7396.2	0.0006544
136.4	9.703e-05	796.4	5.329e-05	1456.4	6.282e-05	2116.4	7.48e-05	2776.4	8.136e-05	3436.4	8.966e-05	4096.4	9.222e-05	4756.4	9.826e-05	5416.4	0.0001162	6076.4	0.0001603	6736.4	0.0002938	7396.4	0.0006562
136.6	9.58e-05	796.6	5.37e-05	1456.6	6.251e-05	2116.6	7.45e-05	2776.6	8.32e-05	3436.6	8.812e-05	4096.6	9.304e-05	4756.6	9.857e-05	5416.6	0.0001149	6076.6	0.0001608	6736.6	0.000295	7396.6	0.0006572
136.8	9.652e-05	796.8	5.298e-05	1456.8	6.282e-05	2116.8	7.48e-05	2776.8	8.484e-05	3436.8	8.843e-05	4096.8	9.509e-05	4756.8	9.806e-05	5416.8	0.000114	6076.8	0.0001601	6736.8	0.0002937	7396.8	0.000657
137	9.693e-05	797	5.288e-05	1457	6.241e-05	2117	7.47e-05	2777	8.372e-05	3437	8.699e-05	4097	9.386e-05	4757	9.888e-05	5417	0.0001165	6077	0.0001603	6737	0.0002953	7397	0.0006578
137.2	9.662e-05	797.2	5.38e-05	1457.2	6.282e-05	2117.2	7.306e-05	2777.2	8.146e-05	3437.2	8.792e-05	4097.2	9.294e-05	4757.2	9.97e-05	5417.2	0.0001152	6077.2	0.0001612	6737.2	0.0002945	7397.2	0.000658
137.4	9.632e-05	797.4	5.298e-05	1457.4	6.138e-05	2117.4	7.501e-05	2777.4	8.249e-05	3437.4	8.945e-05	4097.4	9.263e-05	4757.4	9.888e-05	5417.4	0.0001153	6077.4	0.0001614	6737.4	0.0002951	7397.4	0.0006563
137.6	9.693e-05	797.6	5.329e-05	1457.6	6.22e-05	2117.6	7.511e-05	2777.6	8.351e-05	3437.6	8.904e-05	4097.6	9.314e-05	4757.6	9.898e-05	5417.6	0.0001171	6077.6	0.0001619	6737.6	0.0002948	7397.6	0.0006572
137.9	9.601e-05	797.9	5.36e-05	1457.9	6.138e-05	2117.9	7.501e-05	2777.9	8.3e-05	3437.9	9.171e-05	4097.9	9.304e-05	4757.9	9.837e-05	5417.9	0.000117	6077.9	0.000161	6737.9	0.0002951	7397.9	0.0006599
138.1	9.498e-05	798.1	5.36e-05	1458.1	6.241e-05	2118.1	7.368e-05	2778.1	8.351e-05	3438.1	8.925e-05	4098.1	9.355e-05	4758.1	9.98e-05	5418.1	0.0001157	6078.1	0.00016	6738.1	0.0002938	7398.1	0.0006598
138.3	9.457e-05	798.3	5.298e-05	1458.3	6.353e-05	2118.3	7.501e-05	2778.3	8.32e-05	3438.3	8.925e-05	4098.3	9.283e-05	4758.3	9.837e-05	5418.3	0.0001168	6078.3	0.0001599	6738.3	0.0002948	7398.3	0.0006596
138.5	9.529e-05	798.5	5.524e-05	1458.5	6.2e-05	2118.5	7.439e-05	2778.5	8.341e-05	3438.5	9.119e-05	4098.5	9.396e-05	4758.5	9.888e-05	5418.5	0.0001157	6078.5	0.0001606	6738.5	0.0002958	7398.5	0.0006609
138.7	9.488e-05	798.7	5.421e-05	1458.7	6.23e-05	2118.7	7.439e-05	2778.7	8.269e-05	3438.7	9.007e-05	4098.7	9.273e-05	4758.7	9.785e-05	5418.7	0.0001157	6078.7	0.0001591	6738.7	0.0002948	7398.7	0.0006595
138.9	9.406e-05	798.9	5.442e-05	1458.9	6.179e-05	2118.9	7.45e-05	2778.9	8.279e-05	3438.9	8.904e-05	4098.9	9.345e-05	4758.9	9.939e-05	5418.9	0.0001159	6078.9	0.0001615	6738.9	0.0002965	7398.9	0.0006609
139.1	9.611e-05	799.1	5.319e-05	1459.1	6.271e-05	2119.1	7.562e-05	2779.1	8.259e-05	3439.1	9.037e-05	4099.1	9.324e-05	4759.1	9.765e-05	5419.1	0.0001154	6079.1	0.0001615	6739.1	0.0002953	7399.1	0.0006605
139.3	9.314e-05	799.3	5.431e-05	1459.3	6.333e-05	2119.3	7.429e-05	2779.3	8.382e-05	3439.3	8.802e-05	4099.3	9.437e-05	4759.3	9.918e-05	5419.3	0.0001144	6079.3	0.0001613	6739.3	0.000295	7399.3	0.0006611
139.5	9.447e-05	799.5	5.216e-05	1459.5	6.087e-05	2119.5	7.368e-05	2779.5	8.443e-05	3439.5	9.027e-05	4099.5	9.355e-05	4759.5	9.929e-05	5419.5	0.0001157	6079.5	0.0001614	6739.5	0.0002957	7399.5	0.000661
139.8	9.376e-05	799.8	5.329e-05	1459.8	6.271e-05	2119.8	7.46e-05	2779.8	8.361e-05	3439.8	8.945e-05	4099.8	9.355e-05	4759.8	9.908e-05	5419.8	0.0001173	6079.8	0.0001612	6739.8	0.0002961	7399.8	0.0006616
140	9.273e-05	800	5.278e-05	1460	6.2e-05	2120	7.593e-05	2780	8.351e-05	3440	8.925e-05	4100	9.355e-05	4760	9.888e-05	5420	0.0001163	6080	0.0001617	6740	0.0002962	7400	0.0006624
140.2	9.253e-05	800.2	5.472e-05	1460.2	6.22e-05	2120.2	7.501e-05	2780.2	8.372e-05	3440.2	9.058e-05	4100.2	9.253e-05	4760.2	9.898e-05	5420.2	0.0001157	6080.2	0.0001616	6740.2	0.0002953	7400.2	0.0006621
140.4	9.253e-05	800.4	5.39e-05	1460.4	6.159e-05	2120.4	7.562e-05	2780.4	8.218e-05	3440.4	8.956e-05	4100.4	9.386e-05	4760.4	9.918e-05	5420.4	0.0001179	6080.4	0.0001622	6740.4	0.0002957	7400.4	0.0006626
140.6	9.212e-05	800.6	5.442e-05	1460.6	6.241e-05	2120.6	7.491e-05	2780.6	8.413e-05	3440.6	9.017e-05	4100.6	9.457e-05	4760.6	9.939e-05	5420.6	0.0001167	6080.6	0.0001619	6740.6	0.0002958	7400.6	0.0006636
140.8	9.283e-05	800.8	5.421e-05	1460.8	6.384e-05	2120.8	7.398e-05	2780.8	8.29e-05	3440.8	8.904e-05	4100.8	9.273e-05	4760.8	9.908e-05	5420.8	0.0001161	6080.8	0.0001601	6740.8	0.0002947	7400.8	0.0006639
141	9.078e-05	801	5.503e-05	1461	6.2e-05	2121	7.491e-05	2781	8.351e-05	3441	9.007e-05	4101	9.314e-05	4761	9.888e-05	5421	0.0001162	6081	0.0001615	6741	0.0002954	7401	0.0006643
141.2	9.099e-05	801.2	5.288e-05	1461.2	6.323e-05	2121.2	7.368e-05	2781.2	8.331e-05	3441.2	8.996e-05	4101.2	9.212e-05	4761.2	9.949e-05	5421.2	0.0001167	6081.2	0.0001617	6741.2	0.0002964	7401.2	0.0006644
141.4	9.15e-05	801.4	5.483e-05	1461.4	6.097e-05	2121.4	7.511e-05	2781.4	8.331e-05	3441.4	9.007e-05	4101.4	9.488e-05	4761.4	9.99e-05	5421.4	0.0001166	6081.4	0.0001611	6741.4	0.0002955	7401.4	0.0006638
141.6	9.14e-05	801.6	5.349e-05	1461.6	6.302e-05	2121.6	7.501e-05	2781.6	8.402e-05	3441.6	8.925e-05	4101.6	9.355e-05	4761.6	9.806e-05	5421.6	0.0001185	6081.6	0.0001614	6741.6	0.0002958	7401.6	0.0006652
141.8	9.017e-05	801.8	5.37e-05	1461.8	6.159e-05	2121.8	7.388e-05	2781.8	8.238e-05	3441.8	8.996e-05	4101.8	9.365e-05	4761.8	0.0001	5421.8	0.0001158	6081.8	0.0001612	6741.8	0.000297	7401.8	0.0006653
142.1	9.078e-05	802.1	5.319e-05	1462.1	6.251e-05	2122.1	7.562e-05	2782.1	8.402e-05	3442.1	8.956e-05	4102.1	9.222e-05	4762.1	9.908e-05	5422.1	0.0001168	6082.1	0.0001604	6742.1	0.0002949	7402.1	0.000665
142.3	9.068e-05	802.3	5.216e-05	1462.3	6.271e-05	2122.3	7.521e-05	2782.3	8.351e-05	3442.3	8.925e-05	4102.3	9.376e-05	4762.3	0.0001001	5422.3	0.0001153	6082.3	0.0001624	6742.3	0.0002964	7402.3	0.0006658
142.5	9.037e-05	802.5	5.431e-05	1462.5	6.292e-05	2122.5	7.429e-05	2782.5	8.413e-05	3442.5	9.007e-05	4102.5	9.304e-05	4762.5	9.867e-05	5422.5	0.0001169	6082.5	0.0001621	6742.5	0.0002956	7402.5	0.0006668
142.7	8.966e-05	802.7	5.493e-05	1462.7	6.292e-05	2122.7	7.409e-05	2782.7	8.433e-05	3442.7	8.853e-05	4102.7	9.478e-05	4762.7	0.0001001	5422.7	0.0001166	6082.7	0.0001614	6742.7	0.0002962	7402.7	0.0006675
142.9	8.966e-05	802.9	5.472e-05	1462.9	6.169e-05	2122.9	7.572e-05	2782.9	8.413e-05	3442.9	8.976e-05	4102.9	9.283e-05	4762.9	9.867e-05	5422.9	0.000116	6082.9	0.0001619	6742.9	0.0002958	7402.9	0.0006668
143.1	9.058e-05	803.1	5.401e-05	1463.1	6.159e-05	2123.1	7.46e-05	2783.1	8.279e-05	3443.1	9.048e-05	4103.1	9.427e-05	4763.1	9.97e-05	5423.1	0.0001177	6083.1	0.0001615	6743.1	0.0002951	7403.1	0.0006679
143.3	8.986e-05	803.3	5.38e-05	1463.3	6.169e-05	2123.3	7.419e-05	2783.3	8.3e-05	3443.3	9.027e-05	4103.3	9.304e-05	4763.3	9.816e-05	5423.3	0.0001173	6083.3	0.0001611	6743.3	0.0002966	7403.3	0.000667
143.5	8.925e-05	803.5	5.493e-05	1463.5	6.21e-05	2123.5	7.501e-05	2783.5	8.413e-05	3443.5	8.996e-05	4103.5	9.335e-05	4763.5	9.99e-05	5423.5	0.0001177	6083.5	0.0001612	6743.5	0.0002959	7403.5	0.0006689
143.7	8.935e-05	803.7	5.38e-05	1463.7	6.251e-05	2123.7	7.429e-05	2783.7	8.433e-05	3443.7	8.966e-05	4103.7	9.365e-05	4763.7	9.929e-05	5423.7	0.0001163	6083.7	0.0001614	6743.7	0.0002963	7403.7	0.0006688
143.9	8.884e-05	803.9	5.411e-05	1463.9	6.292e-05	2123.9	7.521e-05	2783.9	8.228e-05	3443.9	9.058e-05	4103.9	9.386e-05	4763.9	9.857e-05	5423.9	0.0001166	6083.9	0.0001607	6743.9	0.0002968	7403.9	0.0006681
144.2	8.884e-05	804.2	5.308e-05	1464.2	6.251e-05	2124.2	7.45e-05	2784.2	8.372e-05	3444.2	9.048e-05	4104.2	9.273e-05	4764.2	9.878e-05	5424.2	0.0001165	6084.2	0.0001612	6744.2	0.0002975	7404.2	0.0006695
144.4	8.833e-05	804.4	5.36e-05	1464.4	6.312e-05	2124.4	7.572e-05	2784.4	8.331e-05	3444.4	8.976e-05	4104.4	9.406e-05	4764.4	0.0001002	5424.4	0.0001158	6084.4	0.000161	6744.4	0.0002961	7404.4	0.0006699
144.6	8.843e-05	804.6	5.349e-05	1464.6	6.353e-05	2124.6	7.388e-05	2784.6	8.3e-05	3444.6	9.048e-05	4104.6	9.355e-05	4764.6	9.939e-05	5424.6	0.0001178	6084.6	0.000162	6744.6	0.0002966	7404.6	0.0006702
144.8	8.874e-05	804.8	5.319e-05	1464.8	6.22e-05	2124.8	7.368e-05	2784.8	8.259e-05	3444.8	8.925e-05	4104.8	9.294e-05	4764.8	9.929e-05	5424.8	0.0001165	6084.8	0.0001618	6744.8	0.0002965	7404.8	0.0006723
145	8.74e-05	805	5.524e-05	1465	6.312e-05	2125	7.48e-05	2785	8.31e-05	3445	8.915e-05	4105	9.478e-05	4765	9.908e-05	5425	0.0001168	6085	0.000162	6745	0.000296	7405	0.0006708
145.2	8.812e-05	805.2	5.39e-05	1465.2	6.2e-05	2125.2	7.532e-05	2785.2	8.331e-05	3445.2	8.915e-05	4105.2	9.283e-05	4765.2	9.765e-05	5425.2	0.0001181	6085.2	0.000163	6745.2	0.0002979	7405.2	0.000672
145.4	8.781e-05	805.4	5.534e-05	1465.4	6.282e-05	2125.4	7.439e-05	2785.4	8.341e-05	3445.4	9.109e-05	4105.4	9.283e-05	4765.4	9.857e-05	5425.4	0.0001173	6085.4	0.0001625	6745.4	0.000298	7405.4	0.000672
145.6	8.689e-05	805.6	5.431e-05	1465.6	6.292e-05	2125.6	7.47e-05	2785.6	8.392e-05	3445.6	9.058e-05	4105.6	9.468e-05	4765.6	9.867e-05	5425.6	0.0001167	6085.6	0.0001606	6745.6	0.0002971	7405.6	0.0006736
145.8	8.761e-05	805.8	5.39e-05	1465.8	6.261e-05	2125.8	7.429e-05	2785.8	8.331e-05	3445.8	9.16e-05	4105.8	9.324e-05	4765.8	9.826e-05	5425.8	0.000118	6085.8	0.0001624	6745.8	0.0002978	7405.8	0.0006725
146.1	8.648e-05	806.1	5.585e-05	1466.1	6.384e-05	2126.1	7.419e-05	2786.1	8.464e-05	3446.1	8.996e-05	4106.1	9.376e-05	4766.1	9.908e-05	5426.1	0.000116	6086.1	0.000163	6746.1	0.0002989	7406.1	0.0006741
146.3	8.638e-05	806.3	5.349e-05	1466.3	6.23e-05	2126.3	7.521e-05	2786.3	8.372e-05	3446.3	8.996e-05	4106.3	9.324e-05	4766.3	9.888e-05	5426.3	0.0001155	6086.3	0.0001627	6746.3	0.0002978	7406.3	0.0006739
146.5	8.474e-05	806.5	5.421e-05	1466.5	6.241e-05	2126.5	7.46e-05	2786.5	8.392e-05	3446.5	9.068e-05	4106.5	9.396e-05	4766.5	9.806e-05	5426.5	0.0001159	6086.5	0.0001631	6746.5	0.0002982	7406.5	0.0006739
146.7	8.689e-05	806.7	5.319e-05	1466.7	6.323e-05	2126.7	7.501e-05	2786.7	8.484e-05	3446.7	9.027e-05	4106.7	9.263e-05	4766.7	9.908e-05	5426.7	0.0001173	6086.7	0.0001633	6746.7	0.0002998	7406.7	0.000676
146.9	8.525e-05	806.9	5.36e-05	1466.9	6.384e-05	2126.9	7.45e-05	2786.9	8.484e-05	3446.9	8.986e-05	4106.9	9.376e-05	4766.9	0.0001002	5426.9	0.0001158	6086.9	0.0001638	6746.9	0.0002974	7406.9	0.0006765
147.1	8.464e-05	807.1	5.493e-05	1467.1	6.241e-05	2127.1	7.419e-05	2787.1	8.31e-05	3447.1	8.996e-05	4107.1	9.335e-05	4767.1	9.98e-05	5427.1	0.000116	6087.1	0.0001632	6747.1	0.0002986	7407.1	0.0006763
147.3	8.556e-05	807.3	5.421e-05	1467.3	6.302e-05	2127.3	7.613e-05	2787.3	8.443e-05	3447.3	9.007e-05	4107.3	9.437e-05	4767.3	9.98e-05	5427.3	0.0001163	6087.3	0.0001637	6747.3	0.0002989	7407.3	0.0006778
147.5	8.556e-05	807.5	5.401e-05	1467.5	6.353e-05	2127.5	7.613e-05	2787.5	8.402e-05	3447.5	9.099e-05	4107.5	9.437e-05	4767.5	0.0001002	5427.5	0.0001171	6087.5	0.0001632	6747.5	0.0002977	7407.5	0.0006766
147.7	8.535e-05	807.7	5.39e-05	1467.7	6.23e-05	2127.7	7.398e-05	2787.7	8.454e-05	3447.7	9.037e-05	4107.7	9.386e-05	4767.7	9.929e-05	5427.7	0.0001181	6087.7	0.0001619	6747.7	0.0002984	7407.7	0.0006779
147.9	8.474e-05	807.9	5.401e-05	1467.9	6.374e-05	2127.9	7.439e-05	2787.9	8.331e-05	3447.9	8.986e-05	4107.9	9.396e-05	4767.9	9.98e-05	5427.9	0.0001175	6087.9	0.0001627	6747.9	0.0002997	7407.9	0.0006775
148.1	8.361e-05	808.1	5.462e-05	1468.1	6.282e-05	2128.1	7.419e-05	2788.1	8.474e-05	3448.1	9.027e-05	4108.1	9.314e-05	4768.1	9.847e-05	5428.1	0.0001166	6088.1	0.000164	6748.1	0.0002987	7408.1	0.0006791
148.4	8.392e-05	808.4	5.421e-05	1468.4	6.241e-05	2128.4	7.48e-05	2788.4	8.443e-05	3448.4	9.099e-05	4108.4	9.335e-05	4768.4	0.0001005	5428.4	0.0001174	6088.4	0.0001624	6748.4	0.0002987	7408.4	0.0006789
148.6	8.454e-05	808.6	5.524e-05	1468.6	6.353e-05	2128.6	7.501e-05	2788.6	8.279e-05	3448.6	8.996e-05	4108.6	9.376e-05	4768.6	9.959e-05	5428.6	0.0001167	6088.6	0.0001642	6748.6	0.0002992	7408.6	0.0006775
148.8	8.402e-05	808.8	5.38e-05	1468.8	6.2e-05	2128.8	7.501e-05	2788.8	8.423e-05	3448.8	9.058e-05	4108.8	9.355e-05	4768.8	9.857e-05	5428.8	0.000118	6088.8	0.0001625	6748.8	0.0002985	7408.8	0.0006789
149	8.259e-05	809	5.503e-05	1469	6.261e-05	2129	7.521e-05	2789	8.433e-05	3449	9.017e-05	4109	9.355e-05	4769	9.918e-05	5429	0.000117	6089	0.0001643	6749	0.0002984	7409	0.0006789
149.2	8.31e-05	809.2	5.411e-05	1469.2	6.292e-05	2129.2	7.429e-05	2789.2	8.443e-05	3449.2	9.058e-05	4109.2	9.56e-05	4769.2	9.878e-05	5429.2	0.000117	6089.2	0.0001635	6749.2	0.0002974	7409.2	0.0006801
149.4	8.32e-05	809.4	5.554e-05	1469.4	6.353e-05	2129.4	7.398e-05	2789.4	8.402e-05	3449.4	8.976e-05	4109.4	9.304e-05	4769.4	9.918e-05	5429.4	0.0001172	6089.4	0.0001638	6749.4	0.0003002	7409.4	0.0006786
149.6	8.269e-05	809.6	5.431e-05	1469.6	6.23e-05	2129.6	7.46e-05	2789.6	8.392e-05	3449.6	9.089e-05	4109.6	9.324e-05	4769.6	9.785e-05	5429.6	0.0001189	6089.6	0.0001653	6749.6	0.0002986	7409.6	0.0006793
149.8	8.341e-05	809.8	5.319e-05	1469.8	6.343e-05	2129.8	7.552e-05	2789.8	8.413e-05	3449.8	8.996e-05	4109.8	9.304e-05	4769.8	9.98e-05	5429.8	0.0001161	6089.8	0.0001641	6749.8	0.0002984	7409.8	0.0006795
150	8.136e-05	810	5.36e-05	1470	6.333e-05	2130	7.429e-05	2790	8.474e-05	3450	9.089e-05	4110	9.335e-05	4770	9.918e-05	5430	0.0001186	6090	0.0001646	6750	0.0002997	7410	0.0006806
150.3	8.228e-05	810.3	5.39e-05	1470.3	6.405e-05	2130.3	7.439e-05	2790.3	8.341e-05	3450.3	9.048e-05	4110.3	9.314e-05	4770.3	9.939e-05	5430.3	0.0001171	6090.3	0.0001636	6750.3	0.0003003	7410.3	0.0006806
150.5	8.32e-05	810.5	5.452e-05	1470.5	6.476e-05	2130.5	7.47e-05	2790.5	8.454e-05	3450.5	9.027e-05	4110.5	9.498e-05	4770.5	0.0001006	5430.5	0.000117	6090.5	0.0001638	6750.5	0.000299	7410.5	0.0006809
150.7	8.259e-05	810.7	5.513e-05	1470.7	6.261e-05	2130.7	7.48e-05	2790.7	8.331e-05	3450.7	9.058e-05	4110.7	9.304e-05	4770.7	9.939e-05	5430.7	0.0001174	6090.7	0.0001635	6750.7	0.0003002	7410.7	0.0006814
150.9	8.044e-05	810.9	5.442e-05	1470.9	6.364e-05	2130.9	7.511e-05	2790.9	8.484e-05	3450.9	9.048e-05	4110.9	9.376e-05	4770.9	9.949e-05	5430.9	0.0001174	6090.9	0.0001639	6750.9	0.0002989	7410.9	0.0006805
151.1	8.064e-05	811.1	5.452e-05	1471.1	6.179e-05	2131.1	7.439e-05	2791.1	8.351e-05	3451.1	9.017e-05	4111.1	9.376e-05	4771.1	9.888e-05	5431.1	0.0001174	6091.1	0.0001645	6751.1	0.0002996	7411.1	0.0006819
151.3	8.074e-05	811.3	5.472e-05	1471.3	6.23e-05	2131.3	7.409e-05	2791.3	8.361e-05	3451.3	9.13e-05	4111.3	9.273e-05	4771.3	0.0001003	5431.3	0.0001171	6091.3	0.0001631	6751.3	0.0003004	7411.3	0.0006814
151.5	7.972e-05	811.5	5.493e-05	1471.5	6.333e-05	2131.5	7.521e-05	2791.5	8.413e-05	3451.5	9.048e-05	4111.5	9.263e-05	4771.5	9.97e-05	5431.5	0.000117	6091.5	0.0001635	6751.5	0.0003001	7411.5	0.0006822
151.7	7.89e-05	811.7	5.421e-05	1471.7	6.302e-05	2131.7	7.388e-05	2791.7	8.494e-05	3451.7	9.191e-05	4111.7	9.355e-05	4771.7	9.929e-05	5431.7	0.0001176	6091.7	0.0001644	6751.7	0.0002994	7411.7	0.0006826
151.9	8.126e-05	811.9	5.452e-05	1471.9	6.364e-05	2131.9	7.45e-05	2791.9	8.402e-05	3451.9	8.956e-05	4111.9	9.457e-05	4771.9	0.0001017	5431.9	0.0001174	6091.9	0.0001635	6751.9	0.0003004	7411.9	0.0006829
152.1	7.993e-05	812.1	5.472e-05	1472.1	6.446e-05	2132.1	7.47e-05	2792.1	8.474e-05	3452.1	9.027e-05	4112.1	9.529e-05	4772.1	9.98e-05	5432.1	0.0001176	6092.1	0.0001634	6752.1	0.0002991	7412.1	0.0006829
152.3	7.911e-05	812.3	5.513e-05	1472.3	6.323e-05	2132.3	7.429e-05	2792.3	8.566e-05	3452.3	8.935e-05	4112.3	9.273e-05	4772.3	9.99e-05	5432.3	0.0001171	6092.3	0.0001638	6752.3	0.0003002	7412.3	0.000683
152.6	7.993e-05	812.6	5.544e-05	1472.6	6.353e-05	2132.6	7.552e-05	2792.6	8.382e-05	3452.6	9.017e-05	4112.6	9.406e-05	4772.6	9.97e-05	5432.6	0.0001185	6092.6	0.0001635	6752.6	0.0003002	7412.6	0.0006828
152.8	7.849e-05	812.8	5.554e-05	1472.8	6.312e-05	2132.8	7.572e-05	2792.8	8.525e-05	3452.8	9.048e-05	4112.8	9.427e-05	4772.8	9.785e-05	5432.8	0.0001174	6092.8	0.0001625	6752.8	0.0003016	7412.8	0.0006828
153	7.921e-05	813	5.483e-05	1473	6.343e-05	2133	7.491e-05	2793	8.372e-05	3453	9.294e-05	4113	9.376e-05	4773	0.0001001	5433	0.0001193	6093	0.0001621	6753	0.0003002	7413	0.0006852
153.2	7.788e-05	813.2	5.503e-05	1473.2	6.446e-05	2133.2	7.613e-05	2793.2	8.392e-05	3453.2	8.996e-05	4113.2	9.457e-05	4773.2	9.959e-05	5433.2	0.000118	6093.2	0.0001633	6753.2	0.0003008	7413.2	0.0006855
153.4	7.982e-05	813.4	5.585e-05	1473.4	6.251e-05	2133.4	7.327e-05	2793.4	8.566e-05	3453.4	9.119e-05	4113.4	9.222e-05	4773.4	9.939e-05	5433.4	0.0001178	6093.4	0.000164	6753.4	0.0003007	7413.4	0.0006852
153.6	7.911e-05	813.6	5.462e-05	1473.6	6.21e-05	2133.6	7.583e-05	2793.6	8.464e-05	3453.6	9.048e-05	4113.6	9.406e-05	4773.6	0.0001002	5433.6	0.0001168	6093.6	0.0001641	6753.6	0.0003017	7413.6	0.0006851
153.8	7.88e-05	813.8	5.493e-05	1473.8	6.343e-05	2133.8	7.521e-05	2793.8	8.351e-05	3453.8	8.996e-05	4113.8	9.417e-05	4773.8	0.0001001	5433.8	0.0001185	6093.8	0.0001654	6753.8	0.0003021	7413.8	0.0006844
154	7.818e-05	814	5.565e-05	1474	6.384e-05	2134	7.532e-05	2794	8.433e-05	3454	9.017e-05	4114	9.437e-05	4774	0.0001001	5434	0.0001176	6094	0.0001638	6754	0.0003018	7414	0.0006853
154.2	7.818e-05	814.2	5.513e-05	1474.2	6.22e-05	2134.2	7.409e-05	2794.2	8.464e-05	3454.2	9.15e-05	4114.2	9.457e-05	4774.2	0.0001002	5434.2	0.0001184	6094.2	0.0001649	6754.2	0.0003005	7414.2	0.0006872
154.4	7.757e-05	814.4	5.585e-05	1474.4	6.446e-05	2134.4	7.583e-05	2794.4	8.351e-05	3454.4	9.089e-05	4114.4	9.457e-05	4774.4	0.0001	5434.4	0.0001186	6094.4	0.0001636	6754.4	0.0003025	7414.4	0.0006864
154.7	7.767e-05	814.7	5.472e-05	1474.7	6.292e-05	2134.7	7.378e-05	2794.7	8.443e-05	3454.7	9.16e-05	4114.7	9.376e-05	4774.7	0.0001011	5434.7	0.0001192	6094.7	0.0001639	6754.7	0.0003016	7414.7	0.0006871
154.9	7.798e-05	814.9	5.595e-05	1474.9	6.425e-05	2134.9	7.357e-05	2794.9	8.525e-05	3454.9	9.099e-05	4114.9	9.457e-05	4774.9	0.0001009	5434.9	0.0001183	6094.9	0.000164	6754.9	0.0003025	7414.9	0.0006884
155.1	7.788e-05	815.1	5.462e-05	1475.1	6.364e-05	2135.1	7.491e-05	2795.1	8.454e-05	3455.1	9.171e-05	4115.1	9.447e-05	4775.1	0.0001005	5435.1	0.0001185	6095.1	0.0001638	6755.1	0.0003023	7415.1	0.0006896
155.3	7.89e-05	815.3	5.421e-05	1475.3	6.446e-05	2135.3	7.542e-05	2795.3	8.464e-05	3455.3	9.119e-05	4115.3	9.437e-05	4775.3	0.0001007	5435.3	0.00012	6095.3	0.0001641	6755.3	0.0003026	7415.3	0.0006893
155.5	7.675e-05	815.5	5.349e-05	1475.5	6.394e-05	2135.5	7.501e-05	2795.5	8.464e-05	3455.5	9.119e-05	4115.5	9.365e-05	4775.5	0.000101	5435.5	0.0001183	6095.5	0.0001652	6755.5	0.000302	7415.5	0.0006898
155.7	7.747e-05	815.7	5.442e-05	1475.7	6.241e-05	2135.7	7.388e-05	2795.7	8.443e-05	3455.7	8.996e-05	4115.7	9.417e-05	4775.7	0.0001004	5435.7	0.0001183	6095.7	0.0001632	6755.7	0.0003014	7415.7	0.0006902
155.9	7.839e-05	815.9	5.452e-05	1475.9	6.241e-05	2135.9	7.532e-05	2795.9	8.484e-05	3455.9	9.263e-05	4115.9	9.529e-05	4775.9	9.929e-05	5435.9	0.0001178	6095.9	0.0001651	6755.9	0.0003017	7415.9	0.0006911
156.1	7.747e-05	816.1	5.585e-05	1476.1	6.405e-05	2136.1	7.439e-05	2796.1	8.372e-05	3456.1	9.099e-05	4116.1	9.468e-05	4776.1	9.99e-05	5436.1	0.0001184	6096.1	0.0001646	6756.1	0.0003034	7416.1	0.0006911
156.3	7.777e-05	816.3	5.493e-05	1476.3	6.292e-05	2136.3	7.491e-05	2796.3	8.382e-05	3456.3	9.099e-05	4116.3	9.406e-05	4776.3	0.0001003	5436.3	0.0001183	6096.3	0.0001657	6756.3	0.0003024	7416.3	0.0006922
156.6	7.624e-05	816.6	5.462e-05	1476.6	6.435e-05	2136.6	7.47e-05	2796.6	8.392e-05	3456.6	8.884e-05	4116.6	9.335e-05	4776.6	0.0001009	5436.6	0.0001188	6096.6	0.0001657	6756.6	0.0003027	7416.6	0.000691
156.8	7.685e-05	816.8	5.462e-05	1476.8	6.261e-05	2136.8	7.542e-05	2796.8	8.372e-05	3456.8	8.986e-05	4116.8	9.468e-05	4776.8	9.98e-05	5436.8	0.0001181	6096.8	0.0001661	6756.8	0.0003024	7416.8	0.000691
157	7.511e-05	817	5.524e-05	1477	6.446e-05	2137	7.501e-05	2797	8.341e-05	3457	9.119e-05	4117	9.396e-05	4777	0.0001013	5437	0.000119	6097	0.0001646	6757	0.000303	7417	0.0006928
157.2	7.572e-05	817.2	5.472e-05	1477.2	6.394e-05	2137.2	7.511e-05	2797.2	8.372e-05	3457.2	9.119e-05	4117.2	9.232e-05	4777.2	0.0001009	5437.2	0.0001195	6097.2	0.0001656	6757.2	0.0003041	7417.2	0.0006929
157.4	7.542e-05	817.4	5.411e-05	1477.4	6.528e-05	2137.4	7.491e-05	2797.4	8.413e-05	3457.4	9.037e-05	4117.4	9.273e-05	4777.4	9.929e-05	5437.4	0.0001179	6097.4	0.0001639	6757.4	0.000303	7417.4	0.0006926
157.6	7.665e-05	817.6	5.401e-05	1477.6	6.353e-05	2137.6	7.726e-05	2797.6	8.484e-05	3457.6	9.15e-05	4117.6	9.457e-05	4777.6	0.0001004	5437.6	0.000119	6097.6	0.0001645	6757.6	0.0003036	7417.6	0.0006946
157.8	7.583e-05	817.8	5.493e-05	1477.8	6.425e-05	2137.8	7.542e-05	2797.8	8.464e-05	3457.8	9.109e-05	4117.8	9.509e-05	4777.8	0.0001003	5437.8	0.0001175	6097.8	0.0001645	6757.8	0.0003036	7417.8	0.0006937
158	7.583e-05	818	5.329e-05	1478	6.364e-05	2138	7.429e-05	2798	8.474e-05	3458	9.15e-05	4118	9.478e-05	4778	9.888e-05	5438	0.0001173	6098	0.000165	6758	0.0003033	7418	0.0006935
158.2	7.511e-05	818.2	5.657e-05	1478.2	6.456e-05	2138.2	7.439e-05	2798.2	8.494e-05	3458.2	9.171e-05	4118.2	9.457e-05	4778.2	0.0001003	5438.2	0.0001198	6098.2	0.0001655	6758.2	0.0003039	7418.2	0.0006952
158.4	7.46e-05	818.4	5.493e-05	1478.4	6.446e-05	2138.4	7.552e-05	2798.4	8.372e-05	3458.4	9.212e-05	4118.4	9.539e-05	4778.4	0.0001017	5438.4	0.0001185	6098.4	0.0001646	6758.4	0.0003045	7418.4	0.0006949
158.6	7.583e-05	818.6	5.37e-05	1478.6	6.384e-05	2138.6	7.388e-05	2798.6	8.413e-05	3458.6	9.191e-05	4118.6	9.437e-05	4778.6	0.0001002	5438.6	0.0001194	6098.6	0.0001657	6758.6	0.0003051	7418.6	0.0006951
158.9	7.48e-05	818.9	5.442e-05	1478.9	6.333e-05	2138.9	7.542e-05	2798.9	8.443e-05	3458.9	9.037e-05	4118.9	9.539e-05	4778.9	0.0001004	5438.9	0.000119	6098.9	0.0001659	6758.9	0.0003052	7418.9	0.0006975
159.1	7.46e-05	819.1	5.493e-05	1479.1	6.374e-05	2139.1	7.501e-05	2799.1	8.3e-05	3459.1	9.007e-05	4119.1	9.417e-05	4779.1	0.0001011	5439.1	0.0001181	6099.1	0.0001654	6759.1	0.000305	7419.1	0.0006968
159.3	7.409e-05	819.3	5.565e-05	1479.3	6.353e-05	2139.3	7.368e-05	2799.3	8.341e-05	3459.3	9.16e-05	4119.3	9.478e-05	4779.3	0.000102	5439.3	0.0001179	6099.3	0.0001655	6759.3	0.0003047	7419.3	0.000697
159.5	7.347e-05	819.5	5.38e-05	1479.5	6.476e-05	2139.5	7.48e-05	2799.5	8.372e-05	3459.5	9.089e-05	4119.5	9.365e-05	4779.5	0.0001004	5439.5	0.0001191	6099.5	0.0001645	6759.5	0.0003067	7419.5	0.0006978
159.7	7.47e-05	819.7	5.431e-05	1479.7	6.323e-05	2139.7	7.572e-05	2799.7	8.454e-05	3459.7	9.078e-05	4119.7	9.447e-05	4779.7	9.959e-05	5439.7	0.0001185	6099.7	0.0001659	6759.7	0.0003055	7419.7	0.0006993
159.9	7.337e-05	819.9	5.616e-05	1479.9	6.292e-05	2139.9	7.654e-05	2799.9	8.494e-05	3459.9	9.13e-05	4119.9	9.457e-05	4779.9	0.0001006	5439.9	0.0001192	6099.9	0.0001665	6759.9	0.0003054	7419.9	0.0006974
160.1	7.378e-05	820.1	5.452e-05	1480.1	6.333e-05	2140.1	7.665e-05	2800.1	8.361e-05	3460.1	9.16e-05	4120.1	9.396e-05	4780.1	0.000102	5440.1	0.0001191	6100.1	0.0001667	6760.1	0.0003063	7420.1	0.0007001
160.3	7.337e-05	820.3	5.524e-05	1480.3	6.384e-05	2140.3	7.552e-05	2800.3	8.331e-05	3460.3	9.037e-05	4120.3	9.457e-05	4780.3	9.97e-05	5440.3	0.0001185	6100.3	0.0001666	6760.3	0.0003047	7420.3	0.0006987
160.5	7.419e-05	820.5	5.39e-05	1480.5	6.425e-05	2140.5	7.593e-05	2800.5	8.464e-05	3460.5	9.13e-05	4120.5	9.509e-05	4780.5	0.0001017	5440.5	0.0001177	6100.5	0.0001676	6760.5	0.0003047	7420.5	0.0006987
160.8	7.286e-05	820.8	5.708e-05	1480.8	6.384e-05	2140.8	7.572e-05	2800.8	8.638e-05	3460.8	8.956e-05	4120.8	9.539e-05	4780.8	0.0001008	5440.8	0.0001181	6100.8	0.0001662	6760.8	0.0003067	7420.8	0.0006994
161	7.327e-05	821	5.493e-05	1481	6.456e-05	2141	7.603e-05	2801	8.351e-05	3461	9.212e-05	4121	9.519e-05	4781	0.0001008	5441	0.0001192	6101	0.0001664	6761	0.0003049	7421	0.0006995
161.2	7.316e-05	821.2	5.626e-05	1481.2	6.528e-05	2141.2	7.613e-05	2801.2	8.505e-05	3461.2	9.089e-05	4121.2	9.427e-05	4781.2	0.0001007	5441.2	0.0001185	6101.2	0.0001675	6761.2	0.0003072	7421.2	0.0006995
161.4	7.214e-05	821.4	5.534e-05	1481.4	6.312e-05	2141.4	7.593e-05	2801.4	8.484e-05	3461.4	9.089e-05	4121.4	9.447e-05	4781.4	0.0001014	5441.4	0.0001199	6101.4	0.0001657	6761.4	0.0003059	7421.4	0.000701
161.6	7.173e-05	821.6	5.544e-05	1481.6	6.476e-05	2141.6	7.716e-05	2801.6	8.556e-05	3461.6	9.181e-05	4121.6	9.55e-05	4781.6	9.99e-05	5441.6	0.0001182	6101.6	0.0001662	6761.6	0.000307	7421.6	0.0007003
161.8	7.183e-05	821.8	5.513e-05	1481.8	6.384e-05	2141.8	7.644e-05	2801.8	8.413e-05	3461.8	9.058e-05	4121.8	9.396e-05	4781.8	0.0001009	5441.8	0.000119	6101.8	0.0001669	6761.8	0.000305	7421.8	0.000701
162	7.183e-05	822	5.585e-05	1482	6.384e-05	2142	7.562e-05	2802	8.382e-05	3462	9.212e-05	4122	9.468e-05	4782	9.99e-05	5442	0.0001195	6102	0.0001665	6762	0.0003073	7422	0.0007001
162.2	7.275e-05	822.2	5.565e-05	1482.2	6.364e-05	2142.2	7.521e-05	2802.2	8.402e-05	3462.2	9.232e-05	4122.2	9.457e-05	4782.2	0.0001001	5442.2	0.0001188	6102.2	0.0001676	6762.2	0.0003069	7422.2	0.0007011
162.4	7.265e-05	822.4	5.483e-05	1482.4	6.343e-05	2142.4	7.552e-05	2802.4	8.341e-05	3462.4	8.986e-05	4122.4	9.55e-05	4782.4	0.0001012	5442.4	0.0001182	6102.4	0.0001674	6762.4	0.0003064	7422.4	0.0006998
162.6	7.101e-05	822.6	5.452e-05	1482.6	6.251e-05	2142.6	7.603e-05	2802.6	8.372e-05	3462.6	9.017e-05	4122.6	9.437e-05	4782.6	0.0001013	5442.6	0.0001181	6102.6	0.0001672	6762.6	0.0003061	7422.6	0.000701
162.8	7.081e-05	822.8	5.595e-05	1482.8	6.456e-05	2142.8	7.439e-05	2802.8	8.484e-05	3462.8	8.996e-05	4122.8	9.478e-05	4782.8	9.959e-05	5442.8	0.0001179	6102.8	0.0001667	6762.8	0.0003081	7422.8	0.0007026
163.1	7.091e-05	823.1	5.524e-05	1483.1	6.302e-05	2143.1	7.695e-05	2803.1	8.474e-05	3463.1	9.099e-05	4123.1	9.396e-05	4783.1	0.0001009	5443.1	0.0001195	6103.1	0.0001667	6763.1	0.0003065	7423.1	0.0007029
163.3	7.183e-05	823.3	5.585e-05	1483.3	6.374e-05	2143.3	7.634e-05	2803.3	8.433e-05	3463.3	9.089e-05	4123.3	9.324e-05	4783.3	0.0001007	5443.3	0.0001182	6103.3	0.0001674	6763.3	0.0003073	7423.3	0.0007023
163.5	7.152e-05	823.5	5.575e-05	1483.5	6.353e-05	2143.5	7.695e-05	2803.5	8.474e-05	3463.5	8.956e-05	4123.5	9.509e-05	4783.5	0.0001014	5443.5	0.0001189	6103.5	0.0001673	6763.5	0.0003076	7423.5	0.000703
163.7	7.193e-05	823.7	5.585e-05	1483.7	6.394e-05	2143.7	7.45e-05	2803.7	8.392e-05	3463.7	9.048e-05	4123.7	9.324e-05	4783.7	0.0001012	5443.7	0.0001191	6103.7	0.0001665	6763.7	0.0003087	7423.7	0.000704
163.9	7.05e-05	823.9	5.565e-05	1483.9	6.487e-05	2143.9	7.562e-05	2803.9	8.454e-05	3463.9	9.13e-05	4123.9	9.621e-05	4783.9	0.0001005	5443.9	0.0001196	6103.9	0.000165	6763.9	0.0003067	7423.9	0.0007046
164.1	7.132e-05	824.1	5.565e-05	1484.1	6.425e-05	2144.1	7.521e-05	2804.1	8.556e-05	3464.1	9.119e-05	4124.1	9.365e-05	4784.1	0.0001017	5444.1	0.00012	6104.1	0.0001673	6764.1	0.000309	7424.1	0.0007039
164.3	6.968e-05	824.3	5.595e-05	1484.3	6.353e-05	2144.3	7.542e-05	2804.3	8.382e-05	3464.3	9.222e-05	4124.3	9.447e-05	4784.3	0.0001015	5444.3	0.0001194	6104.3	0.0001664	6764.3	0.0003103	7424.3	0.0007039
164.5	7.009e-05	824.5	5.524e-05	1484.5	6.425e-05	2144.5	7.48e-05	2804.5	8.484e-05	3464.5	9.078e-05	4124.5	9.468e-05	4784.5	0.0001003	5444.5	0.0001194	6104.5	0.0001661	6764.5	0.00031	7424.5	0.0007056
164.7	6.958e-05	824.7	5.677e-05	1484.7	6.251e-05	2144.7	7.552e-05	2804.7	8.515e-05	3464.7	9.15e-05	4124.7	9.437e-05	4784.7	0.0001011	5444.7	0.0001188	6104.7	0.0001674	6764.7	0.0003094	7424.7	0.0007049
164.9	6.968e-05	824.9	5.421e-05	1484.9	6.456e-05	2144.9	7.501e-05	2804.9	8.576e-05	3464.9	9.058e-05	4124.9	9.417e-05	4784.9	0.0001007	5444.9	0.0001196	6104.9	0.0001673	6764.9	0.0003105	7424.9	0.0007056
165.2	6.876e-05	825.2	5.595e-05	1485.2	6.415e-05	2145.2	7.613e-05	2805.2	8.597e-05	3465.2	9.13e-05	4125.2	9.437e-05	4785.2	0.0001011	5445.2	0.0001186	6105.2	0.0001666	6765.2	0.0003095	7425.2	0.000706
165.4	7.009e-05	825.4	5.503e-05	1485.4	6.333e-05	2145.4	7.562e-05	2805.4	8.617e-05	3465.4	9.078e-05	4125.4	9.417e-05	4785.4	0.0001013	5445.4	0.0001194	6105.4	0.0001678	6765.4	0.0003106	7425.4	0.0007054
165.6	6.927e-05	825.6	5.524e-05	1485.6	6.446e-05	2145.6	7.583e-05	2805.6	8.515e-05	3465.6	9.027e-05	4125.6	9.345e-05	4785.6	0.0001014	5445.6	0.0001182	6105.6	0.000168	6765.6	0.000312	7425.6	0.0007055
165.8	7.06e-05	825.8	5.421e-05	1485.8	6.364e-05	2145.8	7.624e-05	2805.8	8.464e-05	3465.8	9.263e-05	4125.8	9.427e-05	4785.8	0.0001015	5445.8	0.0001196	6105.8	0.000167	6765.8	0.0003119	7425.8	0.0007073
166	6.978e-05	826	5.442e-05	1486	6.302e-05	2146	7.716e-05	2806	8.484e-05	3466	9.15e-05	4126	9.468e-05	4786	0.0001016	5446	0.0001195	6106	0.0001676	6766	0.0003109	7426	0.0007043
166.2	6.907e-05	826.2	5.472e-05	1486.2	6.425e-05	2146.2	7.542e-05	2806.2	8.474e-05	3466.2	9.16e-05	4126.2	9.509e-05	4786.2	0.000101	5446.2	0.0001184	6106.2	0.0001681	6766.2	0.000312	7426.2	0.0007069
166.4	6.855e-05	826.4	5.472e-05	1486.4	6.415e-05	2146.4	7.613e-05	2806.4	8.484e-05	3466.4	9.14e-05	4126.4	9.498e-05	4786.4	0.0001009	5446.4	0.0001182	6106.4	0.000168	6766.4	0.0003125	7426.4	0.0007076
166.6	6.907e-05	826.6	5.565e-05	1486.6	6.435e-05	2146.6	7.593e-05	2806.6	8.597e-05	3466.6	9.201e-05	4126.6	9.509e-05	4786.6	0.0001008	5446.6	0.0001191	6106.6	0.0001685	6766.6	0.0003119	7426.6	0.0007082
166.8	6.958e-05	826.8	5.513e-05	1486.8	6.456e-05	2146.8	7.613e-05	2806.8	8.546e-05	3466.8	9.14e-05	4126.8	9.447e-05	4786.8	0.0001009	5446.8	0.0001178	6106.8	0.000168	6766.8	0.0003111	7426.8	0.0007076
167.1	6.855e-05	827.1	5.554e-05	1487.1	6.405e-05	2147.1	7.593e-05	2807.1	8.454e-05	3467.1	9.078e-05	4127.1	9.55e-05	4787.1	0.0001017	5447.1	0.0001197	6107.1	0.000168	6767.1	0.0003128	7427.1	0.0007074
167.3	6.732e-05	827.3	5.524e-05	1487.3	6.394e-05	2147.3	7.572e-05	2807.3	8.494e-05	3467.3	9.16e-05	4127.3	9.539e-05	4787.3	0.0001018	5447.3	0.0001177	6107.3	0.0001683	6767.3	0.0003106	7427.3	0.0007089
167.5	6.866e-05	827.5	5.616e-05	1487.5	6.446e-05	2147.5	7.644e-05	2807.5	8.454e-05	3467.5	9.171e-05	4127.5	9.539e-05	4787.5	0.0001005	5447.5	0.0001191	6107.5	0.0001662	6767.5	0.0003116	7427.5	0.0007088
167.7	6.835e-05	827.7	5.575e-05	1487.7	6.384e-05	2147.7	7.634e-05	2807.7	8.484e-05	3467.7	9.058e-05	4127.7	9.468e-05	4787.7	0.0001011	5447.7	0.000119	6107.7	0.0001678	6767.7	0.0003134	7427.7	0.0007109
167.9	6.958e-05	827.9	5.534e-05	1487.9	6.435e-05	2147.9	7.685e-05	2807.9	8.443e-05	3467.9	9.078e-05	4127.9	9.457e-05	4787.9	0.0001025	5447.9	0.0001183	6107.9	0.0001692	6767.9	0.0003126	7427.9	0.0007109
168.1	6.876e-05	828.1	5.534e-05	1488.1	6.497e-05	2148.1	7.47e-05	2808.1	8.484e-05	3468.1	9.15e-05	4128.1	9.437e-05	4788.1	0.0001009	5448.1	0.0001196	6108.1	0.0001672	6768.1	0.0003132	7428.1	0.0007105
168.3	6.763e-05	828.3	5.718e-05	1488.3	6.446e-05	2148.3	7.46e-05	2808.3	8.392e-05	3468.3	9.109e-05	4128.3	9.468e-05	4788.3	0.0001005	5448.3	0.0001198	6108.3	0.0001671	6768.3	0.0003129	7428.3	0.0007103
168.5	6.784e-05	828.5	5.554e-05	1488.5	6.364e-05	2148.5	7.624e-05	2808.5	8.566e-05	3468.5	9.119e-05	4128.5	9.529e-05	4788.5	0.0001013	5448.5	0.0001188	6108.5	0.000168	6768.5	0.0003123	7428.5	0.000712
168.7	6.804e-05	828.7	5.493e-05	1488.7	6.364e-05	2148.7	7.552e-05	2808.7	8.413e-05	3468.7	9.273e-05	4128.7	9.498e-05	4788.7	0.0001017	5448.7	0.0001184	6108.7	0.0001695	6768.7	0.0003143	7428.7	0.000712
168.9	6.866e-05	828.9	5.524e-05	1488.9	6.292e-05	2148.9	7.562e-05	2808.9	8.433e-05	3468.9	9.048e-05	4128.9	9.529e-05	4788.9	0.0001011	5448.9	0.0001177	6108.9	0.0001692	6768.9	0.0003131	7428.9	0.0007115
169.1	6.722e-05	829.1	5.39e-05	1489.1	6.405e-05	2149.1	7.562e-05	2809.1	8.556e-05	3469.1	9.089e-05	4129.1	9.55e-05	4789.1	0.0001018	5449.1	0.0001196	6109.1	0.0001686	6769.1	0.0003137	7429.1	0.0007135
169.4	6.702e-05	829.4	5.534e-05	1489.4	6.323e-05	2149.4	7.706e-05	2809.4	8.525e-05	3469.4	9.099e-05	4129.4	9.56e-05	4789.4	0.0001014	5449.4	0.0001193	6109.4	0.0001687	6769.4	0.0003125	7429.4	0.0007129
169.6	6.712e-05	829.6	5.595e-05	1489.6	6.394e-05	2149.6	7.511e-05	2809.6	8.443e-05	3469.6	9.201e-05	4129.6	9.509e-05	4789.6	0.0001009	5449.6	0.0001188	6109.6	0.0001687	6769.6	0.0003139	7429.6	0.000715
169.8	6.845e-05	829.8	5.544e-05	1489.8	6.476e-05	2149.8	7.532e-05	2809.8	8.464e-05	3469.8	9.201e-05	4129.8	9.57e-05	4789.8	0.0001004	5449.8	0.0001201	6109.8	0.0001679	6769.8	0.0003132	7429.8	0.0007148
170	6.569e-05	830	5.565e-05	1490	6.23e-05	2150	7.46e-05	2810	8.474e-05	3470	9.13e-05	4130	9.396e-05	4790	0.0001026	5450	0.0001206	6110	0.0001675	6770	0.0003124	7430	0.0007157
170.2	6.712e-05	830.2	5.554e-05	1490.2	6.476e-05	2150.2	7.583e-05	2810.2	8.525e-05	3470.2	9.048e-05	4130.2	9.519e-05	4790.2	0.0001015	5450.2	0.0001202	6110.2	0.0001677	6770.2	0.0003133	7430.2	0.0007165
170.4	6.712e-05	830.4	5.606e-05	1490.4	6.425e-05	2150.4	7.521e-05	2810.4	8.525e-05	3470.4	9.232e-05	4130.4	9.56e-05	4790.4	0.0001021	5450.4	0.0001191	6110.4	0.0001701	6770.4	0.0003142	7430.4	0.0007155
170.6	6.589e-05	830.6	5.565e-05	1490.6	6.415e-05	2150.6	7.46e-05	2810.6	8.576e-05	3470.6	9.171e-05	4130.6	9.488e-05	4790.6	0.0001023	5450.6	0.0001196	6110.6	0.0001697	6770.6	0.0003135	7430.6	0.0007159
170.8	6.528e-05	830.8	5.646e-05	1490.8	6.302e-05	2150.8	7.593e-05	2810.8	8.556e-05	3470.8	9.242e-05	4130.8	9.478e-05	4790.8	0.0001014	5450.8	0.0001192	6110.8	0.000169	6770.8	0.0003144	7430.8	0.0007195
171	6.661e-05	831	5.554e-05	1491	6.384e-05	2151	7.644e-05	2811	8.525e-05	3471	9.037e-05	4131	9.57e-05	4791	0.0001014	5451	0.0001186	6111	0.0001699	6771	0.0003139	7431	0.0007193
171.3	6.569e-05	831.3	5.554e-05	1491.3	6.312e-05	2151.3	7.767e-05	2811.3	8.474e-05	3471.3	9.048e-05	4131.3	9.55e-05	4791.3	0.0001023	5451.3	0.0001189	6111.3	0.0001693	6771.3	0.000314	7431.3	0.0007182
171.5	6.548e-05	831.5	5.534e-05	1491.5	6.384e-05	2151.5	7.521e-05	2811.5	8.525e-05	3471.5	9.16e-05	4131.5	9.683e-05	4791.5	9.929e-05	5451.5	0.000119	6111.5	0.0001674	6771.5	0.0003127	7431.5	0.0007177
171.7	6.558e-05	831.7	5.606e-05	1491.7	6.302e-05	2151.7	7.624e-05	2811.7	8.638e-05	3471.7	9.15e-05	4131.7	9.601e-05	4791.7	0.0001003	5451.7	0.0001176	6111.7	0.0001692	6771.7	0.0003148	7431.7	0.0007183
171.9	6.517e-05	831.9	5.513e-05	1491.9	6.384e-05	2151.9	7.562e-05	2811.9	8.525e-05	3471.9	9.119e-05	4131.9	9.611e-05	4791.9	0.0001015	5451.9	0.000119	6111.9	0.0001694	6771.9	0.0003153	7431.9	0.0007172
172.1	6.507e-05	832.1	5.513e-05	1492.1	6.425e-05	2152.1	7.654e-05	2812.1	8.525e-05	3472.1	9.201e-05	4132.1	9.601e-05	4792.1	0.0001026	5452.1	0.0001197	6112.1	0.0001699	6772.1	0.0003145	7432.1	0.0007202
172.3	6.456e-05	832.3	5.646e-05	1492.3	6.476e-05	2152.3	7.47e-05	2812.3	8.607e-05	3472.3	9.16e-05	4132.3	9.478e-05	4792.3	0.0001022	5452.3	0.0001193	6112.3	0.0001688	6772.3	0.0003136	7432.3	0.0007186
172.5	6.569e-05	832.5	5.646e-05	1492.5	6.589e-05	2152.5	7.613e-05	2812.5	8.679e-05	3472.5	9.171e-05	4132.5	9.427e-05	4792.5	0.0001033	5452.5	0.0001212	6112.5	0.0001699	6772.5	0.0003134	7432.5	0.0007211
172.7	6.579e-05	832.7	5.585e-05	1492.7	6.343e-05	2152.7	7.593e-05	2812.7	8.617e-05	3472.7	9.171e-05	4132.7	9.539e-05	4792.7	0.0001011	5452.7	0.0001198	6112.7	0.0001702	6772.7	0.0003134	7432.7	0.0007209
172.9	6.507e-05	832.9	5.657e-05	1492.9	6.497e-05	2152.9	7.644e-05	2812.9	8.525e-05	3472.9	9.089e-05	4132.9	9.55e-05	4792.9	0.0001023	5452.9	0.0001181	6112.9	0.0001702	6772.9	0.0003149	7432.9	0.00072
173.1	6.558e-05	833.1	5.472e-05	1493.1	6.394e-05	2153.1	7.624e-05	2813.1	8.546e-05	3473.1	9.16e-05	4133.1	9.632e-05	4793.1	0.0001017	5453.1	0.0001201	6113.1	0.0001686	6773.1	0.0003163	7433.1	0.0007196
173.3	6.364e-05	833.3	5.636e-05	1493.3	6.323e-05	2153.3	7.491e-05	2813.3	8.597e-05	3473.3	9.376e-05	4133.3	9.56e-05	4793.3	0.0001029	5453.3	0.0001194	6113.3	0.0001699	6773.3	0.0003144	7433.3	0.0007223
173.6	6.487e-05	833.6	5.677e-05	1493.6	6.333e-05	2153.6	7.501e-05	2813.6	8.423e-05	3473.6	9.017e-05	4133.6	9.55e-05	4793.6	0.000101	5453.6	0.0001193	6113.6	0.0001693	6773.6	0.000315	7433.6	0.0007212
173.8	6.446e-05	833.8	5.554e-05	1493.8	6.466e-05	2153.8	7.624e-05	2813.8	8.515e-05	3473.8	9.212e-05	4133.8	9.673e-05	4793.8	0.0001003	5453.8	0.0001199	6113.8	0.0001702	6773.8	0.0003146	7433.8	0.0007205
174	6.364e-05	834	5.698e-05	1494	6.548e-05	2154	7.572e-05	2814	8.576e-05	3474	9.16e-05	4134	9.621e-05	4794	0.0001005	5454	0.0001192	6114	0.0001705	6774	0.0003152	7434	0.0007226
174.2	6.507e-05	834.2	5.636e-05	1494.2	6.374e-05	2154.2	7.552e-05	2814.2	8.658e-05	3474.2	9.14e-05	4134.2	9.539e-05	4794.2	0.0001015	5454.2	0.0001208	6114.2	0.00017	6774.2	0.0003156	7434.2	0.0007225
174.4	6.353e-05	834.4	5.749e-05	1494.4	6.528e-05	2154.4	7.501e-05	2814.4	8.433e-05	3474.4	9.078e-05	4134.4	9.652e-05	4794.4	0.0001023	5454.4	0.0001201	6114.4	0.00017	6774.4	0.0003151	7434.4	0.0007224
174.6	6.507e-05	834.6	5.595e-05	1494.6	6.405e-05	2154.6	7.665e-05	2814.6	8.576e-05	3474.6	9.191e-05	4134.6	9.58e-05	4794.6	0.000102	5454.6	0.0001204	6114.6	0.0001709	6774.6	0.0003167	7434.6	0.0007228
174.8	6.415e-05	834.8	5.503e-05	1494.8	6.497e-05	2154.8	7.542e-05	2814.8	8.628e-05	3474.8	9.099e-05	4134.8	9.56e-05	4794.8	0.0001009	5454.8	0.0001197	6114.8	0.0001703	6774.8	0.000315	7434.8	0.0007235
175	6.302e-05	835	5.616e-05	1495	6.425e-05	2155	7.603e-05	2815	8.628e-05	3475	9.212e-05	4135	9.58e-05	4795	0.0001024	5455	0.0001216	6115	0.0001703	6775	0.0003158	7435	0.0007242
175.2	6.415e-05	835.2	5.554e-05	1495.2	6.384e-05	2155.2	7.419e-05	2815.2	8.454e-05	3475.2	9.099e-05	4135.2	9.396e-05	4795.2	0.0001021	5455.2	0.0001203	6115.2	0.0001712	6775.2	0.0003141	7435.2	0.0007241
175.4	6.517e-05	835.4	5.554e-05	1495.4	6.528e-05	2155.4	7.532e-05	2815.4	8.617e-05	3475.4	9.068e-05	4135.4	9.591e-05	4795.4	0.0001023	5455.4	0.0001196	6115.4	0.0001709	6775.4	0.0003149	7435.4	0.0007241
175.7	6.425e-05	835.7	5.524e-05	1495.7	6.353e-05	2155.7	7.562e-05	2815.7	8.535e-05	3475.7	9.222e-05	4135.7	9.703e-05	4795.7	0.0001008	5455.7	0.0001211	6115.7	0.0001713	6775.7	0.0003159	7435.7	0.0007251
175.9	6.425e-05	835.9	5.636e-05	1495.9	6.353e-05	2155.9	7.654e-05	2815.9	8.648e-05	3475.9	9.089e-05	4135.9	9.632e-05	4795.9	0.0001011	5455.9	0.0001197	6115.9	0.0001707	6775.9	0.0003157	7435.9	0.000725
176.1	6.333e-05	836.1	5.616e-05	1496.1	6.507e-05	2156.1	7.634e-05	2816.1	8.464e-05	3476.1	9.099e-05	4136.1	9.447e-05	4796.1	0.0001013	5456.1	0.0001194	6116.1	0.0001704	6776.1	0.0003167	7436.1	0.0007272
176.3	6.323e-05	836.3	5.544e-05	1496.3	6.364e-05	2156.3	7.665e-05	2816.3	8.576e-05	3476.3	8.945e-05	4136.3	9.632e-05	4796.3	0.0001024	5456.3	0.0001204	6116.3	0.00017	6776.3	0.0003163	7436.3	0.0007266
176.5	6.333e-05	836.5	5.626e-05	1496.5	6.476e-05	2156.5	7.532e-05	2816.5	8.392e-05	3476.5	9.181e-05	4136.5	9.642e-05	4796.5	0.0001023	5456.5	0.0001202	6116.5	0.0001701	6776.5	0.0003163	7436.5	0.0007264
176.7	6.241e-05	836.7	5.749e-05	1496.7	6.476e-05	2156.7	7.644e-05	2816.7	8.566e-05	3476.7	9.201e-05	4136.7	9.652e-05	4796.7	0.0001016	5456.7	0.00012	6116.7	0.0001714	6776.7	0.0003161	7436.7	0.0007279
176.9	6.271e-05	836.9	5.472e-05	1496.9	6.333e-05	2156.9	7.654e-05	2816.9	8.484e-05	3476.9	9.037e-05	4136.9	9.468e-05	4796.9	0.000101	5456.9	0.00012	6116.9	0.0001706	6776.9	0.0003152	7436.9	0.0007276
177.1	6.343e-05	837.1	5.708e-05	1497.1	6.394e-05	2157.1	7.511e-05	2817.1	8.443e-05	3477.1	9.242e-05	4137.1	9.683e-05	4797.1	0.0001011	5457.1	0.0001198	6117.1	0.0001724	6777.1	0.0003173	7437.1	0.0007291
177.3	6.333e-05	837.3	5.595e-05	1497.3	6.476e-05	2157.3	7.644e-05	2817.3	8.525e-05	3477.3	9.13e-05	4137.3	9.58e-05	4797.3	0.0001022	5457.3	0.0001207	6117.3	0.0001705	6777.3	0.0003171	7437.3	0.000728
177.6	6.261e-05	837.6	5.646e-05	1497.6	6.487e-05	2157.6	7.521e-05	2817.6	8.556e-05	3477.6	9.078e-05	4137.6	9.56e-05	4797.6	0.0001015	5457.6	0.0001201	6117.6	0.000171	6777.6	0.0003171	7437.6	0.0007289
177.8	6.323e-05	837.8	5.667e-05	1497.8	6.415e-05	2157.8	7.47e-05	2817.8	8.494e-05	3477.8	9.037e-05	4137.8	9.55e-05	4797.8	0.000101	5457.8	0.0001203	6117.8	0.0001702	6777.8	0.0003188	7437.8	0.000728
178	6.251e-05	838	5.544e-05	1498	6.384e-05	2158	7.695e-05	2818	8.525e-05	3478	9.294e-05	4138	9.632e-05	4798	0.0001021	5458	0.0001195	6118	0.0001708	6778	0.0003159	7438	0.0007291
178.2	6.333e-05	838.2	5.657e-05	1498.2	6.497e-05	2158.2	7.511e-05	2818.2	8.535e-05	3478.2	9.201e-05	4138.2	9.539e-05	4798.2	0.0001031	5458.2	0.0001207	6118.2	0.0001723	6778.2	0.0003175	7438.2	0.0007282
178.4	6.282e-05	838.4	5.595e-05	1498.4	6.476e-05	2158.4	7.634e-05	2818.4	8.402e-05	3478.4	9.171e-05	4138.4	9.755e-05	4798.4	0.0001022	5458.4	0.0001194	6118.4	0.0001719	6778.4	0.0003178	7438.4	0.0007304
178.6	6.312e-05	838.6	5.606e-05	1498.6	6.415e-05	2158.6	7.439e-05	2818.6	8.464e-05	3478.6	9.099e-05	4138.6	9.632e-05	4798.6	0.0001022	5458.6	0.0001204	6118.6	0.0001716	6778.6	0.0003189	7438.6	0.0007309
178.8	6.21e-05	838.8	5.493e-05	1498.8	6.435e-05	2158.8	7.613e-05	2818.8	8.597e-05	3478.8	9.099e-05	4138.8	9.498e-05	4798.8	0.000102	5458.8	0.0001206	6118.8	0.0001716	6778.8	0.0003175	7438.8	0.0007306
179	6.302e-05	839	5.554e-05	1499	6.446e-05	2159	7.613e-05	2819	8.597e-05	3479	9.16e-05	4139	9.58e-05	4799	0.000103	5459	0.0001184	6119	0.0001704	6779	0.000318	7439	0.0007307
179.2	6.159e-05	839.2	5.606e-05	1499.2	6.384e-05	2159.2	7.624e-05	2819.2	8.648e-05	3479.2	9.201e-05	4139.2	9.765e-05	4799.2	0.0001017	5459.2	0.0001203	6119.2	0.0001718	6779.2	0.0003185	7439.2	0.0007313
179.4	6.179e-05	839.4	5.616e-05	1499.4	6.548e-05	2159.4	7.644e-05	2819.4	8.587e-05	3479.4	9.13e-05	4139.4	9.56e-05	4799.4	0.000103	5459.4	0.0001207	6119.4	0.0001706	6779.4	0.0003183	7439.4	0.0007315
179.6	6.22e-05	839.6	5.585e-05	1499.6	6.507e-05	2159.6	7.603e-05	2819.6	8.535e-05	3479.6	9.201e-05	4139.6	9.703e-05	4799.6	0.0001016	5459.6	0.0001206	6119.6	0.0001717	6779.6	0.000318	7439.6	0.0007325
179.9	6.169e-05	839.9	5.565e-05	1499.9	6.435e-05	2159.9	7.562e-05	2819.9	8.617e-05	3479.9	9.109e-05	4139.9	9.457e-05	4799.9	0.0001014	5459.9	0.000122	6119.9	0.000171	6779.9	0.0003186	7439.9	0.0007337
180.1	6.067e-05	840.1	5.677e-05	1500.1	6.528e-05	2160.1	7.675e-05	2820.1	8.464e-05	3480.1	9.201e-05	4140.1	9.55e-05	4800.1	0.0001025	5460.1	0.0001212	6120.1	0.0001732	6780.1	0.0003184	7440.1	0.0007326
180.3	6.128e-05	840.3	5.585e-05	1500.3	6.466e-05	2160.3	7.603e-05	2820.3	8.515e-05	3480.3	9.212e-05	4140.3	9.58e-05	4800.3	0.0001014	5460.3	0.0001206	6120.3	0.0001727	6780.3	0.0003176	7440.3	0.0007336
180.5	6.179e-05	840.5	5.646e-05	1500.5	6.394e-05	2160.5	7.624e-05	2820.5	8.505e-05	3480.5	9.222e-05	4140.5	9.55e-05	4800.5	0.0001015	5460.5	0.0001195	6120.5	0.0001728	6780.5	0.0003181	7440.5	0.0007351
180.7	6.087e-05	840.7	5.616e-05	1500.7	6.497e-05	2160.7	7.634e-05	2820.7	8.597e-05	3480.7	9.212e-05	4140.7	9.55e-05	4800.7	0.0001021	5460.7	0.0001183	6120.7	0.0001718	6780.7	0.0003181	7440.7	0.0007351
180.9	6.169e-05	840.9	5.503e-05	1500.9	6.497e-05	2160.9	7.501e-05	2820.9	8.587e-05	3480.9	9.171e-05	4140.9	9.601e-05	4800.9	0.0001016	5460.9	0.0001205	6120.9	0.0001703	6780.9	0.0003189	7440.9	0.0007363
181.1	6.036e-05	841.1	5.739e-05	1501.1	6.435e-05	2161.1	7.439e-05	2821.1	8.433e-05	3481.1	9.232e-05	4141.1	9.57e-05	4801.1	0.0001011	5461.1	0.0001201	6121.1	0.0001723	6781.1	0.0003185	7441.1	0.0007353
181.3	6.179e-05	841.3	5.769e-05	1501.3	6.394e-05	2161.3	7.552e-05	2821.3	8.566e-05	3481.3	9.171e-05	4141.3	9.519e-05	4801.3	0.0001013	5461.3	0.0001201	6121.3	0.0001715	6781.3	0.0003181	7441.3	0.0007355
181.5	6.056e-05	841.5	5.657e-05	1501.5	6.507e-05	2161.5	7.552e-05	2821.5	8.423e-05	3481.5	9.058e-05	4141.5	9.519e-05	4801.5	0.0001016	5461.5	0.0001206	6121.5	0.0001715	6781.5	0.0003187	7441.5	0.000737
181.8	5.923e-05	841.8	5.739e-05	1501.8	6.487e-05	2161.8	7.644e-05	2821.8	8.535e-05	3481.8	9.171e-05	4141.8	9.642e-05	4801.8	0.0001031	5461.8	0.0001199	6121.8	0.0001726	6781.8	0.0003183	7441.8	0.000736
182	6.148e-05	842	5.718e-05	1502	6.466e-05	2162	7.634e-05	2822	8.556e-05	3482	9.253e-05	4142	9.58e-05	4802	0.0001021	5462	0.0001221	6122	0.0001706	6782	0.0003187	7442	0.000738
182.2	5.974e-05	842.2	5.718e-05	1502.2	6.507e-05	2162.2	7.675e-05	2822.2	8.566e-05	3482.2	9.13e-05	4142.2	9.55e-05	4802.2	0.0001013	5462.2	0.000119	6122.2	0.0001727	6782.2	0.0003177	7442.2	0.0007376
182.4	5.964e-05	842.4	5.708e-05	1502.4	6.558e-05	2162.4	7.572e-05	2822.4	8.464e-05	3482.4	9.345e-05	4142.4	9.57e-05	4802.4	0.0001022	5462.4	0.0001209	6122.4	0.0001728	6782.4	0.0003184	7442.4	0.0007386
182.6	5.974e-05	842.6	5.718e-05	1502.6	6.415e-05	2162.6	7.491e-05	2822.6	8.638e-05	3482.6	9.324e-05	4142.6	9.611e-05	4802.6	0.0001023	5462.6	0.0001207	6122.6	0.0001722	6782.6	0.0003187	7442.6	0.0007376
182.8	6.118e-05	842.8	5.708e-05	1502.8	6.415e-05	2162.8	7.634e-05	2822.8	8.587e-05	3482.8	9.068e-05	4142.8	9.693e-05	4802.8	0.0001008	5462.8	0.0001207	6122.8	0.0001726	6782.8	0.0003191	7442.8	0.0007394
183	6.026e-05	843	5.81e-05	1503	6.476e-05	2163	7.603e-05	2823	8.484e-05	3483	9.078e-05	4143	9.498e-05	4803	0.0001017	5463	0.0001211	6123	0.0001724	6783	0.0003183	7443	0.0007389
183.2	6.241e-05	843.2	5.749e-05	1503.2	6.446e-05	2163.2	7.654e-05	2823.2	8.679e-05	3483.2	9.14e-05	4143.2	9.57e-05	4803.2	0.0001014	5463.2	0.0001218	6123.2	0.0001726	6783.2	0.0003196	7443.2	0.0007392
183.4	6.026e-05	843.4	5.718e-05	1503.4	6.425e-05	2163.4	7.675e-05	2823.4	8.525e-05	3483.4	9.109e-05	4143.4	9.693e-05	4803.4	0.0001017	5463.4	0.0001214	6123.4	0.0001719	6783.4	0.00032	7443.4	0.00074
183.6	5.995e-05	843.6	5.667e-05	1503.6	6.558e-05	2163.6	7.521e-05	2823.6	8.413e-05	3483.6	9.13e-05	4143.6	9.55e-05	4803.6	0.0001027	5463.6	0.0001205	6123.6	0.0001735	6783.6	0.0003188	7443.6	0.00074
183.8	6.026e-05	843.8	5.585e-05	1503.8	6.517e-05	2163.8	7.48e-05	2823.8	8.628e-05	3483.8	9.273e-05	4143.8	9.601e-05	4803.8	0.0001024	5463.8	0.0001204	6123.8	0.0001726	6783.8	0.0003183	7443.8	0.0007401
184.1	5.841e-05	844.1	5.667e-05	1504.1	6.517e-05	2164.1	7.603e-05	2824.1	8.628e-05	3484.1	9.16e-05	4144.1	9.652e-05	4804.1	0.0001018	5464.1	0.0001211	6124.1	0.000172	6784.1	0.0003194	7444.1	0.0007407
184.3	6.067e-05	844.3	5.677e-05	1504.3	6.446e-05	2164.3	7.511e-05	2824.3	8.566e-05	3484.3	9.222e-05	4144.3	9.632e-05	4804.3	0.0001025	5464.3	0.0001206	6124.3	0.0001712	6784.3	0.0003185	7444.3	0.0007433
184.5	5.851e-05	844.5	5.646e-05	1504.5	6.435e-05	2164.5	7.45e-05	2824.5	8.454e-05	3484.5	9.222e-05	4144.5	9.662e-05	4804.5	0.0001016	5464.5	0.000122	6124.5	0.0001726	6784.5	0.0003207	7444.5	0.0007423
184.7	5.923e-05	844.7	5.585e-05	1504.7	6.446e-05	2164.7	7.542e-05	2824.7	8.484e-05	3484.7	9.304e-05	4144.7	9.58e-05	4804.7	0.0001013	5464.7	0.0001205	6124.7	0.0001734	6784.7	0.0003211	7444.7	0.0007441
184.9	5.923e-05	844.9	5.626e-05	1504.9	6.589e-05	2164.9	7.532e-05	2824.9	8.525e-05	3484.9	9.263e-05	4144.9	9.621e-05	4804.9	0.0001024	5464.9	0.0001216	6124.9	0.0001729	6784.9	0.0003201	7444.9	0.0007456
185.1	5.974e-05	845.1	5.687e-05	1505.1	6.384e-05	2165.1	7.726e-05	2825.1	8.535e-05	3485.1	9.16e-05	4145.1	9.611e-05	4805.1	0.0001015	5465.1	0.0001218	6125.1	0.0001728	6785.1	0.0003206	7445.1	0.000745
185.3	5.913e-05	845.3	5.626e-05	1505.3	6.517e-05	2165.3	7.634e-05	2825.3	8.597e-05	3485.3	9.242e-05	4145.3	9.847e-05	4805.3	0.0001018	5465.3	0.0001212	6125.3	0.0001719	6785.3	0.0003212	7445.3	0.0007461
185.5	5.985e-05	845.5	5.667e-05	1505.5	6.487e-05	2165.5	7.583e-05	2825.5	8.587e-05	3485.5	9.16e-05	4145.5	9.601e-05	4805.5	0.000103	5465.5	0.0001214	6125.5	0.0001723	6785.5	0.0003216	7445.5	0.0007461
185.7	5.821e-05	845.7	5.698e-05	1505.7	6.456e-05	2165.7	7.552e-05	2825.7	8.607e-05	3485.7	9.242e-05	4145.7	9.601e-05	4805.7	0.0001022	5465.7	0.0001223	6125.7	0.0001741	6785.7	0.000322	7445.7	0.0007455
185.9	5.944e-05	845.9	5.677e-05	1505.9	6.507e-05	2165.9	7.644e-05	2825.9	8.74e-05	3485.9	9.212e-05	4145.9	9.662e-05	4805.9	0.0001029	5465.9	0.0001222	6125.9	0.0001724	6785.9	0.0003216	7445.9	0.0007474
186.2	5.831e-05	846.2	5.595e-05	1506.2	6.405e-05	2166.2	7.593e-05	2826.2	8.525e-05	3486.2	9.273e-05	4146.2	9.591e-05	4806.2	0.0001011	5466.2	0.0001219	6126.2	0.0001733	6786.2	0.0003217	7446.2	0.000747
186.4	5.892e-05	846.4	5.79e-05	1506.4	6.425e-05	2166.4	7.593e-05	2826.4	8.597e-05	3486.4	9.119e-05	4146.4	9.847e-05	4806.4	0.0001007	5466.4	0.0001216	6126.4	0.0001727	6786.4	0.0003215	7446.4	0.0007482
186.6	5.882e-05	846.6	5.769e-05	1506.6	6.446e-05	2166.6	7.716e-05	2826.6	8.484e-05	3486.6	9.242e-05	4146.6	9.601e-05	4806.6	0.000102	5466.6	0.0001195	6126.6	0.0001721	6786.6	0.0003221	7446.6	0.0007482
186.8	5.831e-05	846.8	5.687e-05	1506.8	6.476e-05	2166.8	7.511e-05	2826.8	8.566e-05	3486.8	9.099e-05	4146.8	9.519e-05	4806.8	0.0001017	5466.8	0.000122	6126.8	0.0001722	6786.8	0.0003219	7446.8	0.0007494
187	5.8e-05	847	5.544e-05	1507	6.712e-05	2167	7.706e-05	2827	8.525e-05	3487	9.273e-05	4147	9.857e-05	4807	0.0001014	5467	0.0001222	6127	0.0001728	6787	0.0003221	7447	0.0007491
187.2	5.851e-05	847.2	5.821e-05	1507.2	6.333e-05	2167.2	7.603e-05	2827.2	8.628e-05	3487.2	9.253e-05	4147.2	9.591e-05	4807.2	0.000101	5467.2	0.0001205	6127.2	0.0001725	6787.2	0.0003212	7447.2	0.0007504
187.4	5.862e-05	847.4	5.554e-05	1507.4	6.415e-05	2167.4	7.644e-05	2827.4	8.535e-05	3487.4	9.263e-05	4147.4	9.785e-05	4807.4	0.0001018	5467.4	0.000123	6127.4	0.0001719	6787.4	0.0003219	7447.4	0.0007512
187.6	5.821e-05	847.6	5.687e-05	1507.6	6.446e-05	2167.6	7.552e-05	2827.6	8.494e-05	3487.6	9.335e-05	4147.6	9.837e-05	4807.6	0.0001021	5467.6	0.0001212	6127.6	0.000172	6787.6	0.0003217	7447.6	0.0007528
187.8	5.79e-05	847.8	5.892e-05	1507.8	6.394e-05	2167.8	7.542e-05	2827.8	8.556e-05	3487.8	9.417e-05	4147.8	9.498e-05	4807.8	0.0001016	5467.8	0.0001224	6127.8	0.0001739	6787.8	0.0003211	7447.8	0.0007524
188.1	5.8e-05	848.1	5.698e-05	1508.1	6.497e-05	2168.1	7.624e-05	2828.1	8.669e-05	3488.1	9.273e-05	4148.1	9.683e-05	4808.1	0.0001025	5468.1	0.0001218	6128.1	0.0001741	6788.1	0.0003221	7448.1	0.0007532
188.3	5.882e-05	848.3	5.708e-05	1508.3	6.456e-05	2168.3	7.613e-05	2828.3	8.576e-05	3488.3	9.201e-05	4148.3	9.56e-05	4808.3	0.0001023	5468.3	0.0001215	6128.3	0.0001748	6788.3	0.0003226	7448.3	0.0007547
188.5	5.769e-05	848.5	5.841e-05	1508.5	6.456e-05	2168.5	7.613e-05	2828.5	8.535e-05	3488.5	9.304e-05	4148.5	9.652e-05	4808.5	0.000103	5468.5	0.0001228	6128.5	0.0001745	6788.5	0.000323	7448.5	0.0007541
188.7	5.687e-05	848.7	5.667e-05	1508.7	6.517e-05	2168.7	7.634e-05	2828.7	8.607e-05	3488.7	9.171e-05	4148.7	9.765e-05	4808.7	0.0001013	5468.7	0.0001218	6128.7	0.0001739	6788.7	0.0003224	7448.7	0.0007544
188.9	5.841e-05	848.9	5.616e-05	1508.9	6.466e-05	2168.9	7.726e-05	2828.9	8.515e-05	3488.9	9.171e-05	4148.9	9.56e-05	4808.9	0.0001028	5468.9	0.0001236	6128.9	0.0001747	6788.9	0.0003223	7448.9	0.0007547
189.1	5.78e-05	849.1	5.636e-05	1509.1	6.538e-05	2169.1	7.726e-05	2829.1	8.525e-05	3489.1	9.253e-05	4149.1	9.673e-05	4809.1	0.0001022	5469.1	0.0001213	6129.1	0.0001746	6789.1	0.0003227	7449.1	0.0007552
189.3	5.749e-05	849.3	5.687e-05	1509.3	6.599e-05	2169.3	7.603e-05	2829.3	8.576e-05	3489.3	9.304e-05	4149.3	9.601e-05	4809.3	0.0001024	5469.3	0.0001218	6129.3	0.0001734	6789.3	0.0003237	7449.3	0.0007562
189.5	5.81e-05	849.5	5.718e-05	1509.5	6.507e-05	2169.5	7.48e-05	2829.5	8.679e-05	3489.5	9.263e-05	4149.5	9.673e-05	4809.5	0.0001028	5469.5	0.0001231	6129.5	0.0001756	6789.5	0.0003237	7449.5	0.0007559
189.7	5.78e-05	849.7	5.626e-05	1509.7	6.517e-05	2169.7	7.726e-05	2829.7	8.617e-05	3489.7	9.232e-05	4149.7	9.714e-05	4809.7	0.0001028	5469.7	0.0001233	6129.7	0.0001745	6789.7	0.0003234	7449.7	0.0007554
189.9	5.606e-05	849.9	5.626e-05	1509.9	6.487e-05	2169.9	7.675e-05	2829.9	8.658e-05	3489.9	9.191e-05	4149.9	9.724e-05	4809.9	0.000104	5469.9	0.0001227	6129.9	0.0001743	6789.9	0.000324	7449.9	0.0007569
190.1	5.728e-05	850.1	5.646e-05	1510.1	6.609e-05	2170.1	7.542e-05	2830.1	8.566e-05	3490.1	9.294e-05	4150.1	9.744e-05	4810.1	0.0001026	5470.1	0.0001233	6130.1	0.0001745	6790.1	0.0003252	7450.1	0.0007561
190.4	5.636e-05	850.4	5.616e-05	1510.4	6.599e-05	2170.4	7.726e-05	2830.4	8.689e-05	3490.4	9.294e-05	4150.4	9.652e-05	4810.4	0.0001018	5470.4	0.0001217	6130.4	0.0001734	6790.4	0.0003236	7450.4	0.0007566
190.6	5.759e-05	850.6	5.739e-05	1510.6	6.517e-05	2170.6	7.736e-05	2830.6	8.751e-05	3490.6	9.099e-05	4150.6	9.673e-05	4810.6	0.000103	5470.6	0.0001226	6130.6	0.0001748	6790.6	0.0003249	7450.6	0.0007582
190.8	5.687e-05	850.8	5.739e-05	1510.8	6.487e-05	2170.8	7.603e-05	2830.8	8.505e-05	3490.8	9.294e-05	4150.8	9.765e-05	4810.8	0.0001028	5470.8	0.0001215	6130.8	0.000175	6790.8	0.0003245	7450.8	0.0007581
191	5.78e-05	851	5.708e-05	1511	6.394e-05	2171	7.634e-05	2831	8.576e-05	3491	9.294e-05	4151	9.642e-05	4811	0.0001026	5471	0.0001215	6131	0.0001743	6791	0.0003242	7451	0.0007582
191.2	5.687e-05	851.2	5.677e-05	1511.2	6.435e-05	2171.2	7.603e-05	2831.2	8.689e-05	3491.2	9.212e-05	4151.2	9.652e-05	4811.2	0.0001023	5471.2	0.0001224	6131.2	0.0001744	6791.2	0.000324	7451.2	0.0007588
191.4	5.636e-05	851.4	5.657e-05	1511.4	6.548e-05	2171.4	7.675e-05	2831.4	8.617e-05	3491.4	9.376e-05	4151.4	9.611e-05	4811.4	0.0001024	5471.4	0.0001223	6131.4	0.0001741	6791.4	0.0003253	7451.4	0.0007585
191.6	5.595e-05	851.6	5.769e-05	1511.6	6.569e-05	2171.6	7.552e-05	2831.6	8.607e-05	3491.6	9.273e-05	4151.6	9.724e-05	4811.6	0.0001022	5471.6	0.0001226	6131.6	0.0001749	6791.6	0.0003252	7451.6	0.0007602
191.8	5.759e-05	851.8	5.524e-05	1511.8	6.528e-05	2171.8	7.562e-05	2831.8	8.699e-05	3491.8	9.304e-05	4151.8	9.714e-05	4811.8	0.0001029	5471.8	0.0001235	6131.8	0.0001741	6791.8	0.0003233	7451.8	0.0007591
192	5.657e-05	852	5.739e-05	1512	6.558e-05	2172	7.634e-05	2832	8.587e-05	3492	9.273e-05	4152	9.632e-05	4812	0.0001017	5472	0.000124	6132	0.0001748	6792	0.0003251	7452	0.0007599
192.3	5.749e-05	852.3	5.698e-05	1512.3	6.476e-05	2172.3	7.624e-05	2832.3	8.515e-05	3492.3	9.365e-05	4152.3	9.591e-05	4812.3	0.0001023	5472.3	0.0001235	6132.3	0.0001752	6792.3	0.0003244	7452.3	0.000759
192.5	5.513e-05	852.5	5.677e-05	1512.5	6.446e-05	2172.5	7.624e-05	2832.5	8.535e-05	3492.5	9.283e-05	4152.5	9.683e-05	4812.5	0.0001044	5472.5	0.000122	6132.5	0.0001742	6792.5	0.0003238	7452.5	0.0007605
192.7	5.698e-05	852.7	5.585e-05	1512.7	6.538e-05	2172.7	7.583e-05	2832.7	8.648e-05	3492.7	9.273e-05	4152.7	9.621e-05	4812.7	0.000103	5472.7	0.0001234	6132.7	0.0001755	6792.7	0.0003255	7452.7	0.0007603
192.9	5.483e-05	852.9	5.769e-05	1512.9	6.64e-05	2172.9	7.583e-05	2832.9	8.699e-05	3492.9	9.201e-05	4152.9	9.57e-05	4812.9	0.000103	5472.9	0.0001224	6132.9	0.0001751	6792.9	0.0003254	7452.9	0.0007602
193.1	5.606e-05	853.1	5.769e-05	1513.1	6.569e-05	2173.1	7.634e-05	2833.1	8.73e-05	3493.1	9.345e-05	4153.1	9.529e-05	4813.1	0.0001025	5473.1	0.0001239	6133.1	0.0001755	6793.1	0.0003245	7453.1	0.00076
193.3	5.595e-05	853.3	5.81e-05	1513.3	6.517e-05	2173.3	7.572e-05	2833.3	8.73e-05	3493.3	9.232e-05	4153.3	9.591e-05	4813.3	0.0001039	5473.3	0.0001217	6133.3	0.0001735	6793.3	0.0003254	7453.3	0.0007608
193.5	5.462e-05	853.5	5.667e-05	1513.5	6.476e-05	2173.5	7.572e-05	2833.5	8.556e-05	3493.5	9.191e-05	4153.5	9.621e-05	4813.5	0.0001037	5473.5	0.000123	6133.5	0.0001757	6793.5	0.0003263	7453.5	0.0007617
193.7	5.503e-05	853.7	5.667e-05	1513.7	6.558e-05	2173.7	7.675e-05	2833.7	8.556e-05	3493.7	9.273e-05	4153.7	9.621e-05	4813.7	0.000103	5473.7	0.0001234	6133.7	0.0001754	6793.7	0.0003257	7453.7	0.0007616
193.9	5.708e-05	853.9	5.606e-05	1513.9	6.415e-05	2173.9	7.491e-05	2833.9	8.638e-05	3493.9	9.16e-05	4153.9	9.775e-05	4813.9	0.0001032	5473.9	0.0001235	6133.9	0.0001741	6793.9	0.0003248	7453.9	0.0007617
194.1	5.524e-05	854.1	5.677e-05	1514.1	6.476e-05	2174.1	7.583e-05	2834.1	8.587e-05	3494.1	9.253e-05	4154.1	9.775e-05	4814.1	0.0001026	5474.1	0.0001234	6134.1	0.0001747	6794.1	0.0003263	7454.1	0.0007629
194.3	5.687e-05	854.3	5.81e-05	1514.3	6.415e-05	2174.3	7.603e-05	2834.3	8.464e-05	3494.3	9.242e-05	4154.3	9.755e-05	4814.3	0.0001025	5474.3	0.0001235	6134.3	0.0001737	6794.3	0.0003277	7454.3	0.0007636
194.6	5.431e-05	854.6	5.79e-05	1514.6	6.507e-05	2174.6	7.552e-05	2834.6	8.535e-05	3494.6	9.15e-05	4154.6	9.693e-05	4814.6	0.0001032	5474.6	0.0001238	6134.6	0.0001749	6794.6	0.0003263	7454.6	0.0007631
194.8	5.431e-05	854.8	5.698e-05	1514.8	6.528e-05	2174.8	7.603e-05	2834.8	8.566e-05	3494.8	9.386e-05	4154.8	9.662e-05	4814.8	0.0001034	5474.8	0.0001225	6134.8	0.0001756	6794.8	0.0003252	7454.8	0.0007626
195	5.524e-05	855	5.759e-05	1515	6.671e-05	2175	7.695e-05	2835	8.515e-05	3495	9.181e-05	4155	9.703e-05	4815	0.0001021	5475	0.0001237	6135	0.0001745	6795	0.0003276	7455	0.0007652
195.2	5.524e-05	855.2	5.616e-05	1515.2	6.466e-05	2175.2	7.644e-05	2835.2	8.546e-05	3495.2	9.335e-05	4155.2	9.601e-05	4815.2	0.0001021	5475.2	0.0001234	6135.2	0.0001761	6795.2	0.0003263	7455.2	0.0007638
195.4	5.431e-05	855.4	5.616e-05	1515.4	6.609e-05	2175.4	7.695e-05	2835.4	8.546e-05	3495.4	9.355e-05	4155.4	9.673e-05	4815.4	0.0001035	5475.4	0.0001236	6135.4	0.000176	6795.4	0.0003266	7455.4	0.0007656
195.6	5.565e-05	855.6	5.595e-05	1515.6	6.374e-05	2175.6	7.644e-05	2835.6	8.669e-05	3495.6	9.212e-05	4155.6	9.519e-05	4815.6	0.0001006	5475.6	0.0001226	6135.6	0.0001737	6795.6	0.0003269	7455.6	0.0007662
195.8	5.472e-05	855.8	5.749e-05	1515.8	6.435e-05	2175.8	7.706e-05	2835.8	8.638e-05	3495.8	9.222e-05	4155.8	9.683e-05	4815.8	0.0001032	5475.8	0.0001233	6135.8	0.000175	6795.8	0.0003262	7455.8	0.0007652
196	5.544e-05	856	5.749e-05	1516	6.374e-05	2176	7.798e-05	2836	8.474e-05	3496	9.324e-05	4156	9.57e-05	4816	0.000103	5476	0.000123	6136	0.0001742	6796	0.000326	7456	0.0007676
196.2	5.462e-05	856.2	5.626e-05	1516.2	6.538e-05	2176.2	7.726e-05	2836.2	8.638e-05	3496.2	9.181e-05	4156.2	9.56e-05	4816.2	0.0001038	5476.2	0.0001231	6136.2	0.0001762	6796.2	0.000329	7456.2	0.0007659
196.4	5.524e-05	856.4	5.646e-05	1516.4	6.435e-05	2176.4	7.552e-05	2836.4	8.679e-05	3496.4	9.16e-05	4156.4	9.642e-05	4816.4	0.0001045	5476.4	0.0001231	6136.4	0.0001762	6796.4	0.0003279	7456.4	0.0007662
196.7	5.483e-05	856.7	5.687e-05	1516.7	6.466e-05	2176.7	7.613e-05	2836.7	8.607e-05	3496.7	9.212e-05	4156.7	9.642e-05	4816.7	0.0001039	5476.7	0.0001226	6136.7	0.0001755	6796.7	0.0003278	7456.7	0.0007677
196.9	5.36e-05	856.9	5.606e-05	1516.9	6.435e-05	2176.9	7.706e-05	2836.9	8.494e-05	3496.9	9.335e-05	4156.9	9.509e-05	4816.9	0.0001029	5476.9	0.0001237	6136.9	0.0001759	6796.9	0.0003292	7456.9	0.000768
197.1	5.411e-05	857.1	5.718e-05	1517.1	6.528e-05	2177.1	7.542e-05	2837.1	8.566e-05	3497.1	9.201e-05	4157.1	9.611e-05	4817.1	0.0001034	5477.1	0.0001236	6137.1	0.0001778	6797.1	0.0003286	7457.1	0.0007683
197.3	5.524e-05	857.3	5.78e-05	1517.3	6.353e-05	2177.3	7.583e-05	2837.3	8.525e-05	3497.3	9.314e-05	4157.3	9.478e-05	4817.3	0.0001036	5477.3	0.0001228	6137.3	0.0001746	6797.3	0.0003272	7457.3	0.0007661
197.5	5.442e-05	857.5	5.667e-05	1517.5	6.548e-05	2177.5	7.644e-05	2837.5	8.566e-05	3497.5	9.099e-05	4157.5	9.673e-05	4817.5	0.0001038	5477.5	0.0001238	6137.5	0.0001756	6797.5	0.000327	7457.5	0.0007695
197.7	5.452e-05	857.7	5.513e-05	1517.7	6.425e-05	2177.7	7.695e-05	2837.7	8.566e-05	3497.7	9.294e-05	4157.7	9.642e-05	4817.7	0.0001032	5477.7	0.0001242	6137.7	0.0001754	6797.7	0.0003289	7457.7	0.0007687
197.9	5.421e-05	857.9	5.646e-05	1517.9	6.569e-05	2177.9	7.583e-05	2837.9	8.556e-05	3497.9	9.171e-05	4157.9	9.591e-05	4817.9	0.0001042	5477.9	0.0001231	6137.9	0.0001768	6797.9	0.0003283	7457.9	0.0007685
198.1	5.39e-05	858.1	5.8e-05	1518.1	6.63e-05	2178.1	7.665e-05	2838.1	8.628e-05	3498.1	9.283e-05	4158.1	9.775e-05	4818.1	0.0001029	5478.1	0.0001227	6138.1	0.0001774	6798.1	0.0003278	7458.1	0.00077
198.3	5.38e-05	858.3	5.821e-05	1518.3	6.538e-05	2178.3	7.644e-05	2838.3	8.699e-05	3498.3	9.304e-05	4158.3	9.703e-05	4818.3	0.0001044	5478.3	0.000125	6138.3	0.0001772	6798.3	0.0003288	7458.3	0.000769
198.6	5.472e-05	858.6	5.646e-05	1518.6	6.507e-05	2178.6	7.593e-05	2838.6	8.576e-05	3498.6	9.396e-05	4158.6	9.591e-05	4818.6	0.0001031	5478.6	0.0001245	6138.6	0.0001751	6798.6	0.0003283	7458.6	0.00077
198.8	5.524e-05	858.8	5.79e-05	1518.8	6.487e-05	2178.8	7.583e-05	2838.8	8.607e-05	3498.8	9.232e-05	4158.8	9.796e-05	4818.8	0.0001032	5478.8	0.0001238	6138.8	0.0001766	6798.8	0.0003278	7458.8	0.0007707
199	5.493e-05	859	5.821e-05	1519	6.487e-05	2179	7.583e-05	2839	8.638e-05	3499	9.253e-05	4159	9.662e-05	4819	0.0001033	5479	0.000124	6139	0.0001755	6799	0.0003294	7459	0.0007714
199.2	5.401e-05	859.2	5.606e-05	1519.2	6.528e-05	2179.2	7.562e-05	2839.2	8.72e-05	3499.2	9.191e-05	4159.2	9.785e-05	4819.2	0.0001037	5479.2	0.0001244	6139.2	0.0001756	6799.2	0.0003261	7459.2	0.0007707
199.4	5.513e-05	859.4	5.657e-05	1519.4	6.589e-05	2179.4	7.675e-05	2839.4	8.576e-05	3499.4	9.365e-05	4159.4	9.714e-05	4819.4	0.0001026	5479.4	0.0001256	6139.4	0.0001756	6799.4	0.0003288	7459.4	0.0007724
199.6	5.503e-05	859.6	5.79e-05	1519.6	6.476e-05	2179.6	7.695e-05	2839.6	8.464e-05	3499.6	9.294e-05	4159.6	9.662e-05	4819.6	0.0001025	5479.6	0.0001237	6139.6	0.0001762	6799.6	0.0003285	7459.6	0.000771
199.8	5.38e-05	859.8	5.728e-05	1519.8	6.446e-05	2179.8	7.716e-05	2839.8	8.648e-05	3499.8	9.283e-05	4159.8	9.621e-05	4819.8	0.0001033	5479.8	0.0001234	6139.8	0.0001748	6799.8	0.00033	7459.8	0.0007719
200	5.513e-05	860	5.882e-05	1520	6.446e-05	2180	7.675e-05	2840	8.658e-05	3500	9.171e-05	4160	9.724e-05	4820	0.0001037	5480	0.0001252	6140	0.0001748	6800	0.0003279	7460	0.0007711
200.2	5.37e-05	860.2	5.657e-05	1520.2	6.589e-05	2180.2	7.767e-05	2840.2	8.669e-05	3500.2	9.335e-05	4160.2	9.58e-05	4820.2	0.0001025	5480.2	0.0001235	6140.2	0.000175	6800.2	0.0003291	7460.2	0.0007722
200.4	5.442e-05	860.4	5.739e-05	1520.4	6.599e-05	2180.4	7.613e-05	2840.4	8.73e-05	3500.4	9.314e-05	4160.4	9.693e-05	4820.4	0.0001027	5480.4	0.0001237	6140.4	0.0001777	6800.4	0.0003293	7460.4	0.0007722
200.6	5.462e-05	860.6	5.769e-05	1520.6	6.64e-05	2180.6	7.624e-05	2840.6	8.515e-05	3500.6	9.201e-05	4160.6	9.683e-05	4820.6	0.0001027	5480.6	0.0001237	6140.6	0.0001767	6800.6	0.000329	7460.6	0.0007727
200.9	5.411e-05	860.9	5.882e-05	1520.9	6.63e-05	2180.9	7.624e-05	2840.9	8.628e-05	3500.9	9.201e-05	4160.9	9.724e-05	4820.9	0.0001023	5480.9	0.0001243	6140.9	0.0001756	6800.9	0.0003286	7460.9	0.0007729
201.1	5.37e-05	861.1	5.759e-05	1521.1	6.538e-05	2181.1	7.624e-05	2841.1	8.597e-05	3501.1	9.294e-05	4161.1	9.703e-05	4821.1	0.0001021	5481.1	0.0001242	6141.1	0.0001746	6801.1	0.0003305	7461.1	0.000775
201.3	5.411e-05	861.3	5.79e-05	1521.3	6.466e-05	2181.3	7.644e-05	2841.3	8.689e-05	3501.3	9.324e-05	4161.3	9.662e-05	4821.3	0.0001029	5481.3	0.000124	6141.3	0.0001761	6801.3	0.0003291	7461.3	0.0007736
201.5	5.503e-05	861.5	5.79e-05	1521.5	6.569e-05	2181.5	7.726e-05	2841.5	8.505e-05	3501.5	9.314e-05	4161.5	9.775e-05	4821.5	0.0001025	5481.5	0.0001242	6141.5	0.0001757	6801.5	0.00033	7461.5	0.0007728
201.7	5.431e-05	861.7	5.79e-05	1521.7	6.507e-05	2181.7	7.501e-05	2841.7	8.648e-05	3501.7	9.15e-05	4161.7	9.724e-05	4821.7	0.0001028	5481.7	0.0001243	6141.7	0.0001759	6801.7	0.0003307	7461.7	0.0007734
201.9	5.421e-05	861.9	5.728e-05	1521.9	6.487e-05	2181.9	7.562e-05	2841.9	8.658e-05	3501.9	9.212e-05	4161.9	9.621e-05	4821.9	0.0001023	5481.9	0.0001235	6141.9	0.000177	6801.9	0.0003311	7461.9	0.0007752
202.1	5.401e-05	862.1	5.841e-05	1522.1	6.558e-05	2182.1	7.685e-05	2842.1	8.546e-05	3502.1	9.283e-05	4162.1	9.744e-05	4822.1	0.0001026	5482.1	0.0001239	6142.1	0.0001755	6802.1	0.0003316	7462.1	0.0007741
202.3	5.483e-05	862.3	5.667e-05	1522.3	6.558e-05	2182.3	7.613e-05	2842.3	8.464e-05	3502.3	9.406e-05	4162.3	9.734e-05	4822.3	0.0001048	5482.3	0.0001239	6142.3	0.0001766	6802.3	0.0003322	7462.3	0.0007754
202.5	5.442e-05	862.5	5.728e-05	1522.5	6.671e-05	2182.5	7.644e-05	2842.5	8.525e-05	3502.5	9.314e-05	4162.5	9.673e-05	4822.5	0.0001032	5482.5	0.0001238	6142.5	0.0001775	6802.5	0.000331	7462.5	0.0007763
202.8	5.329e-05	862.8	5.831e-05	1522.8	6.579e-05	2182.8	7.798e-05	2842.8	8.587e-05	3502.8	9.273e-05	4162.8	9.785e-05	4822.8	0.0001024	5482.8	0.0001241	6142.8	0.0001765	6802.8	0.0003295	7462.8	0.0007778
203	5.339e-05	863	5.759e-05	1523	6.548e-05	2183	7.685e-05	2843	8.617e-05	3503	9.263e-05	4163	9.724e-05	4823	0.0001047	5483	0.0001222	6143	0.0001762	6803	0.0003294	7463	0.0007774
203.2	5.298e-05	863.2	5.687e-05	1523.2	6.456e-05	2183.2	7.603e-05	2843.2	8.71e-05	3503.2	9.304e-05	4163.2	9.837e-05	4823.2	0.0001025	5483.2	0.0001228	6143.2	0.0001768	6803.2	0.0003318	7463.2	0.000778
203.4	5.298e-05	863.4	5.831e-05	1523.4	6.517e-05	2183.4	7.777e-05	2843.4	8.576e-05	3503.4	9.191e-05	4163.4	9.642e-05	4823.4	0.000103	5483.4	0.0001234	6143.4	0.0001757	6803.4	0.0003313	7463.4	0.0007778
203.6	5.349e-05	863.6	5.79e-05	1523.6	6.579e-05	2183.6	7.603e-05	2843.6	8.648e-05	3503.6	9.314e-05	4163.6	9.642e-05	4823.6	0.0001035	5483.6	0.0001241	6143.6	0.0001776	6803.6	0.0003313	7463.6	0.0007764
203.8	5.329e-05	863.8	5.759e-05	1523.8	6.589e-05	2183.8	7.706e-05	2843.8	8.587e-05	3503.8	9.386e-05	4163.8	9.621e-05	4823.8	0.0001033	5483.8	0.0001235	6143.8	0.0001756	6803.8	0.0003326	7463.8	0.0007773
204	5.288e-05	864	5.769e-05	1524	6.681e-05	2184	7.572e-05	2844	8.597e-05	3504	9.314e-05	4164	9.703e-05	4824	0.0001025	5484	0.0001239	6144	0.0001769	6804	0.000332	7464	0.0007781
204.2	5.175e-05	864.2	5.687e-05	1524.2	6.691e-05	2184.2	7.613e-05	2844.2	8.73e-05	3504.2	9.365e-05	4164.2	9.755e-05	4824.2	0.0001034	5484.2	0.0001219	6144.2	0.0001778	6804.2	0.0003313	7464.2	0.0007791
204.4	5.196e-05	864.4	5.759e-05	1524.4	6.62e-05	2184.4	7.695e-05	2844.4	8.617e-05	3504.4	9.396e-05	4164.4	9.611e-05	4824.4	0.000104	5484.4	0.0001237	6144.4	0.0001781	6804.4	0.0003331	7464.4	0.0007788
204.6	5.308e-05	864.6	5.79e-05	1524.6	6.507e-05	2184.6	7.695e-05	2844.6	8.546e-05	3504.6	9.365e-05	4164.6	9.867e-05	4824.6	0.0001038	5484.6	0.0001231	6144.6	0.0001769	6804.6	0.000332	7464.6	0.0007805
204.8	5.267e-05	864.8	5.708e-05	1524.8	6.681e-05	2184.8	7.736e-05	2844.8	8.658e-05	3504.8	9.437e-05	4164.8	9.826e-05	4824.8	0.0001037	5484.8	0.000123	6144.8	0.0001769	6804.8	0.0003317	7464.8	0.0007812
205.1	5.155e-05	865.1	5.728e-05	1525.1	6.671e-05	2185.1	7.532e-05	2845.1	8.617e-05	3505.1	9.406e-05	4165.1	9.714e-05	4825.1	0.0001034	5485.1	0.0001243	6145.1	0.0001875	6805.1	0.000331	7465.1	0.000781
205.3	5.339e-05	865.3	5.769e-05	1525.3	6.63e-05	2185.3	7.644e-05	2845.3	8.587e-05	3505.3	9.406e-05	4165.3	9.765e-05	4825.3	0.0001044	5485.3	0.0001247	6145.3	0.0001843	6805.3	0.0003324	7465.3	0.0007811
205.5	5.298e-05	865.5	5.872e-05	1525.5	6.466e-05	2185.5	7.747e-05	2845.5	8.607e-05	3505.5	9.273e-05	4165.5	9.826e-05	4825.5	0.0001021	5485.5	0.0001233	6145.5	0.000184	6805.5	0.0003331	7465.5	0.0007816
205.7	5.257e-05	865.7	5.677e-05	1525.7	6.589e-05	2185.7	7.818e-05	2845.7	8.689e-05	3505.7	9.355e-05	4165.7	9.693e-05	4825.7	0.0001038	5485.7	0.0001224	6145.7	0.0001821	6805.7	0.0003332	7465.7	0.0007812
205.9	5.185e-05	865.9	5.759e-05	1525.9	6.64e-05	2185.9	7.572e-05	2845.9	8.71e-05	3505.9	9.345e-05	4165.9	9.734e-05	4825.9	0.0001043	5485.9	0.0001238	6145.9	0.0001839	6805.9	0.0003321	7465.9	0.0007836
206.1	5.278e-05	866.1	5.831e-05	1526.1	6.743e-05	2186.1	7.603e-05	2846.1	8.546e-05	3506.1	9.181e-05	4166.1	9.693e-05	4826.1	0.0001046	5486.1	0.0001222	6146.1	0.000181	6806.1	0.0003317	7466.1	0.0007833
206.3	5.267e-05	866.3	5.79e-05	1526.3	6.569e-05	2186.3	7.542e-05	2846.3	8.597e-05	3506.3	9.253e-05	4166.3	9.755e-05	4826.3	0.0001032	5486.3	0.0001222	6146.3	0.0001824	6806.3	0.0003321	7466.3	0.0007844
206.5	5.216e-05	866.5	5.933e-05	1526.5	6.548e-05	2186.5	7.685e-05	2846.5	8.566e-05	3506.5	9.345e-05	4166.5	9.662e-05	4826.5	0.0001033	5486.5	0.0001239	6146.5	0.0001812	6806.5	0.0003322	7466.5	0.000785
206.7	5.206e-05	866.7	5.698e-05	1526.7	6.609e-05	2186.7	7.613e-05	2846.7	8.576e-05	3506.7	9.294e-05	4166.7	9.734e-05	4826.7	0.0001032	5486.7	0.0001237	6146.7	0.000182	6806.7	0.000332	7466.7	0.0007855
206.9	5.257e-05	866.9	5.81e-05	1526.9	6.579e-05	2186.9	7.634e-05	2846.9	8.525e-05	3506.9	9.406e-05	4166.9	9.734e-05	4826.9	0.0001041	5486.9	0.0001239	6146.9	0.0001823	6806.9	0.0003327	7466.9	0.0007852
207.2	5.196e-05	867.2	5.759e-05	1527.2	6.702e-05	2187.2	7.706e-05	2847.2	8.546e-05	3507.2	9.376e-05	4167.2	9.734e-05	4827.2	0.0001042	5487.2	0.0001239	6147.2	0.0001817	6807.2	0.0003339	7467.2	0.0007848
[truncated: 1,870 more rows]

## Sheet: A 1m Li2CO3
Time(s)	Current density(A/cm2)	Time(s)	Current density(A/cm2)	Time(s)	Current density(A/cm2)	Time(s)	Current density(A/cm2)	Time(s)	Current density(A/cm2)	Time(s)	Current density(A/cm2)	Time(s)	Current density(A/cm2)	Time(s)	Current density(A/cm2)	Time(s)	Current density(A/cm2)	Time(s)	Current density(A/cm2)	Time(s)	Current density(A/cm2)	Time(s)	Current density(A/cm2)
[truncated: 3,787 more rows]

[truncated: 21 more sheets: A 1m Li3PO4, A 1m Li2SiO3, A 1m LiAlO2, B 10m Al, B 10m Li2CO3 Al, B 10m Li2SiO3 Al, B 10m Li3PO4 Al, B 10m Ti, C, D, E pristine Al surface, E pristine Al etching, E 10m Al surface, E 10m Al etching, E 10m+Li3PO4 Al surface, E 10m+Li3PO4 Al etching, E 10m+Li2CO3 Al surface, E 10m+Li2CO3 Al etching, E 10m+Li2SiO3 Al surface, E 10m+Li2SiO3 Al etching …]
