# Supplementary material for: Aluminum corrosion–passivation regulation prolongs aqueous batteries life
Source: Nat Commun. 2024 Apr 4;15:2922. doi: 10.1038/s41467-024-47145-3 (PMC10995134; doi:10.1038/s41467-024-47145-3)
Supplement: Supplementary file 4 — Source Data [file 41467_2024_47145_MOESM4_ESM.zip › Figure 3.xlsx]

## Sheet: A
10m Al			10m Ti
Capacity(mAh/g)	Potential(V)		Capacity(mAh/g)	Potential(V)
0	0.9251		0	1.1205
1.7	0.9626		1.5	1.4535
2.9	1.0482		2.8	1.6763
4.3	1.0959		4.3	1.7779
5.6	1.122		5.8	1.8471
7.1	1.1558		7.1	1.8884
8.4	1.1716		8.4	1.9371
9.9	1.1892		10	1.9874
11.4	1.2069		11.3	2.0257
12.7	1.2174		12.6	2.0629
14	1.224		14.1	2.0967
15.5	1.2295		15.4	2.1161
17	1.2345		16.9	2.1354
18.3	1.2364		18.2	2.1484
19.6	1.2388		19.7	2.1592
21.1	1.2391		21.2	2.1663
22.6	1.2407		22.5	2.173
23.9	1.241		24.1	2.1786
25.4	1.2416		25.3	2.1823
26.7	1.2422		26.8	2.1856
28	1.2426		28.1	2.1879
29.5	1.2435		29.6	2.1912
30.8	1.2435		30.8	2.1938
32.2	1.2444		32.3	2.1953
33.7	1.2447		33.6	2.1964
35.1	1.246		35.1	2.1983
36.6	1.2472		36.5	2.1994
37.9	1.2478		38	2.202
39.2	1.2484		39.3	2.2031
40.7	1.2497		40.8	2.2057
42	1.25		42.1	2.2065
43.5	1.2506		43.6	2.2065
44.8	1.2525		44.9	2.208
46.3	1.254		46.3	2.2098
47.6	1.2556		47.7	2.2121
49.1	1.2565		49	2.2132
50.6	1.2581		50.6	2.2147
51.9	1.2599		51.8	2.2161
53.2	1.2618		53.3	2.2173
54.7	1.2646		54.6	2.218
56.1	1.2664		56.1	2.2199
57.6	1.2695		57.4	2.221
58.9	1.272		59	2.2225
60.2	1.2754		60.4	2.2243
61.6	1.2782		61.6	2.2251
63.2	1.2819		63.1	2.2251
64.4	1.286		64.6	2.2281
66	1.2912		65.9	2.2292
67.3	1.2962		67.2	2.2307
68.7	1.3018		68.7	2.2318
70.1	1.3083		70.2	2.2333
71.5	1.3157		71.6	2.2344
72.9	1.3241		72.9	2.237
74.3	1.334		74.4	2.2381
75.6	1.3455		75.7	2.2392
77.1	1.3594		77	2.2403
78.4	1.3759		78.5	2.2414
79.9	1.3954		80	2.2429
81.2	1.4211		81.3	2.244
82.7	1.4524		82.6	2.247
84	1.4893		84.1	2.2481
85.5	1.5358		85.6	2.25
86.8	1.5882		86.9	2.25
88.3	1.6471		88.2	2.2522
89.8	1.7048		89.7	2.2548
91.1	1.7656		91	2.256
92.4	1.8369		92.5	2.2586
93.9	1.902		93.9	2.2604
95.2	1.9494		95.4	2.2626
96.7	2.0142		96.7	2.2656
98	2.0415		98.2	2.2686
99.5	2.0812		99.5	2.2708
101	2.1057		100.8	2.2734
102.3	2.1252		102.3	2.2772
103.6	2.1351		103.6	2.2805
105.1	2.1503		105.1	2.2853
106.6	2.1593		106.4	2.2891
107.8	2.1642		107.9	2.2939
109.3	2.1723		109.2	2.3002
110.8	2.1785		110.8	2.3062
112	2.1819		112.1	2.3132
113.6	2.1881		113.5	2.3218
114.8	2.1912		115	2.3311
116.3	2.1965		116.3	2.3415
117.6	2.1993		117.7	2.3497
119.1	2.2039		119.2	2.3627
120.5	2.2077		120.5	2.372
121.9	2.2126		122	2.3836
123.2	2.2145		123.3	2.3958
124.7	2.2194		124.8	2.4063
126	2.2228		126.1	2.4167
127.6	2.2275		127.6	2.4293
128.8	2.2303		128.9	2.4379
130.3	2.2365		130.4	2.4509
131.6	2.2405		131.7	2.4598
133.1	2.2467		133.2	2.4706
134.4	2.2504		134.5	2.4825
135.9	2.2585		136	2.4926
137.2	2.2635		136.8	2.5004
138.7	2.2734		136.8	2.5004
140	2.279			--
141.5	2.2889		0	2.426
143	2.3016		1.5	2.3999
144.3	2.3109		3	2.3389
145.8	2.3276		4.3	2.2868
147.1	2.3382		5.7	2.2474
148.4	2.3534		7.2	2.2154
149.9	2.3655		8.5	2.1946
151.3	2.3779		9.8	2.1737
152.7	2.3868		11.3	2.1574
154	2.3971		12.8	2.1458
155.5	2.407		14.2	2.1391
156.8	2.4154		15.5	2.1332
158.3	2.4253		17	2.1306
159.6	2.4337		18.3	2.1283
161.1	2.4417		19.6	2.1261
162.4	2.4495		21.1	2.1246
163.9	2.4566		22.6	2.1246
165.4	2.4634		23.9	2.1243
166.6	2.4699		25.3	2.1235
168.1	2.4755		26.6	2.1239
169.4	2.4811		28.2	2.1224
170.9	2.4864		29.5	2.1213
172.4	2.4916		30.8	2.1217
173.7	2.496		32.3	2.1217
175	2.5		33.8	2.1213
175	2.5		35.1	2.1213
	--		36.4	2.1209
0	2.4488		37.9	2.1205
1.6	2.4361		39.3	2.1198
2.8	2.3943		40.8	2.119
4.4	2.3614		42	2.1179
5.7	2.3279		43.5	2.1168
7.2	2.2929		44.9	2.1161
8.4	2.2597		46.2	2.1161
9.9	2.221		47.7	2.115
11.2	2.1825		49.1	2.1142
12.7	2.1463		50.4	2.1135
14.1	2.1162		51.9	2.1127
15.5	2.0905		53.2	2.1116
16.9	2.0737		54.7	2.1105
18.2	2.0616		56	2.1086
19.7	2.0536		57.5	2.1083
21	2.0508		58.8	2.1071
22.5	2.0471		60.3	2.1057
23.9	2.0468		61.7	2.1042
25.3	2.0461		63.2	2.1042
26.6	2.0458		64.5	2.1016
28	2.0449		66	2.1012
29.5	2.044		67.3	2.0993
31	2.044		68.6	2.099
32.2	2.0427		70.2	2.0978
33.8	2.0409		71.5	2.0952
35.1	2.0381		73	2.0945
36.4	2.035		74.3	2.093
37.9	2.0322		75.8	2.0904
39.2	2.0281		77.1	2.0897
40.7	2.0219		78.6	2.0871
42	2.0161		79.9	2.0859
43.5	2.0068		81.4	2.0822
45	1.9956		82.7	2.0811
46.3	1.9714		84	2.0778
47.6	1.9041		85.5	2.0763
49.1	1.5672		86.8	2.0733
50.5	1.2543		88.4	2.0699
51.8	1.011		89.7	2.0696
53.3	1.0358		91.1	2.0662
54.6	1.0373		92.5	2.0632
56.1	1.0386		94	2.0595
57.6	1.0383		95.3	2.0569
58.9	1.0379		96.6	2.0521
60.3	1.0376		98.1	2.0487
61.6	1.0373		99.5	2.0432
63.1	1.0358		100.9	2.0383
64.5	1.0345		102.2	2.0339
65.9	1.033		103.7	2.0268
67.4	1.0321		105.1	2.0208
68.7	1.0314		106.6	2.0138
70.2	1.0311		107.8	2.0045
71.5	1.0299		109.3	1.9944
73	1.0283		110.6	1.9821
74.2	1.0274		112.2	1.9665
75.7	1.0265		113.5	1.9457
77.2	1.0255		115	1.9185
78.5	1.0243		116.3	1.8702
80	1.0231		117.8	1.7746
81.3	1.0218		119.1	1.6384
82.8	1.0221		120.4	1.3757
84	1.0206		122	1.0115
85.5	1.02		123.3	0.7031
86.8	1.0181		123.5	0.692
88.3	1.0178
89.6	1.0166
91.1	1.0156
92.5	1.0144
93.8	1.0131
95.3	1.0122
96.6	1.011
98.1	1.0091
99.5	1.0079
101	1.006
102.2	1.0045
103.7	1.0014
105	0.9995
106.4	0.9967
107.9	0.9945
109.2	0.9908
110.7	0.9883
112	0.9865
113.5	0.9825
115	0.979
116.3	0.975
117.7	0.971
119	0.9654
120.4	0.9601
121.9	0.9533
123.4	0.9456
124.6	0.9391
126.1	0.9294
127.6	0.9189
129	0.9074
130.2	0.8932
131.7	0.8758
133.1	0.8522
134.5	0.8243
135.8	0.7847
137.3	0.7276
137.8	0.6985
