# Supplementary material for: Aluminum corrosion–passivation regulation prolongs aqueous batteries life
Source: Nat Commun. 2024 Apr 4;15:2922. doi: 10.1038/s41467-024-47145-3 (PMC10995134; doi:10.1038/s41467-024-47145-3)
Supplement: Supplementary file 4 — Source Data [file 41467_2024_47145_MOESM4_ESM.zip › Figure 4.xlsx]

## Sheet: B
10m + Li3PO4	First charge			Second charge					10m + Li2CO3	First charge			Second charge
Capacity(mAh/g)	Potential(V)		Capacity(mAh/g)	Potential(V)					Capacity(mAh/g)	Potential(V)		Capacity(mAh/g)	Potential(V)
0	0.7518		0	0.9111					0	0.7518		0	1.0004
2.8	0.9936		2.8	1.1734					2.9	1.0153		2.8	1.3272
5.6	1.0863		5.6	1.3145					5.6	1.0984		5.6	1.4732
8.4	1.1415		8.4	1.4847					8.4	1.152		8.4	1.8573
11.3	1.1768		11.2	1.795					11.2	1.184		11.2	2.0852
14.1	1.1973		14	2.0126					14	1.2044		14	2.2104
16.8	1.2078		16.8	2.1308					16.8	1.2134		16.8	2.2718
19.6	1.2119		19.6	2.2024					19.6	1.2171		19.6	2.3038
22.5	1.2137		22.4	2.2343					22.5	1.2187		22.4	2.3245
25.3	1.2147		25.2	2.2545					25.2	1.2202		25.2	2.3419
28.1	1.2156		28	2.2709					28.1	1.2212		28	2.3527
30.9	1.2168		30.8	2.2814					30.8	1.2221		30.8	2.3636
33.7	1.2181		33.6	2.2876					33.7	1.2243		33.6	2.3723
36.5	1.2193		36.4	2.2957					36.4	1.2271		36.4	2.3791
39.3	1.2212		39.2	2.3022					39.3	1.2305		39.2	2.3847
42.1	1.2227		42	2.3096					42.1	1.2339		42	2.389
44.9	1.2252		44.8	2.3165					44.9	1.2388		44.8	2.3965
47.7	1.2286		47.5	2.3227					47.7	1.2453		47.6	2.4005
50.5	1.2314		50.4	2.3282					50.5	1.2537		50.4	2.4036
53.3	1.2351		53.1	2.3335					53.3	1.2655		53.2	2.4082
56.1	1.2391		55.9	2.3397					56.1	1.2835		55.9	2.411
58.9	1.2441		58.7	2.3441					58.9	1.3136		58.7	2.4144
61.7	1.2512		61.6	2.3496					61.7	1.3607		61.6	2.4191
64.5	1.259		64.4	2.3527					64.5	1.4323		64.4	2.4225
67.3	1.2692		67.1	2.3571					67.3	1.556		67.2	2.4247
70.1	1.2804		69.9	2.3605					70.1	1.7817		70	2.4299
73	1.295		72.7	2.3648					72.9	1.9361		72.8	2.434
75.7	1.3092		75.5	2.3686					75.7	2.021		75.5	2.4371
78.6	1.3284		78.3	2.3726					78.5	2.0728		78.3	2.4386
81.4	1.3495		81.1	2.3766					81.4	2.0998		81.2	2.4426
84.2	1.3712		83.9	2.381					84.1	2.1128		83.9	2.4454
87	1.3963		86.7	2.3844					86.9	2.1224		86.7	2.4482
89.8	1.4249		89.5	2.3878					89.7	2.1277		89.5	2.4495
92.6	1.4521		92.3	2.3921					92.6	2.1289		92.3	2.4526
95.4	1.48		95.1	2.3961					95.3	2.1326		95.1	2.4529
98.2	1.5086		97.9	2.3996					98.1	2.1354		97.9	2.4554
101	1.5405		100.7	2.403					100.9	2.1382		100.7	2.4563
103.8	1.5861		103.5	2.407					103.7	2.1456		103.5	2.4572
106.6	1.6552		106.3	2.4116					106.5	2.1487		106.3	2.4572
109.4	1.7566		109.1	2.4163					109.3	2.145		109.1	2.4581
112.2	1.8449		111.9	2.42					112.2	2.1463		111.9	2.4585
115	1.9327		114.7	2.4228					115	2.1475		114.7	2.4625
117.8	2.0015		117.5	2.4271					117.8	2.1494		117.5	2.4653
120.6	2.0502		120.2	2.4321					120.5	2.1512		120.3	2.4674
123.4	2.0796		123.1	2.4358					123.4	2.1522		123.1	2.469
126.3	2.0973		125.9	2.4386					126.2	2.1534		125.9	2.4715
129.1	2.1097		128.6	2.443					129	2.1537		128.7	2.473
131.8	2.1193		131.4	2.4467					131.8	2.1534		131.5	2.474
134.7	2.1274		134.2	2.451					134.6	2.1559		134.3	2.4777
137.4	2.1323		137	2.4557					137.4	2.1559		137.1	2.4783
140.3	2.1382		139.8	2.4588					140.2	2.1568		139.9	2.4792
143.1	2.1429		142.6	2.4634					143	2.1602		142.7	2.4842
145.9	2.1472		145.4	2.4681					145.8	2.1704		145.5	2.4839
148.7	2.1522		148.2	2.474					148.6	2.1732		148.3	2.4867
151.5	2.1556		151	2.4777					151.4	2.1735		151.1	2.4879
154.3	2.1596		153.8	2.4817					154.2	2.1748		153.9	2.4898
157.1	2.1611		156.6	2.4864					157	2.1779		156.6	2.4922
159.9	2.1667		159.4	2.4895					159.8	2.1791		159.4	2.495
162.7	2.1686		162.2	2.4932					162.6	2.181		162.2	2.5
165.5	2.1726		165	2.4984					165.4	2.1828		--	--
168.3	2.176		167.1	2.5					168.2	2.1847		--	--
--	--			--					--	--		--	--
--	--			--					--	--		--	--
--	--			--					--	--		--	--
--	--			--					--	--		--	--
--	--			--					--	--		--	--
--	--			--					--	--		--	--
--	--			--					--	--		--	--
--	--			--					--	--		--	--
--	--			--					--	--		--	--
--	--			--					--	--		--	--
--	--			--					--	--		--	--
--	--			--					--	--		--	--
--	--			--					--	--		--	--
--	--			--					--	--		--	--
--	--			--					--	--		--	--
--	--			--					--	--		--	--
--	--			--					--	--		--	--
--	--			--					--	--		--	--
--	--			--					--	--		--	--
--	--			--					--	--		--	--
--	--			--					--	--		--	--
--	--			--					--	--		--	--
--	--			--					--	--		--	--
--	--			--					--	--		--	--
--	--			--					--	--		--	--
--	--			--					--	--		--	--
--	--			--					--	--		--	--
--	--			--					--	--		--	--
--	--			--					--	--		--	--
--	--			--					--	--		--	--
--	--			--					--	--		--	--
--	--			--					--	--		--	--
--	--			--					--	--		--	--
--	--			--					--	--		--	--
--	--			--					--	--		--	--
--	--			--					--	--		--	--
--	--			--					--	--		--	--
--	--			--					--	--		--	--
--	--			--					--	--		--	--
--	--			--					--	--		--	--
--	--			--					--	--		--	--
--	--			--					--	--		--	--
--	--			--					--	--		--	--
--	--			--					--	--		--	--
--	--			--					--	--		--	--
--	--			--					--	--		--	--
--	--			--					--	--		--	--
--	--			--					--	--		--	--
--	--			--					--	--		--	--
--	--			--					--	--		--	--
--	--			--					--	--		--	--
--	--			--					--	--		--	--
--	--			--					--	--		--	--
--	--			--					--	--		--	--
--	--			--					--	--		--	--
--	--			--					--	--		--	--
--	--			--					--	--		--	--
--	--			--					--	--		--	--
--	--			--					--	--		--	--
--	--			--					--	--		--	--
--	--			--					--	--		--	--
--	--			--					--	--		--	--
--	--			--					--	--		--	--
--	--			--					--	--		--	--
--	--			--					--	--		--	--
--	--			--					--	--		--	--
--	--			--					--	--		--	--
--	--			--					--	--		--	--
--	--			--					--	--		--	--
--	--			--					--	--		--	--
--	--			--					--	--		--	--
--	--			--					--	--		--	--
--	--			--					--	--		--	--
--	--			--					--	--		--	--
--	--			--					--	--		--	--
--	--			--					--	--		--	--
--	--			--					--	--		--	--
--	--			--					--	--		--	--
--	--			--					--	--		--	--
--	--			--					--	--		--	--
--	--			--					--	--		--	--
--	--			--					--	--		--	--
--	--			--					--	--		--	--
--	--			--					--	--		--	--
--	--			--					--	--		--	--
--	--			--					--	--		--	--
--	--			--					--	--		--	--
--	--			--					--	--		--	--
--	--			--					--	--		--	--
--	--			--					--	--		--	--
--	--			--					--	--		--	--
--	--			--					--	--		--	--
--	--			--					--	--		--	--
--	--			--					--	--		--	--
--	--			--					--	--		--	--
--	--			--					--	--		--	--
--	--			--					--	--		--	--
--	--			--					--	--		--	--
--	--			--					--	--		--	--
--	--			--					--	--		--	--
--	--			--					--	--		--	--
--	--			--					--	--		--	--
--	--			--					--	--		--	--
--	--			--					--	--		--	--
--	--			--					--	--		--	--
--	--			--					--	--		--	--
--	--			--					--	--		--	--
--	--			--					--	--		--	--
--	--			--					--	--		--	--
--	--			--					--	--		--	--
--	--			--					--	--		--	--
--	--			--					--	--		--	--
--	--			--					--	--		--	--
--	--			--					--	--		--	--
--	--			--					--	--		--	--
--	--			--					--	--		--	--
--	--			--					--	--		--	--
--	--			--					--	--		--	--
--	--			--					--	--		--	--
--	--			--					--	--		--	--
--	--			--					--	--		--	--
--	--			--					--	--		--	--
--	--			--					--	--		--	--
--	--			--					--	--		--	--
--	--			--					--	--		--	--
--	--			--					--	--		--	--
--	--			--					--	--		--	--
--	--			--					--	--		--	--
--	--			--					--	--		--	--
--	--			--					--	--		--	--
--	--			--					--	--		--	--
--	--			--					--	--		--	--
--	--			--					--	--		--	--
