# Supplementary material for: Aluminum corrosion–passivation regulation prolongs aqueous batteries life
Source: Nat Commun. 2024 Apr 4;15:2922. doi: 10.1038/s41467-024-47145-3 (PMC10995134; doi:10.1038/s41467-024-47145-3)
Supplement: Supplementary file 4 — Source Data [file 41467_2024_47145_MOESM4_ESM.zip › Figure 5.xlsx]

## Sheet: A
10m + Li2CO3			10m + Li3PO4
Capacity(mAh/g)	Potential(V)		Capacity(mAh/g)	Potential(V)
0	1.016		0	1.0327
1.5	1.0097		1.5	1.0279
2.9	1.0993		2.9	1.0941
4.2	1.1376		4.2	1.1466
5.6	1.1756		5.7	1.1756
7.1	1.2061		7.1	1.208
8.6	1.231		8.6	1.2336
9.8	1.2467		9.9	1.2552
11.3	1.263		11.2	1.2682
12.6	1.2727		12.6	1.2813
14.1	1.2831		14.1	1.2894
15.5	1.2894		15.5	1.295
16.8	1.2932		17	1.2991
18.2	1.2972		18.2	1.3039
19.7	1.3006		19.7	1.308
21.2	1.3039		21.2	1.3144
22.4	1.3077		22.5	1.3203
23.9	1.3136		23.9	1.3263
25.3	1.3196		25.2	1.3344
26.6	1.324		26.7	1.3456
28.1	1.3318		28	1.3557
29.4	1.3385		29.5	1.372
30.9	1.3493		31	1.3932
32.2	1.3642		32.2	1.4152
33.7	1.378		33.7	1.4535
35.1	1.4018		35.2	1.5048
36.6	1.4364		36.4	1.5521
37.9	1.4706		37.9	1.6246
39.3	1.5353		39.3	1.7028
40.6	1.622		40.8	1.76
42	1.7031		42.1	1.8304
43.5	1.8229		43.4	1.8746
44.8	1.9193		45	1.9371
46.3	1.974		46.3	1.9747
47.8	2.0331		47.6	2.0086
49	2.0718		49.2	2.0446
50.5	2.1034		50.4	2.0778
51.9	2.1209		51.9	2.1071
53.3	2.1399		53.2	2.1231
54.6	2.1488		54.7	2.1399
56.1	2.1581		56.1	2.1518
57.4	2.1656		57.5	2.1581
59	2.1711		58.8	2.1656
60.3	2.1756		60.3	2.1715
61.7	2.1808		61.8	2.1771
63	2.183		63.1	2.1804
64.5	2.1871		64.9	2.1845
66	2.1905		65.8	2.1864
67.4	2.1938		67.4	2.1894
68.7	2.1953		68.7	2.1938
70.1	2.1979		70.2	2.1961
71.6	2.2013		71.5	2.1983
72.9	2.2031		72.8	2.2005
74.2	2.2054		74.5	2.2039
75.7	2.2065		75.6	2.2061
77	2.2087		77.1	2.2076
78.5	2.2113		78.6	2.2087
80	2.2128		79.8	2.2117
81.3	2.2143		81.3	2.2132
82.7	2.2158		82.6	2.2147
84	2.218		84.1	2.2165
85.5	2.2199		85.6	2.2188
86.8	2.2228		86.9	2.221
88.3	2.2236		88.4	2.224
89.8	2.2243		89.7	2.2247
91.1	2.2269		91.1	2.2277
92.5	2.2299		92.4	2.2299
93.8	2.2314		93.9	2.2318
95.3	2.234		95.2	2.234
96.6	2.2355		96.7	2.2359
98.1	2.237		98.1	2.2377
99.5	2.2392		99.4	2.2396
100.8	2.2418		100.9	2.2426
102.3	2.2433		102.2	2.2444
103.6	2.2455		103.7	2.2467
105.1	2.2478		105	2.2496
106.4	2.2504		106.4	2.2511
107.9	2.253		107.9	2.2548
109.3	2.2548		109.3	2.2563
110.7	2.2571		110.8	2.2589
112	2.26		112.1	2.2619
113.5	2.2615		113.4	2.2638
114.8	2.2653		114.9	2.2675
116.3	2.2679		116.2	2.2701
117.6	2.2705		117.7	2.2731
119.1	2.2727		119	2.2775
120.4	2.2772		120.5	2.2813
121.9	2.2809		121.8	2.2846
123.2	2.285		123.3	2.2909
124.7	2.2894		124.6	2.2954
126	2.2946		126.1	2.3025
127.5	2.301		127.6	2.3114
128.8	2.3092		128.9	2.3188
130.3	2.3181		130.3	2.33
131.8	2.3296		131.7	2.3434
133.1	2.3393		133.1	2.3538
134.4	2.3531		134.5	2.3683
135.9	2.3698		135.8	2.3839
137.2	2.3828		137.3	2.3992
138.7	2.3999		138.7	2.4107
140	2.4126		140	2.4256
141.6	2.4301		141.5	2.4356
142.9	2.4461		143	2.4487
144.4	2.4621		144.3	2.4617
145.7	2.4736		145.8	2.474
147	2.4844		147.1	2.4833
148.5	2.4974		148.5	2.4944
148.7	2.5		149.3	2.5
148.7	2.5		149.3	2.5
	--			--
0	2.4364		0	2.4379
1.5	2.4215		1.5	2.4215
2.9	2.3717		3	2.3702
4.2	2.3393		4.3	2.3348
5.7	2.2954		5.7	2.2917
7	2.2619		7.1	2.2582
8.5	2.2206		8.6	2.2169
9.8	2.1916		9.8	2.1815
11.3	2.1585		11.3	2.1518
12.6	2.1324		12.6	2.1336
14.1	2.1127		14.1	2.1157
15.6	2.1004		15.4	2.106
16.9	2.0923		17.1	2.0945
18.3	2.0859		18.4	2.0911
19.7	2.0837		19.7	2.0874
21.5	2.0807		21.2	2.0844
22.4	2.0796		22.5	2.0837
24	2.0774		24	2.0826
25.2	2.077		25.2	2.0833
26.7	2.077		26.8	2.0818
28	2.077		28.1	2.0818
29.5	2.077		29.4	2.0811
30.9	2.0774		30.9	2.0811
32.4	2.077		32.2	2.0796
33.7	2.077		33.7	2.0792
35.1	2.077		35	2.0785
36.4	2.0763		36.5	2.0781
38	2.0751		37.8	2.0781
39.2	2.0744		39.3	2.0778
40.8	2.0733		40.8	2.0759
42	2.0711		42	2.0744
43.5	2.0707		43.5	2.0737
45	2.0703		44.8	2.0714
46.3	2.0692		46.3	2.0714
47.8	2.0692		47.6	2.0707
49.1	2.0651		49.1	2.0681
50.4	2.0651		50.4	2.067
51.9	2.0636		51.9	2.0647
53.4	2.0603		53.3	2.0629
54.7	2.0595		54.6	2.0614
56.1	2.0573		56.1	2.0588
57.4	2.0547		57.4	2.0562
58.9	2.0528		58.9	2.0536
60.4	2.0502		60.4	2.051
61.7	2.0465		61.7	2.0476
63.1	2.0435		63.2	2.042
64.4	2.0394		64.4	2.0402
65.9	2.0346		65.9	2.0353
67.2	2.0305		67.2	2.0298
68.7	2.0227		68.7	2.0231
70.1	2.0175		70	2.0164
71.5	2.01		71.5	2.0089
72.9	1.9996		72.9	1.9963
74.2	1.9829		74.2	1.9732
75.7	1.9606		75.7	1.9427
77.2	1.8914		77.1	1.7917
78.4	1.6261		78.5	1.439
79.9	1.3575		79.9	1.1629
81.2	1.0766		81.2	0.9847
82.7	0.9944		82.7	0.997
84.2	0.9944		84.1	0.997
85.5	0.9948		85.5	0.9959
86.9	0.9955		87	0.9955
88.4	0.994		88.3	0.994
89.7	0.9918		89.8	0.9914
91	0.9881		91.1	0.9888
92.5	0.9877		92.5	0.9859
93.8	0.9847		93.8	0.9847
95.3	0.9829		95.4	0.9825
96.8	0.9784		96.7	0.9799
98.1	0.9777		98	0.9784
99.5	0.9754		99.7	0.9773
100.9	0.9721		100.9	0.9751
102.2	0.9706		102.7	0.9728
103.9	0.9676		103.6	0.971
105	0.9661		105.1	0.9688
106.6	0.9628		106.5	0.9669
108.1	0.9591		107.9	0.9647
109.2	0.9568		109.3	0.9621
110.7	0.9539		110.9	0.9587
112.2	0.9494		112.1	0.9561
113.7	0.9453		113.5	0.9528
114.8	0.942		114.8	0.9487
116.3	0.9356		116.3	0.9449
117.8	0.9304		117.7	0.9405
119.1	0.926		119.1	0.936
120.4	0.9174		120.5	0.9282
121.9	0.9126		121.9	0.9208
123.4	0.904		123.3	0.9152
124.7	0.8929		124.8	0.9059
126	0.8836		126.1	0.8932
127.5	0.8705		127.4	0.8832
128.8	0.8542		128.9	0.8679
130.4	0.8341		130.2	0.8542
131.7	0.8166		131.7	0.8296
133.2	0.7865		133	0.7991
134.4	0.76		134.5	0.753
136	0.7139		135.8	0.7013
136.2	0.6998		136.2	0.6975

## Sheet: B
10m + Li2CO3							10m + Li3PO4
Potential(V)	dQ/dV (mAh/V)	Potential(V)	dQ/dV (mAh/V)				Potential(V)	dQ/dV (mAh/V)	Potential(V)	dQ/dV (mAh/V)
1.016	0	2.43638	0				1.03274	0	2.43787	0
1.00967	-0.31	2.4215	-0.13				1.0279	-0.01	2.4215	-0.13
1.09933	0.02	2.37165	-0.04				1.09412	0.07	2.37016	-0.04
1.13765	0.05	2.33929	-0.05				1.14658	0.03	2.33482	-0.05
1.1756	0.05	2.29539	-0.05				1.1756	0.07	2.29167	-0.05
1.2061	0.06	2.26191	-0.05				1.20796	0.06	2.25818	-0.06
1.23103	0.08	2.22061	-0.05				1.23363	0.08	2.21689	-0.05
1.24665	0.11	2.19159	-0.06				1.25521	0.09	2.18155	-0.05
1.26302	0.12	2.15848	-0.06				1.26823	0.14	2.15179	-0.07
1.27269	0.18	2.13244	-0.07				1.28125	0.15	2.13356	-0.1
1.28311	0.19	2.11272	-0.1				1.28944	0.24	2.1157	-0.12
1.28944	0.31	2.10045	-0.16				1.29502	0.3	2.10603	-0.15
1.29316	0.39	2.09226	-0.22				1.29911	0.35	2.09449	-0.2
1.29725	0.47	2.08594	-0.31				1.30394	0.4	2.09115	-0.32
1.3006	0.53	2.08371	-0.51				1.30804	0.45	2.08743	-0.46
1.30394	0.59	2.08073	-0.78				1.31436	0.38	2.08445	-0.57
1.30766	0.51	2.07961	-0.88				1.32031	0.32	2.08371	-0.75
1.31362	0.38	2.07738	-1.95				1.32627	0.3	2.08259	-1.01
1.31957	0.37	2.07701	-2.13				1.33445	0.27	2.08333	-0.84
1.32403	0.35	2.07701	-2.13				1.34561	0.19	2.08185	-1.19
1.33185	0.26	2.07701	-2.13				1.35566	0.18	2.08185	-1.19
1.33854	0.26	2.07701	-2.13				1.37202	0.13	2.0811	-1.36
1.34933	0.19	2.07738	-1.95				1.39323	0.1	2.0811	-1.36
1.36421	0.12	2.07701	-2.13				1.41518	0.08	2.07961	-1.71
1.37798	0.14	2.07701	-2.13				1.4535	0.05	2.07924	-1.8
1.40179	0.08	2.07701	-2.13				1.50484	0.04	2.0785	-1.97
1.43638	0.06	2.07627	-2.49				1.55208	0.04	2.07813	-2.06
1.47061	0.05	2.07515	-3.03				1.62463	0.03	2.07813	-2.06
1.53534	0.03	2.07441	-3.39				1.70275	0.03	2.07775	-2.15
1.62202	0.02	2.07329	-3.93				1.76005	0.04	2.07589	-2.58
1.70313	0.02	2.07106	-3.24				1.83036	0.03	2.07441	-2.93
1.82292	0.02	2.07068	-3.12				1.87463	0.04	2.07366	-2.83
1.91927	0.02	2.07031	-3				1.93713	0.04	2.07143	-2.53
1.97396	0.04	2.0692	-2.66				1.9747	0.05	2.07143	-2.53
2.03311	0.03	2.0692	-2.66				2.00856	0.05	2.07068	-2.43
2.0718	0.04	2.0651	-1.38				2.04464	0.06	2.06808	-2.08
2.10342	0.06	2.0651	-1.38				2.07775	0.05	2.06696	-1.93
2.12091	0.1	2.06362	-1.35				2.10714	0.07	2.06473	-1.63
2.13988	0.11	2.06027	-1.28				2.12314	0.11	2.06287	-1.38
2.14881	0.2	2.05952	-1.26				2.13988	0.13	2.06138	-1.32
2.15811	0.21	2.05729	-1.22				2.15179	0.16	2.05878	-1.19
2.16555	0.25	2.05469	-1.07				2.15811	0.22	2.05618	-1.07
2.17113	0.32	2.05283	-0.97				2.16555	0.28	2.05357	-0.95
2.1756	0.38	2.05022	-0.82				2.1715	0.33	2.05097	-0.83
2.1808	0.47	2.0465	-0.67				2.17708	0.37	2.04762	-0.74
2.18304	0.51	2.04353	-0.55				2.18043	0.44	2.04204	-0.59
2.18713	0.52	2.03943	-0.49				2.18452	0.53	2.04018	-0.54
2.19048	0.54	2.0346	-0.42				2.18638	0.57	2.03534	-0.46
2.19382	0.63	2.03051	-0.39				2.18936	0.64	2.02976	-0.38
2.19531	0.67	2.02269	-0.32				2.19382	0.66	2.02307	-0.33
2.19792	0.75	2.01749	-0.31				2.19606	0.67	2.01637	-0.29
2.20127	0.75	2.01005	-0.3				2.19829	0.68	2.00893	-0.26
2.20313	0.75	1.99963	-0.19				2.20052	0.69	1.99628	-0.21
2.20536	0.75	1.98289	-0.1				2.20387	0.75	1.97321	-0.08
2.20647	0.8	1.96057	-0.09				2.2061	0.79	1.94271	-0.07
2.20871	0.89	1.89137	-0.03				2.20759	0.81	1.79167	-0.01
2.21131	0.99	1.62612	-0.01				2.20871	0.83	1.43899	-0.01
2.2128	1.05	1.35752	-0.01				2.21168	0.89	1.16295	-0.01
2.21429	1.05	1.07664	-0.01				2.21317	0.9	0.98475	-0.01
2.21577	1.05	0.99442	-0.02				2.21466	0.91	0.99702	0.17
2.21801	1.06	0.99442	-0.02				2.21652	0.92	0.99702	0.17
2.21987	1.06	0.99405	-0.13				2.21875	0.94	0.99591	0.03
2.22284	1.07	0.99182	-0.75				2.22098	0.96	0.99554	-0.02
2.22359	1.07	0.9881	-1.79				2.22396	0.98	0.99405	-0.21
2.22433	1.07	0.98772	-1.75				2.2247	0.98	0.99144	-0.54
2.22693	1.07	0.98475	-1.45				2.22768	0.97	0.98884	-0.87
2.22991	0.96	0.98289	-1.26				2.22991	0.97	0.98586	-1.24
2.2314	0.91	0.97842	-0.81				2.23177	0.97	0.98475	-1.23
2.234	0.81	0.97768	-0.82				2.234	0.96	0.98252	-1.2
2.23549	0.84	0.97545	-0.85				2.23586	0.96	0.97991	-1.16
2.23698	0.87	0.9721	-0.89				2.23772	0.96	0.97842	-1.15
2.23921	0.91	0.97061	-0.88				2.23958	0.95	0.97731	-1.13
2.24182	0.96	0.96763	-0.86				2.24256	0.95	0.97507	-1.1
2.2433	0.94	0.96615	-0.85				2.24442	0.95	0.97284	-1.07
2.24554	0.92	0.9628	-0.82				2.24665	0.91	0.97098	-1.04
2.24777	0.9	0.95908	-0.74				2.24963	0.86	0.96875	-1.01
2.25037	0.88	0.95685	-0.69				2.25112	0.84	0.96689	-0.98
2.25298	0.87	0.95387	-0.63				2.25484	0.78	0.96466	-0.95
2.25484	0.87	0.94941	-0.55				2.25632	0.78	0.96205	-0.89
2.25707	0.86	0.94531	-0.48				2.25893	0.78	0.95871	-0.81
2.26005	0.8	0.94196	-0.44				2.26191	0.78	0.9561	-0.74
2.26153	0.77	0.93564	-0.36				2.26377	0.78	0.95275	-0.66
2.26525	0.69	0.93043	-0.38				2.26749	0.78	0.94866	-0.6
2.26786	0.72	0.92597	-0.39				2.27009	0.72	0.94494	-0.55
2.27046	0.76	0.91741	-0.21				2.27307	0.67	0.94048	-0.48
2.27269	0.78	0.91257	-0.24				2.27753	0.58	0.93601	-0.42
2.27716	0.61	0.90402	-0.3				2.28125	0.54	0.9282	-0.32
2.28088	0.46	0.89286	-0.16				2.2846	0.51	0.92076	-0.31
2.28497	0.45	0.88356	-0.19				2.29092	0.45	0.91518	-0.31
2.28943	0.45	0.87054	-0.16				2.29539	0.41	0.90588	-0.25
2.29464	0.39	0.85417	-0.11				2.30246	0.34	0.89323	-0.18
2.30097	0.32	0.83408	-0.1				2.31138	0.29	0.88319	-0.18
2.30915	0.22	0.81659	-0.1				2.31882	0.24	0.86793	-0.14
2.31808	0.22	0.78646	-0.07				2.32999	0.18	0.85417	-0.13
2.32961	0.18	0.76005	-0.07				2.34338	0.15	0.82961	-0.08
2.33929	0.19	0.71391	-0.04				2.3538	0.18	0.79911	-0.06
2.35305	0.13	0.69978	-0.02				2.3683	0.14	0.75298	-0.05
2.36979	0.12						2.38393	0.12	0.70127	-0.04
2.38281	0.13						2.39918	0.14	0.69755	-0.04
2.39993	0.12						2.41071	0.16
2.41257	0.14						2.4256	0.13
2.43006	0.12						2.43564	0.21
2.44606	0.12						2.44866	0.16
2.46205	0.12						2.46168	0.14
2.47359	0.15						2.47396	0.17
2.48438	0.17						2.48326	0.18
2.4974	0.15						2.49442	0.19
2.5	0.15						2.5	0.19

## Sheet: C
10m + Li2CO3					10m + Li3PO4					10m Ti					10m Al
cycle number	discharge capacity(mAh/g)				cycle number	discharge capacity(mAh/g)				cycle number	discharge capacity(mAh/g)				cycle number	discharge capacity(mAh/g)
1	141.7				1	136.2				1	123.5				1	137.8
2	142.7				2	136.6				2	124.8				2	137
3	142.9				3	136.2				3	125.9				3	134.1
4	142.6				4	135.5				4	126.5				4	136.4
5	142.9				5	134.9				5	127				5	135.7
6	142.7				6	134.3				6	127.5				6	135.1
7	142.6				7	133.3				7	128.1				7	135
8	142.2				8	133				8	128.3				8	135.2
9	142.5				9	132.8				9	128.7				9	134.4
10	142.5				10	132.2				10	129.4				10	133.7
11	142.6				11	131.9				11	129.2				11	133.8
12	142.2				12	131.4				12	129.4				12	133.4
13	142.6				13	131.5				13	129.6				13	132.7
14	142.1				14	130.9				14	129.6				14	132.3
15	142.7				15	131.4				15	130				15	133
16	142.1				16	130.3				16	130.1				16	132.1
17	142.4				17	130.2				17	130.4				17	131.8
18	142.6				18	129.8				18	130.2				18	131.9
19	142.5				19	129.8				19	130.5				19	131.3
20	142.6				20	129.3				20	130.6				20	131.6
21	142.4				21	129.3				21	130.6				21	131.3
22	142.6				22	129.5				22	130.7				22	131.3
23	142.5				23	129.3				23	130.8				23	131.5
24	142.6				24	128.8				24	131				24	131
25	142.5				25	128.8				25	131.2				25	130.5
26	142.5				26	128.8				26	131				26	130.7
27	142.3				27	128.1				27	131.5				27	130.3
28	142.2				28	128				28	131.2				28	130.5
29	142.2				29	127.9				29	131.4				29	130.6
30	142.1				30	127.6				30	131.3				30	130.6
31	142.2				31	127.4				31	131.5				31	130.3
32	142.3				32	127.1				32	131.8				32	130.3
33	141.8				33	127				33	131.6				33	129.9
34	142.2				34	126.7				34	131.4				34	130.3
35	141.8				35	127.2				35	131.6				35	130.2
36	142.2				36	126.7				36	131.8				36	129.8
37	142.2				37	126.3				37	131.9				37	129.9
38	142.2				38	126.4				38	131.7				38	129.8
39	142.2				39	126.4				39	132.1				39	129.9
40	142				40	125.9				40	131.8				40	129.8
41	142.4				41	125.8				41	132.1				41	130.2
42	142.2				42	125.7				42	131.9				42	130.2
43	142				43	125.3				43	132.1				43	130.7
44	142.3				44	125.6				44	132.4				44	131
45	142.1				45	125.2				45	132				45	130.8
46	142.2				46	124.9				46	131.9				46	130.6
47	142.3				47	124.7				47	132.3				47	130.9
48	142.3				48	124.8				48	132.2				48	131.3
49	142.1				49	125.2				49	132.2				49	131.9
50	141.9				50	124.9				50	132.4				50	131.5
51	141.9				51	124.3				51	132.4				51	131.8
52	141.9				52	124.4				52	132.2				52	131.5
53	142				53	124.3				53	132.4				53	131.4
54	141.9				54	124.1				54	132.3				54	132
55	141.8				55	124.1				55	132.4				55	132.3
56	141.8				56	123.7				56	132.5				56	131.8
57	142.2				57	123.7				57	132.5				57	132.6
58	142.1				58	123.7				58	132.4				58	132.1
59	141.9				59	123.6				59	132.5				59	132.3
60	142				60	123.5				60	132.5				60	132.8
61	141.9				61	123.3				61	132.5				61	132.4
62	142				62	123.2				62	132.4				62	132.7
63	142.1				63	123				63	132.6				63	132.4
64	142.2				64	122.9				64	132.3				64	132.6
65	141.9				65	122.8				65	132.7				65	132.7
66	142				66	122.5				66	132.5				66	132.6
67	142.2				67	123				67	132.7				67	132.6
68	141.9				68	122.4				68	132.3				68	133
69	142.2				69	122.9				69	132.5				69	133.2
70	141.8				70	122.2				70	132.7				70	133.3
71	142.2				71	122.5				71	132.6				71	133.4
72	142.2				72	122.3				72	132.6				72	133.5
73	142.2				73	122.5				73	132.7				73	133.7
74	141.9				74	122.1				74	132.5				74	133.6
75	142.3				75	121.8				75	132.3				75	133.9
76	142.2				76	122.1				76	132.6				76	134.4
77	142				77	121.8				77	132.7				77	134.8
78	142.3				78	122.2				78	132.6				78	134.9
79	142.4				79	122.2				79	132.7				79	134.9
80	142.2				80	123.3				80	132.3				80	135
81	142.1				81	122				81	132.7				81	135
82	142.3				82	121.5				82	132.4				82	134.8
83	142.2				83	121.8				83	132.5				83	135.4
84	142.2				84	121.5				84	132.7				84	135.6
85	142.5				85	121.7				85	132.6				85	135.9
86	142.4				86	121.4				86	132.5				86	135.4
87	142.2				87	121.4				87	132.5				87	135.8
88	142.1				88	121.5				88	132.5				88	136.6
89	142.2				89	120.7				89	132.6				89	136.9
90	141.8				90	120.9				90	132.6				90	136.7
91	142.3				91	120.9				91	132.5				91	137
92	142.1				92	120.9				92	132.3				92	136.8
93	142.5				93	121				93	132.6				93	137.2
94	141.8				94	120.9				94	132.5				94	137.5
95	142.1				95	120.4				95	132.7				95	137.3
96	142.1				96	120.4				96	132.4				96	137.6
97	142.1				97	120.6				97	132.3				97	137.9
98	142.2				98	120.7				98	132.1				98	138
99	141.8				99	120.3				99	132.2				99	138
100	142.3				100	120.4				100	132.2				100	138
101	142				101	120.6				101	132				101	138
102	142.1				102	120				102	132.3				102	138.3
103	142.3				103	120.3				103	132.1				103	138.3
104	142.3				104	120.2				104	132				104	138.2
105	142				105	119.9				105	132.4				105	138.7
106	142.1				106	119.9				106	131.9				106	138.7
107	141.9				107	119.9				107	132.1				107	138.6
108	142.2				108	119.6				108	132				108	138.7
109	142.2				109	119.8				109	132.1				109	139
110	142.1				110	119.7				110	132.1				110	139.1
111	141.9				111	119.4				111	132.1				111	139.4
112	141.9				112	119.5				112	131.9				112	139.1
113	142				113	119.2				113	132				113	139.4
114	142				114	119.4				114	132				114	139.2
115	141.9				115	119.7				115	132.1				115	139.3
116	141.9				116	119.1				116	131.7				116	139.4
117	141.8				117	119.5				117	131.9				117	139.7
118	141.7				118	119				118	131.8				118	139.6
119	141.8				119	119.1				119	131.8				119	139.7
120	141.6				120	118.9				120	131.5				120	139.4
121	141.9				121	119.3				121	131.9				121	139.4
122	141.5				122	119.1				122	132				122	139.6
123	142				123	119.1				123	131.8				123	139.5
124	142				124	118.6				124	131.4				124	139.6
125	141.8				125	118.7				125	131.9				125	139.9
126	141.9				126	118.2				126	131.6				126	140.1
127	141.6				127	118.2				127	131.8				127	139.8
128	141.6				128	118.6				128	131.7				128	139.8
129	141.8				129	118.5				129	131.5				129	139.8
130	141.7				130	118.1				130	129.7				130	140.1
131	141.2				131	118				131	131.2				131	139.7
132	141.7				132	118.3				132	131.6				132	140.1
133	141.4				133	118.5				133	131.4				133	139.7
134	141.3				134	117.9				134	131.5				134	139.2
135	141.3				135	117.7				135	131.6				135	139.6
136	141.3				136	118.1				136	131.4				136	139.5
137	141				137	117.8				137	131.4				137	139.4
138	141.4				138	117.9				138	131.4				138	139.4
139	141.6				139	118.1				139	131.5				139	139.7
140	141.3				140	117.9				140	131.4				140	139.7
141	141.3				141	117.9				141	131.1				141	139.7
142	141.3				142	117.9				142	131.2				142	140.6
143	141				143	117.5				143	131.3				143	140.4
144	141.4				144	117.7				144	131				144	140.2
145	141				145	118				145	131.2				145	141.2
146	141.3				146	117.5				146	131				146	140.8
147	140.9				147	117.7				147	131.2				147	140.7
148	140.7				148	118.4				148	131.2				148	141.1
149	141.3				149	117.9				149	130.9				149	141
150	141.1				150	117.6				150	131.1				150	140.6
151	140.9				151	117.7				151	131.5				151	141.1
152	140.9				152	117.2				152	131.1				152	141.1
153	141				153	117.6				153	130.9				153	140.7
154	140.5				154	117.6				154	130.9				154	140.7
155	140.9				155	117.4				155	130.8				155	140.4
156	140.6				156	117.4				156	130.8				156	140.4
157	140.5				157	117.6				157	130.9				157	141.1
158	140.5				158	117.7				158	130.8				158	140.2
159	140.3				159	117.7				159	130.5				159	140.1
160	140.5				160	117.6				160	130.6				160	140.1
161	140.3				161	117.7				161	130.9				161	139.8
162	140.3				162	117.9				162	130.7				162	140
163	140.1				163	117.8				163	130.7				163	139.9
164	140.1				164	117.9				164	130.5				164	139.6
165	140.2				165	118.1				165	130.7				165	139.7
166	140.2				166	117.9				166	130.6				166	139.7
167	140.1				167	117.9				167	130.4				167	139.7
168	140				168	117.5				168	130.5				168	139.6
169	140.3				169	118				169	130.7				169	139.5
170	139.9				170	117.7				170	130.4				170	139.4
171	139.9				171	118.3				171	130.3				171	139.7
172	139.7				172	117.9				172	130.3				172	139.4
173	139.8				173	117.6				173	130.3				173	139.6
174	140				174	117.6				174	130.2				174	139.3
175	140.2				175	117.8				175	130.3				175	139.1
176	139.9				176	118				176	130				176	139.5
177	140				177	118				177	130.3				177	139.4
178	139.9				178	117.6				178	130.1				178	139.5
179	139.7				179	118				179	130.2				179	139
180	139.8				180	118.1				180	129.9				180	139.1
181	139.7				181	117.9				181	129.7				181	138.9
182	139.7				182	118.4				182	129.8				182	139
183	139.5				183	118.1				183	130.1				183	139.3
184	139.6				184	118.4				184	129.8				184	138.7
185	139.4				185	118.9				185	129.9				185	139.3
186	139.5				186	118.4				186	130				186	138.9
187	139.5				187	118.6				187	129.6				187	139.1
188	139.2				188	118.4				188	129.8				188	138.8
189	139.2				189	118.1				189	130.1				189	138.9
190	139.1				190	118.8				190	129.7				190	139.1
191	139.3				191	119				191	129.8				191	138.9
192	139.3				192	118.7				192	129.9				192	138.5
193	139.4				193	118.9				193	129.9				193	138.4
194	139.3				194	118.5				194	129.5				194	138.8
195	139.4				195	118.7				195	129.5				195	138.7
196	139.1				196	118.6				196	129.4				196	138.7
197	139				197	119				197	129.7				197	138.9
198	138.8				198	119.1				198	129.5				198	138.5
199	139.1				199	119.7				199	129.6				199	138.4
200	139.2				200	119.2				200	129.4				200	138.8
201	138.9				201	119.2				201	129.5				201	138.6
202	138.7				202	119.6				202	129.6				202	138.5
203	138.7				203	119.5				203	129.5				203	138.6
204	138.7				204	120.1				204	129.4				204	138.6
205	138.5				205	120.4				205	129.3				205	138.3
206	138.4				206	120.1				206	129.4				206	138.3
207	138.5				207	120.5				207	129.2				207	137.9
208	138.4				208	120.1				208	129.6				208	135.1
209	138.4				209	120.2				209	129.3				209	135.2
210	138.1				210	120.5				210	129.2				210	137.9
211	138.4				211	120.8				211	129.3				211	138.3
212	138.1				212	120.8				212	129.3				212	138.3
213	138.4				213	121				213	129.3				213	138.7
214	138.3				214	120.8				214	129.2				214	138.5
215	138				215	121.3				215	129				215	138.3
216	137.8				216	121.3				216	128.9				216	138.3
217	138.3				217	121.2				217	129				217	137.9
218	137.9				218	121.6				218	129				218	137.9
219	137.8				219	121.3				219	129.4				219	138.2
220	138				220	121.3				220	128.8				220	138.3
221	137.7				221	121.8				221	129				221	138.2
222	137.9				222	121.7				222	128.7				222	138.1
223	137.9				223	121.5				223	128.4				223	138.6
224	137.6				224	121.9				224	128.6				224	138
225	137.3				225	121.8				225	128.8				225	138
226	137.7				226	122				226	129				226	138
227	137.9				227	121.8				227	128.7				227	138.2
228	137.6				228	122				228	128.8				228	138.3
229	137.6				229	122				229	128.7				229	138.4
230	137.6				230	121.9				230	128.8				230	138
231	137.1				231	122.3				231	128.7				231	138
232	137.6				232	122.7				232	128.8				232	137.9
233	137.3				233	122.4				233	128.4				233	137.7
234	137.4				234	122.4				234	128.6				234	137.7
235	137.6				235	122.7				235	128.8				235	137.9
236	137.5				236	122.8				236	128.5				236	137.7
237	137.1				237	122.8				237	128.7				237	137.6
238	137.2				238	123.2				238	128.8				238	137.9
239	137.2				239	123.6				239	128.7				239	137.7
240	137.4				240	123.1				240	128.6				240	137.6
241	137.2				241	123.4				241	128.4				241	137.8
242	137.3				242	123.7				242	128.4				242	137.6
243	136.9				243	123.5				243	128.4				243	137.5
244	137				244	123.6				244	128.4				244	137.5
245	137				245	123.5				245	128.4				245	137.9
246	136.9				246	123.7				246	128.5				246	137.9
247	137				247	123.6				247	128.2				247	137.7
248	136.7				248	123.6				248	128.3				248	137.5
249	136.8				249	123.8				249	128.3				249	137.5
250	136.9				250	123.8				250	128.5				250	137.6
251	136.7				251	123.3				251	128.3				251	137.6
252	136.6				252	123.9				252	128.4				252	137.3
253	136.4				253	123.7				253	128.5				253	137.3
254	136.8				254	123.9				254	128.1				254	137.3
255	136.5				255	123.9				255	128.2				255	137.2
256	136.6				256	123.9				256	128.2				256	133.6
257	136.7				257	124.3				257	128.1				257	136.7
258	136.7				258	124.4				258	128				258	137.3
259	136.3				259	124.3				259	128				259	137.2
260	136.3				260	124.3				260	128.1				260	136.9
261	136.4				261	124.5				261	128.2				261	137
262	136.2				262	124.3				262	128.1				262	133.5
263	136.1				263	124.6				263	127.8				263	135.6
264	136				264	124.6				264	128.1				264	136.9
265	136				265	124.3				265	128.1				265	136.8
266	136.1				266	125				266	127.8				266	136.9
267	135.8				267	124.7				267	127.8				267	136.9
268	135.8				268	124.9				268	127.3				268	136.7
269	135.8				269	124.8				269	125.1				269	136.6
270	135.8				270	125.3				270	126.8				270	136.9
271	135.9				271	125.1				271	127.6				271	136.7
272	135.4				272	125				272	127.8				272	136.6
273	135.9				273	124.9				273	127.8				273	136.6
274	135.8				274	125.5				274	127.7				274	136.6
275	135.5				275	125.6				275	127.7				275	137.3
276	135.5				276	125.3				276	127.3				276	136.9
277	135.9				277	125.3				277	127.8				277	136.6
278	135.6				278	125.4				278	127.5				278	136.9
279	135.7				279	125.5				279	127.6				279	136.7
280	135.6				280	125.9				280	127.4				280	136.2
281	135.4				281	125.4				281	127.6				281	136.5
282	135.2				282	126				282	127.3				282	136.2
283	135.3				283	126.3				283	127.7				283	136.5
284	135.1				284	126.3				284	127.6				284	136.2
285	135.7				285	126.3				285	127.2				285	136.4
286	135.2				286	126.2				286	127.6				286	136.3
287	135				287	126.5				287	127.4				287	136.5
288	134.9				288	126.5				288	127.3				288	136.3
289	134.9				289	126.5				289	127.2				289	136.1
290	135				290	126.3				290	127.3				290	136.4
291	135				291	126.4				291	127.4				291	136.4
292	135.1				292	126.7				292	127.3				292	136
293	134.8				293	127				293	127.3				293	135.8
294	135				294	126.9				294	127.4				294	136.2
295	135.1				295	127.4				295	127.1				295	135.7
296	135				296	127.2				296	127.3				296	136.1
297	135.1				297	127.8				297	127.1				297	136.4
298	134.8				298	127.3				298	127.1				298	135.8
299	134.6				299	127.7				299	127.4				299	136
300	134.9				300	128				300	127.2				300	135.5
301	135				301	128.5				301	127.2				301	135.5
302	134.7				302	128.2				302	127.1				302	135.9
303	134.7				303	127.9				303	126.8				303	135.6
304	134.6				304	128.2				304	127.1				304	135.5
305	134.7				305	128.5				305	127				305	136.2
306	134.7				306	128.5				306	126.8				306	135.6
307	134.8				307	128.6				307	126.7				307	136.2
308	134.4				308	128.5				308	126.8				308	135.5
309	134.4				309	128.7				309	126.7				309	135.1
310	134.7				310	128.9				310	126.6				310	135.7
311	134.7				311	128.9				311	127.2				311	135.5
312	134.5				312	129.1				312	126.8				312	135.6
313	134.5				313	129				313	127				313	135.4
314	134.2				314	129				314	126.9				314	135.3
315	134.5				315	129.4				315	126.6				315	135.5
316	134.4				316	128.9				316	126.6				316	135.4
317	134.6				317	129.2				317	126				317	135.1
318	134.4				318	129.5				318	126.6				318	135.4
319	134.2				319	129				319	126.6				319	135.5
320	134.3				320	129.4				320	126.6				320	135.5
321	134.3				321	129.7				321	126.8				321	135.4
322	134.3				322	129.3				322	126.6				322	135.1
323	134.5				323	129.9				323	126.8				323	135.2
324	134.5				324	129.5				324	126.6				324	135.1
325	134.3				325	130				325	126.6				325	134.8
326	134				326	129.6				326	126.4				326	135
327	134.3				327	129.6				327	126.1				327	135.1
328	134.3				328	129.8				328	126.1				328	134.5
329	134.3				329	129.7				329	126.4				329	135.2
330	134.5				330	130.4				330	126.1				330	135.1
331	134.2				331	129.8				331	126.2				331	134.8
332	133.8				332	130				332	126.4				332	134.7
333	133.7				333	130.2				333	126.2				333	134.4
334	133.9				334	130.2				334	126.4				334	134.7
335	134.1				335	130.1				335	126.2				335	134.5
336	134				336	130.1				336	126.3				336	134.2
337	134				337	130.1				337	126.2				337	134.6
338	134				338	129.9				338	126.1				338	134.4
339	134.1				339	130.3				339	125.8				339	134.4
340	134				340	130.3				340	126				340	134.4
341	134				341	130.1				341	125.7				341	134.5
342	133.9				342	130.3				342	126.1				342	134
343	133.7				343	130.2				343	126				343	134.1
344	133.8				344	130.2				344	125.9				344	134.6
345	133.5				345	130.2				345	126.1				345	134.2
346	133.6				346	130.2				346	125.9				346	134.1
347	133.5				347	130.5				347	126				347	134.2
348	134				348	130.4				348	125.9				348	134.1
349	133.8				349	130.6				349	126				349	133.9
350	134.1				350	130.1				350	125.9				350	134.2
351	133.5				351	130.3				351	125.9				351	133.7
352	133.5				352	130.6				352	125.8				352	134
353	133.6				353	130.5				353	125.7				353	134
354	133.5				354	130.6				354	125.7				354	133.8
355	133.8				355	130.2				355	125.8				355	134.1
356	133.4				356	130.6				356	126				356	133.9
357	133.7				357	130.4				357	125.8				357	133.7
358	133.7				358	130.4				358	125.8				358	133.6
359	133.7				359	130.5				359	125.4				359	133.7
360	133.5				360	130.7				360	125.7				360	133.7
361	133.6				361	131				361	125.6				361	133.8
362	133.5				362	130.6				362	125.5				362	133.5
363	133.6				363	131.3				363	125.5				363	133.3
364	133.4				364	130.7				364	125.6				364	133.6
365	133.5				365	130.7				365	125.5				365	133.2
366	133.4				366	130.9				366	125.2				366	133.5
367	133.5				367	130.9				367	124.4				367	133.5
368	133.3				368	131				368	125.5				368	133.3
369	132.9				369	131				369	125.6				369	133
370	133.1				370	130.9				370	125.5				370	133.3
371	133.4				371	130.6				371	125.7				371	133
372	133.5				372	130.6				372	126				372	133.3
373	133.2				373	130.3				373	125.3				373	132.8
374	133.3				374	131.1				374	125.6				374	132.9
375	133.3				375	130.6				375	125.4				375	133.3
376	133.4				376	130.7				376	125.1				376	133
377	133.3				377	130.5				377	125.3				377	132.8
378	133.5				378	130.5				378	125.6				378	133.2
379	133.2				379	130.6				379	125.3				379	133
380	133.2				380	130.5				380	125.6				380	133
381	133.3				381	130.6				381	125.5				381	132.7
382	132.9				382	130.5				382	125.7				382	132.7
383	133.3				383	130.8				383	125.1				383	133.1
384	133.3				384	130.9				384	125.2				384	132.3
385	133.1				385	130.8				385	125.4				385	132.3
386	133.1				386	130.5				386	125.3				386	132.7
387	132.8				387	130.4				387	125.2				387	132.3
388	132.9				388	130.7				388	125.3				388	132.7
389	132.8				389	130.8				389	125.1				389	132.3
390	132.8				390	130.9				390	124.6				390	132.1
391	133				391	130.5				391	125.1				391	130
392	133.2				392	130.9				392	125.2				392	132.1
393	133.1				393	130.6				393	124.8				393	132
394	132.8				394	130.6				394	125.2				394	132.1
395	133				395	130.5				395	125				395	132.1
396	133				396	130.6				396	124.9				396	131.9
397	132.8				397	130.6				397	124.9				397	131.8
398	132.7				398	131.1				398	125.4				398	131.7
399	133.1				399	130.3				399	125				399	131.6
400	133				400	130.9				400	125.1				400	131.3
401	133				401	130.7				401	125.2				401	131.5
402	133.1				402	130.6				402	125.1				402	131.9
403	133.1				403	130.7				403	125.3				403	131.7
404	132.8				404	130.6				404	124.6				404	131.4
405	132.9				405	130.6				405	125				405	131.1
406	132.8				406	130.3				406	124.9				406	131.4
407	133				407	130.6				407	124.9				407	130.9
408	132.9				408	130.8				408	124.8				408	131.7
409	133				409	130.2				409	124.8				409	131.5
410	133				410	130.2				410	124.5				410	131.1
411	133.1				411	131				411	124.8				411	130.9
412	133				412	130.9				412	124.9				412	131.1
413	133.3				413	130.5				413	125.3				413	131.2
414	133.4				414	130.4				414	124.6				414	131.3
415	133.2				415	130.6				415	123.4				415	131
416	133				416	130.3				416	124.5				416	131.2
417	133.1				417	130.4				417	124.8				417	131.2
418	132.7				418	130.4				418	124.8				418	131
419	132.7				419	130.6				419	124.4				419	130.6
420	133				420	130.7				420	124.4				420	130.6
421	132.7				421	130.5				421	124.3				421	130.8
422	132.8				422	130.3				422	124.7				422	130.4
423	132.4				423	130.3				423	124.7				423	130.7
424	132.4				424	130.5				424	124.7				424	130.5
425	132.6				425	130.3				425	124.7				425	130.3
426	132.7				426	130.6				426	124.6				426	130.3
427	132.7				427	130.4				427	124.2				427	130
428	132.6				428	130.5				428	124.5				428	130.2
429	132.5				429	130.5				429	124.3				429	130.2
430	132.5				430	130.4				430	124.4				430	129.8
431	133				431	130.4				431	124.9				431	129.8
432	132.7				432	130.3				432	124.3				432	130
433	132.4				433	130.4				433	124.4				433	130
434	132.7				434	130.1				434	124.5				434	130.2
435	132.4				435	130.5				435	124.4				435	129.6
436	132.6				436	130.1				436	124.6				436	129.6
437	132.3				437	130				437	124.7				437	129.6
438	132.3				438	130.2				438	124.2				438	129.5
439	132.3				439	130.6				439	124.2				439	129.7
440	132.2				440	130.4				440	124				440	129
441	132.4				441	130.3				441	124.6				441	129.4
442	132.8				442	130.4				442	124.1				442	129.4
443	132.3				443	130.1				443	123.7				443	128.9
444	132.2				444	130.5				444	124.3				444	129.1
445	132.1				445	130.2				445	124.1				445	129.1
446	132.1				446	130.7				446	123.7				446	129
447	132.4				447	130.4				447	124				447	128.7
448	132.2				448	130.2				448	124.4				448	129
449	132				449	130.6				449	123.8				449	128.7
450	132.3				450	130.1				450	124.3				450	128.5
451	132.4				451	130.4				451	123.8				451	128.4
452	132.2				452	130				452	124.1				452	128.5
453	132.2				453	130.4				453	123.5				453	128.6
454	132.3				454	130				454	124				454	128.7
455	132.4				455	130				455	123.7				455	128.3
456	132				456	130.4				456	123.4				456	128.3
457	132.3				457	130.1				457	124				457	128.1
458	132.3				458	130.1				458	124				458	127.9
459	132.3				459	130.6				459	123.8				459	128.2
460	132.1				460	130.4				460	123.6				460	128.4
461	132				461	130.3				461	123.6				461	127.9
462	132.2				462	130.1				462	123.7				462	127.7
463	132				463	130				463	123.6				463	127.8
464	132.1				464	130.1				464	123.6				464	127.7
465	132				465	130.1				465	123.5				465	127.7
466	132.3				466	130.1				466	123.4				466	127.6
467	132				467	130.1				467	122.2				467	127.5
468	132.2				468	130.2				468	123.3				468	128
469	132.4				469	129.8				469	123.3				469	127.7
470	131.9				470	130				470	123.6				470	127.4
471	132.3				471	130.1				471	123.5				471	126.9
472	132				472	130				472	123.7				472	126.8
473	131.8				473	130.1				473	123.4				473	127
474	132.4				474	130.3				474	123.5				474	127
475	132.1				475	130				475	123.8				475	126.8
476	132.1				476	130.4				476	123.5				476	126.6
477	132.1				477	130.1				477	123.5				477	126.6
478	132.1				478	130.3				478	123.3				478	126.7
479	132				479	130				479	123.4				479	126.8
480	132				480	130.1				480	123.2				480	126.4
481	131.8				481	130.1				481	123.8				481	126
482	131.8				482	130.4				482	123.4				482	125.6
483	131.9				483	130				483	123.4				483	125.8
484	132.1				484	130.1				484	123.5				484	126.1
485	132				485	130				485	123.2				485	125.5
486	131.9				486	130.1				486	122.9				486	125.8
487	132.4				487	129.9				487	123.1				487	125.6
488	131.6				488	129.8				488	123.1				488	126
489	132				489	130				489	123.1				489	125.5
490	131.7				490	129.9				490	123.3				490	125.6
491	132.2				491	130.3				491	123.1				491	125.5
492	132				492	130				492	122.8				492	124.9
493	131.8				493	129.8				493	122.7				493	125.2
494	131.9				494	129.9				494	122.7				494	125.1
495	131.7				495	130				495	122.1				495	125.3
496	132				496	129.9				496	121.8				496	125
497	132.2				497	130.2				497	121.9				497	124.9
498	131.9				498	129.9				498	122.8				498	124.4
499	132				499	129.7				499	122.9				499	124.6
500	131.8				500	130.1				500	123				500	124.8
501	131.7				501	130.1				501	122.8				501	124.7
502	131.8				502	129.8				502	122.8				502	124.6
503	132				503	129.9				503	122.9				503	124.4
504	131.8				504	130.2				504	123				504	124.2
505	132				505	130.8				505	123.2				505	124.1
506	132				506	129.9				506	122.8				506	123.8
507	132.1				507	130.1				507	122.9				507	123.9
508	131.8				508	130.1				508	122.7				508	124
509	132				509	130.3				509	123				509	123.7
510	131.8				510	130.2				510	121.9				510	123.8
511	132.6				511	130.1				511	122.3				511	123.6
512	131.9				512	129.6				512	122.5				512	123.6
513	132				513	129.6				513	122.6				513	123.3
514	132				514	129.8				514	122.7				514	123.3
515	131.9				515	129.7				515	122.9				515	123.2
516	131.9				516	129.6				516	122.4				516	122.9
517	131.9				517	129.7				517	122.4				517	122.6
518	131.6				518	129.7				518	122.6				518	122.7
519	132				519	129.5				519	122.6				519	122.7
520	131.7				520	129.7				520	122.5				520	122.6
521	132				521	129.7				521	122.1				521	122.6
522	132				522	129.8				522	122.5				522	122.5
523	132.1				523	129.6				523	122				523	122.5
524	131.8				524	129.5				524	122.6				524	122.3
525	131.8				525	129.9				525	122				525	122.1
526	131.7				526	129.7				526	122.4				526	122
527	132				527	129.4				527	122.4				527	121.9
528	131.9				528	129.6				528	122.2				528	121.3
529	132				529	129.6				529	122.5				529	121.3
530	131.5				530	129.6				530	122.1				530	121.4
531	131.5				531	129.4				531	122				531	119.2
532	131.7				532	129.6				532	121.9				532	119.3
533	131.8				533	129.9				533	122.4				533	121.3
534	131.7				534	129.7				534	122.2				534	121.2
535	131.7				535	129.5				535	121.9				535	121
536	131.5				536	129.3				536	121.9				536	120.6
537	131.5				537	129.4				537	122				537	121.1
538	131.7				538	129.8				538	121.6				538	120.3
539	132				539	129.3				539	121.8				539	120.1
540	131.9				540	129.7				540	121.7				540	120.1
541	131.8				541	129.3				541	121.7				541	120.1
542	131.9				542	129.7				542	121.6				542	119.9
543	131.7				543	129.3				543	121.9				543	119.5
544	131.5				544	129.5				544	121.9				544	119.7
545	131.5				545	129.7				545	121.8				545	119.8
546	131.6				546	129.4				546	122.1				546	119.6
547	131.7				547	129.3				547	121.6				547	119.7
548	131.6				548	129.3				548	121.6				548	119
549	131.7				549	129.5				549	121.7				549	119.1
550	131.4				550	129.4				550	121.8				550	119
551	132				551	129.4				551	121.8				551	118.6
552	131.6				552	129.4				552	121.6				552	118.9
553	131.3				553	129.5				553	121.4				553	118.7
554	131.9				554	129.7				554	121.5				554	118.5
555	131.6				555	129.3				555	121.5				555	118.2
556	131.6				556	129				556	121.3				556	118.6
557	131.7				557	129.4				557	121.6				557	118.5
558	131.5				558	129.4				558	121.6				558	118.2
559	131.4				559	129.3				559	121.3				559	117.9
560	131.7				560	129.5				560	121.2				560	117.7
561	131.6				561	129.6				561	121.2				561	117.6
562	131.7				562	129.6				562	121.1				562	117.5
563	131.4				563	129.2				563	121.2				563	117.2
564	131.6				564	129.5				564	121.4				564	116.8
565	131.7				565	129.2				565	121.4				565	117.2
566	131.3				566	129.2				566	120.8				566	117.1
567	131.5				567	129.3				567	121.5				567	117
568	131.3				568	129.3				568	121.4				568	116.6
569	131.4				569	129.7				569	120.8				569	116.8
570	131.5				570	129.2				570	121.1				570	116.7
571	131.3				571	129.1				571	121.5				571	116.1
572	131.6				572	129.5				572	121				572	116
573	131.5				573	129.4				573	121.1				573	115.6
574	131.6				574	129.3				574	120.9				574	115.3
575	131.7				575	129.6				575	120.9				575	115.5
576	131.5				576	129.3				576	121.1				576	115.8
577	131.8				577	129.1				577	121				577	115.3
578	131.7				578	129.3				578	120.9				578	115.2
579	131.7				579	129.5				579	120.9				579	115.2
580	131.3				580	129.4				580	121				580	115
581	131.6				581	129.1				581	120.9				581	114.5
582	131.4				582	129.1				582	120.9				582	114.5
583	131.5				583	129.1				583	120.6				583	113.5
584	131.3				584	129.2				584	120.9				584	114.4
585	131.3				585	129.5				585	120.8				585	114.3
586	131.7				586	129.3				586	120.9				586	114.1
587	131.4				587	129.5				587	120.8				587	113.5
588	131.5				588	129.3				588	120.8				588	113.5
589	131.7				589	129.1				589	120.6				589	113.6
590	131.6				590	129.2				590	120.8				590	113.1
591	131.3				591	128.8				591	120.6				591	113.1
592	131.7				592	129				592	120.6				592	112.8
593	131.6				593	129.2				593	120.5				593	112.5
594	131.6				594	129.2				594	120.6				594	112.4
595	131.6				595	129				595	120.6				595	112.4
596	131.6				596	129.2				596	120.4				596	112.2
597	131.6				597	129				597	120.8				597	111.8
598	131.5				598	129				598	120.6				598	111.6
599	131.7				599	129.2				599	120				599	111.7
600	131.6				600	129.4				600	120.5				600	111.2
601	131.7				601	128.7				601	120.8				601	111.1
602	131.5				602	129.1				602	120.4				602	111
603	131.4				603	128.6				603	120.3				603	110.8
604	131.4				604	128.9				604	120.5				604	110.8
605	131.2				605	129.2				605	121				605	110.5
606	131.2				606	128.8				606	120.5				606	110.5
607	131.2				607	129.2				607	120				607	110.4
608	131.2				608	129				608	120.3				608	109.9
609	131.7				609	129.3				609	120.1				609	110
610	131.6				610	129.2				610	120.2				610	109.7
611	131.7				611	129.3				611	120				611	109.5
612	131.4				612	129.1				612	120.5				612	109.3
613	131.6				613	129.3				613	120.2				613	109.2
614	131.9				614	129.3				614	119.9				614	108.9
615	131.7				615	129				615	119.8				615	108.9
616	131.6				616	129				616	119.9				616	108.7
617	131.4				617	129				617	120.1				617	108.4
618	131.4				618	129.4				618	120.4				618	108.5
619	131.6				619	129				619	120.3				619	108.1
620	131.6				620	129.4				620	119.9				620	107.8
621	131.6				621	129.2				621	120.2				621	107.8
622	131.3				622	128.8				622	120.1				622	107.6
623	131.4				623	129.1				623	120.3				623	107.3
624	131.4				624	129.4				624	120.2				624	107.3
625	131.1				625	129.1				625	120.1				625	107.1
626	131.1				626	129.1				626	119.9				626	106.6
627	131				627	129.3				627	119.7				627	106.6
628	131.6				628	129.3				628	119.6				628	106.3
629	131.4				629	129.2				629	119.6				629	106.2
630	131.5				630	129.1				630	119.4				630	106.1
631	131.3				631	128.9				631	119.6				631	105.7
632	131.4				632	129.1				632	119.9				632	105.5
633	131.2				633	129.3				633	119.5				633	105.5
634	131.4				634	129.3				634	119.3				634	105
635	131.3				635	129.5				635	119.3				635	104.8
636	131.3				636	129				636	119.5				636	104.9
637	131.2				637	129.3				637	119.4				637	104.8
638	131.6				638	129.3				638	119.7				638	104.2
639	131.1				639	129.3				639	119.6				639	104.2
640	131				640	129.4				640	119.2				640	103
641	131.3				641	129.1				641	119.3				641	103
642	131.4				642	129.5				642	119.6				642	103.6
643	131.4				643	127.5				643	119.3				643	103.4
644	131.2				644	129				644	119.2				644	102.9
645	131.3				645	128.7				645	119				645	102.6
646	131.1				646	129				646	119.3				646	102.5
647	131.1				647	128.6				647	118.6				647	102.6
648	131.1				648	129				648	119.1				648	102.1
649	131				649	128.6				649	119.2				649	102.2
650	131.3				650	128.7				650	119.2				650	101.9
651	131.2				651	128.9				651	119.4				651	101.8
652	131.1				652	128.8				652	119.5				652	101.4
653	131.2				653	129				653	119				653	101
654	131				654	128.8				654	119.2				654	100.8
655	131.3				655	128.9				655	119				655	100.8
656	131.3				656	129				656	119.4				656	100.7
657	131.2				657	128.9				657	119.2				657	100.3
658	131				658	128.9				658	118.8				658	100.5
659	131				659	128.7				659	119				659	100.4
660	130.9				660	128.6				660	118.9				660	99.9
661	131.3				661	128.8				661	119.2				661	99.6
662	131.2				662	128.5				662	119				662	99.3
663	131.2				663	128.4				663	118.9				663	99.3
664	130.9				664	128.6				664	119.1				664	99.3
665	131.3				665	128.6				665	118.8				665	99.1
666	131.1				666	128.6				666	119.1				666	98.6
667	130.9				667	128.8				667	118.5				667	98.1
668	130.8				668	128.5				668	118.8				668	98.1
669	131.1				669	128.5				669	118.7				669	97.9
670	131.2				670	128.8				670	118.8				670	97.6
671	131.4				671	128.7				671	118.6				671	97.7
672	131.4				672	128.6				672	118.5				672	97.4
673	131				673	128.9				673	118.6				673	97.2
674	131.3				674	128.6				674	118.5				674	97
675	131.2				675	128.6				675	118.8				675	96.8
676	131.2				676	128.7				676	118.9				676	96.7
677	130.9				677	128.7				677	118.8				677	96.6
678	131.3				678	128.6				678	118.9				678	96.3
679	131.1				679	128.6				679	118.7				679	96.2
680	131				680	128.3				680	118.3				680	95.8
681	130.9				681	128.6				681	118.2				681	95.7
682	131				682	128.5				682	118.5				682	95.5
683	131.1				683	128.7				683	118.6				683	95.3
684	131.4				684	129				684	118.6				684	95
685	131				685	128.7				685	118.9				685	95.1
686	131.3				686	128.8				686	118.1				686	94.5
687	131.4				687	128.7				687	117.9				687	94.4
688	131.1				688	128.5				688	118.6				688	94.1
689	131.4				689	128.6				689	118.5				689	94.2
690	131.2				690	128.7				690	118.3				690	94.1
691	131.3				691	128.8				691	118.3				691	93.8
692	131				692	128.8				692	118.2				692	93.7
693	130.9				693	128.5				693	90.8				693	93.1
694	131				694	128.5				694	118.3				694	92.9
695	131.4				695	128.4				695	118.1				695	92.7
696	131.2				696	128.6				696	118.3				696	92.5
697	131				697	128.5				697	117.9				697	92.8
698	131.1				698	128.6				698	118				698	92.4
699	130.9				699	128.4				699	117.6				699	91.7
700	131.3				700	128.2				700	117.8				700	91.7
701	131.2				701	128.3				701	117.9				701	91.4
702	131.1				702	128.3				702	118.3				702	91
703	131				703	128.4				703	117.7				703	91.4
704	131.1				704	128.6				704	117.6				704	90.9
705	131				705	128.5				705	117.8				705	90.7
706	131.4				706	128.7				706	118				706	91
707	131.6				707	128.5				707	118.1				707	90.6
708	131.2				708	128.3				708	117.7				708	90.5
709	131.5				709	128.1				709	117.6				709	90.1
710	131.2				710	128.4				710	117.3				710	90
711	131.4				711	128.3				711	117.6				711	89.7
712	131.2				712	128.3				712	117.3				712	89.4
713	131.3				713	128.6				713	117.4				713	89.2
714	131.4				714	128.3				714	117.4				714	89.2
715	131.2				715	128.4				715	117.4				715	88.9
716	131				716	128.7				716	117.3				716	89
717	131.1				717	128.4				717	117.2				717	89.1
718	131				718	128.5				718	117.2				718	88.5
719	131.2				719	128.5				719	117.2				719	88
720	131.3				720	128.3				720	117.1				720	87.8
721	131.3				721	128.4				721	117.2				721	87.5
722	131.3				722	128.4				722	117.1				722	87.5
723	131				723	128.2				723	116.7				723	87.6
724	131				724	128.2				724	117.1				724	87
725	130.8				725	128.6				725	117				725	87.3
726	130.7				726	128.4				726	116.9				726	86.7
727	131.1				727	128				727	117.2				727	86.6
728	131				728	128.7				728	117.3				728	86.1
729	131.1				729	128.2				729	116.8				729	86.2
730	131.1				730	128.5				730	116.8				730	86.2
731	131.1				731	128.1				731	116.6				731	85.8
732	131.2				732	128.3				732	116.8				732	85.5
733	130.9				733	128.3				733	116.7				733	85.1
734	131				734	128.5				734	117.1				734	85.5
735	131.3				735	128.2				735	116.8				735	85.3
736	131				736	128.2				736	116.9				736	84.8
737	131.2				737	128.2				737	116.7				737	84.5
738	131.2				738	128.1				738	116.9				738	84.8
739	131.3				739	129.3				739	116.4				739	84.1
740	131.4				740	128.2				740	116.4				740	84.5
741	130.9				741	128.2				741	116.5				741	83.9
742	131.2				742	128.3				742	116.8				742	83.9
743	131				743	128.1				743	116.7				743	83.7
744	131.1				744	128.2				744	116.5				744	83.3
745	130.8				745	128				745	116.1				745	83.5
746	131				746	128.3				746	116.6				746	83.1
747	130.8				747	128.2				747	116.4				747	83.1
748	131				748	128				748	116.3				748	82.5
749	131.1				749	127.9				749	116.7				749	82.4
750	131				750	127.9				750	116.6				750	82.1
751	131.1				751	128.4				751	116.3				751	82.2
752	131.5				752	128.1				752	116				752	81.7
753	131.5				753	128				753	116.5				753	81.5
754	131.3				754	127.9				754	116.7				754	81.5
755	130.9				755	127.8				755	116.3				755	81.1
756	130.9				756	128.2				756	116.4				756	81.1
757	131.1				757	127.8				757	116.1				757	80.7
758	131				758	128				758	116.4				758	80.6
759	130.9				759	128.3				759	116.4				759	80.3
760	130.6				760	128.3				760	116.5				760	80.2
761	130.8				761	128.2				761	116.4				761	80
762	131				762	128.1				762	115.8				762	80
763	130.7				763	128.1				763	116				763	79.9
764	130.9				764	128.3				764	116.1				764	79.7
765	131.1				765	128.3				765	116				765	79.3
766	131.2				766	128				766	116				766	79.2
767	130.8				767	128				767	115.9				767	79
768	130.8				768	128.3				768	115.9				768	78.7
769	131				769	128.3				769	115.9				769	78.8
770	130.8				770	127.7				770	115.5				770	78.7
771	130.8				771	128.1				771	115.6				771	78.4
772	130.9				772	128				772	116.1				772	78.1
773	130.8				773	128				773	115.8				773	77.8
774	131.3				774	127.9				774	115.9				774	77.8
775	130.7				775	128				775	115.6				775	77.8
776	131				776	128.1				776	115.6				776	77.7
777	131.3				777	127.7				777	115.7				777	76.4
778	131.3				778	128				778	115.5				778	76.3
779	131.3				779	128				779	115.6				779	77.3
780	131				780	127.9				780	115.3				780	77.2
781	131.1				781	127.8				781	115.6				781	77
782	130.8				782	128.1				782	115.6				782	76.9
783	131.3				783	128.1				783	115.5				783	76.4
784	130.9				784	128				784	115.7				784	76.5
785	131				785	127.7				785	115.1				785	76.4
786	130.9				786	127.7				786	115.3				786	76.1
787	134.2				787	127.6				787	115.1				787	75.8
788	131.6				788	127.8				788	115.3				788	76
789	131.6				789	127.8				789	115.2				789	75.7
790	131.3				790	127.7				790	115				790	75.8
791	131.3				791	127.8				791	115.3				791	75.2
792	131.3				792	127.7				792	115.2				792	75.6
793	131				793	127.9				793	115.1				793	75.1
794	131.2				794	127.9				794	115.2				794	75
795	131.3				795	127.6				795	114.9				795	74.9
796	131.2				796	127.9				796	115				796	74.9
797	131.1				797	128				797	115.2				797	74.4
798	131.8				798	127.7				798	114.8				798	74.7
799	131.3				799	127.5				799	116.2				799	74.3
800	131				800	128				800	114.9				800	74.3
801	130.9				801	127.6				801	114.5				801	73.9
802	131				802	128				802	114.1				802	74.1
803	131.1				803	127.9				803	114.4				803	73.5
804	130.9				804	127.8				804	114.6				804	73.4
805	130.7				805	128.2				805	114.2				805	73.4
806	131.1				806	127.9				806	114.4				806	73.2
807	131.4				807	127.8				807	113.9				807	72.7
808	131.1				808	127.7				808	114.1				808	72.5
809	130.8				809	127.7				809	114				809	72.6
810	131				810	127.7				810	114.1				810	72.5
811	130.7				811	128				811	114.4				811	72.3
812	131				812	127.6				812	114				812	72.4
813	131				813	128				813	113.9				813	72
814	130.9				814	127.9				814	113.9				814	71.5
815	131				815	127.7				815	113.8				815	71.6
816	130.9				816	127.7				816	113.6				816	71.8
817	131				817	127.5				817	113.8				817	71.5
818	131				818	127.6				818	113.5				818	71.3
819	130.9				819	127.7				819	113.8				819	71.3
820	131				820	127.7				820	113.4				820	70.7
821	130.9				821	127.5				821	113.7				821	70.7
822	131				822	127.4				822	113.4				822	70.3
823	131				823	127.5				823	113.9				823	70.2
824	131.4				824	127.5				824	113.4				824	69.9
825	131				825	127.6				825	113.5				825	69.6
826	131.1				826	127.9				826	113.5				826	69.2
827	130.8				827	127.9				827	113.5				827	69.3
828	130.8				828	127.5				828	113.2				828	69.3
829	130.9				829	127.7				829	113.5				829	69.7
830	130.8				830	127.3				830	113.3				830	69.6
831	130.9				831	127.4				831	113.4				831	69.2
832	130.8				832	127.7				832	113.1				832	69
833	131				833	127.7				833	113.4				833	69
834	130.7				834	127.4				834	113.4				834	68.6
835	131.1				835	127.6				835	113.5				835	68.3
836	131				836	127.6				836	113.2				836	68.6
837	130.9				837	127.7				837	113.3				837	68.8
838	130.7				838	127.4				838	112.8				838	68
839	130.8				839	127.8				839	112.8				839	68
840	130.8				840	127.4				840	112.8				840	67.7
841	130.7				841	127.4				841	113.2				841	67.4
842	131.1				842	127.4				842	112.8				842	68
843	131.1				843	127.7				843	113.2				843	67.6
844	131.4				844	127.7				844	112.9				844	66.9
845	131.3				845	127.8				845	112.9				845	67.2
846	131.1				846	127.9				846	113.1				846	67.2
847	131.1				847	127.3				847	112.7				847	66.8
848	131.1				848	127.4				848	113.2				848	66.8
849	130.7				849	127.5				849	113.6				849	66.6
850	130.7				850	127.5				850	112.9				850	66.9
851	131.1				851	127.4				851	112.8				851	65.6
852	131				852	127.2				852	112.6				852	66.1
853	131.1				853	127.4				853	112.8				853	65.8
854	131				854	127.3				854	112.5				854	65.9
855	131.3				855	127.4				855	112.6				855	65.3
856	131.3				856	127.2				856	112.8				856	65.5
857	131				857	127.5				857	112.7				857	65.5
858	131.1				858	127.4				858	112.9				858	65
859	131.2				859	127.3				859	112.3				859	65.1
860	131				860	127.5				860	112.6				860	64.8
861	130.6				861	127.2				861	112.4				861	65
862	130.9				862	127.2				862	112.3				862	64.7
863	131.2				863	127.6				863	112.4				863	64.4
864	131.1				864	127.5				864	112.2				864	64.6
865	130.9				865	127.3				865	112.4				865	64
866	131.2				866	127.5				866	112.5				866	64.1
867	130.9				867	127.3				867	112				867	64.1
868	131.1				868	127.4				868	112.2				868	64.1
869	131.2				869	127.4				869	112				869	63.6
870	131				870	127.4				870	112.5				870	63.4
871	130.9				871	127.5				871	111.8				871	63.2
872	130.8				872	127.2				872	112.2				872	63.3
873	130.8				873	127.6				873	111.9				873	63
874	131				874	127.2				874	112.1				874	62.8
875	130.9				875	127.4				875	111.8				875	62.9
876	130.9				876	127.4				876	111.7				876	62.9
877	131.1				877	127.3				877	111.6				877	62.7
878	131.3				878	127.4				878	111.4				878	62.4
879	131.1				879	127.5				879	111.8				879	62.2
880	131.1				880	127.4				880	111.2				880	62.1
881	131				881	127.3				881	111.6				881	62.2
882	131.1				882	127.3				882	111.6				882	61.6
883	131.1				883	127.4				883	111.6				883	61.6
884	131.2				884	127				884	111.8				884	61.6
885	130.7				885	127				885	111.3				885	61.2
886	131.5				886	127.1				886	111.4				886	61
887	130.8				887	126.7				887	111.2				887	60.8
888	131.1				888	127.1				888	111.3				888	60.9
889	131				889	127.3				889	111				889	60.6
890	131.7				890	127.3				890	111.4				890	60.5
891	131.7				891	127.3				891	111.3				891	60.7
892	131.2				892	127.3				892	111.2				892	60.3
893	131.2				893	127.2				893	111.3				893	60.3
894	131.1				894	127.1				894	111.2				894	60.3
895	130.9				895	127				895	110.9				895	60
896	131.3				896	127.1				896	110.8				896	60
897	131.1				897	127				897	111				897	59.7
898	131.2				898	127.1				898	111.1				898	59.8
899	131.3				899	127				899	111				899	59.5
900	131.3				900	127				900	110.7				900	59.4
901	130.9				901	126.7				901	110.4				901	59.3
902	131.1				902	127.1				902	110.8				902	58.9
903	131.1				903	127.1				903	110.8				903	58.7
904	131				904	127				904	111				904	59
905	131.2				905	127				905	110.9				905	58.8
906	131				906	127.2				906	110.9				906	58.9
907	131				907	127.2				907	110.8				907	58.2
908	131.3				908	126.8				908	110.5				908	58.1
909	131.4				909	127.1				909	110.6				909	57.9
910	131.1				910	127.2				910	110.7				910	58.2
911	131.1				911	126.7				911	110.5				911	57.8
912	131.1				912	127				912	110.7				912	57.8
913	131				913	127				913	110.6				913	57.3
914	131				914	127.1				914	110.7				914	57.3
915	131.1				915	126.9				915	110.2				915	57.3
916	131.3				916	127.3				916	110.1				916	57
917	131.2				917	127				917	110.3				917	56.9
918	131.3				918	126.9				918	110.6				918	56.9
919	131.2				919	127.1				919	110.3				919	56.9
920	131.1				920	127				920	110				920	57.1
921	131				921	127.1				921	110				921	56.8
922	131.4				922	127.4				922	109.9				922	56.4
923	130.9				923	126.7				923	109.8				923	56.2
924	130.9				924	127.1				924	109.9				924	56.1
925	131.4				925	127				925	109.8				925	55.9
926	131.2				926	127				926	109.7				926	55.8
927	131.1				927	126.4				927	109.7				927	56
928	131				928	128.3				928	109.7				928	55.4
929	131.3				929	127				929	109.7				929	55.6
930	131.1				930	126.9				930	109.6				930	55.4
931	131.1				931	126.9				931	109.7				931	55
932	131.3				932	127.1				932	109.6				932	55.1
933	131.3				933	126.7				933	109.6				933	55.1
934	131.4				934	126.7				934	109.9				934	55.1
935	131.4				935	126.7				935	109.4				935	54.9
936	132				936	126.7				936	109.4				936	54.5
937	131.6				937	126.6				937	109.2				937	54.3
938	131.5				938	126.7				938	109.6				938	54.1
939	131.5				939	127				939	109.5				939	54.1
940	131.3				940	126.8				940	109.1				940	53.9
941	131.3				941	126.7				941	109.5				941	53.5
942	131.1				942	127.1				942	109.5				942	53.7
943	131.4				943	126.9				943	109.2				943	53.6
944	131.3				944	126.8				944	109.1				944	53.4
945	131.4				945	126.7				945	108.8				945	53.5
946	131.6				946	126.8				946	108.8				946	53.3
947	131.5				947	127				947	109.1				947	52.9
948	131.4				948	126.5				948	109				948	52.8
949	131.4				949	126.7				949	109.1				949	53
950	131.4				950	126.6				950	108.7				950	52.6
951	131.4				951	126.5				951	108.8				951	52.9
952	131.1				952	126.7				952	108.6				952	52.5
953	131.5				953	126.9				953	109				953	52.5
954	131.3				954	126.7				954	108.7				954	52.3
955	131.5				955	126.9				955	108.5				955	52.4
956	131.3				956	126.5				956	108.8				956	52
957	131.8				957	126.4				957	108.6				957	52
958	131.7				958	127				958	108.6				958	51.7
959	131.5				959	126.4				959	108.5				959	51.6
960	131.4				960	126.7				960	108.7				960	51.6
961	131.4				961	127				961	108.5				961	51.3
962	131.9				962	126.3				962	108.4				962	51.4
963	131.7				963	126.5				963	108.2				963	51.1
964	131.7				964	126.6				964	108.1				964	51.3
965	131.4				965	126.9				965	108.3				965	51
966	131.3				966	126.7				966	108.3				966	50.7
967	131.6				967	126.6				967	108.1				967	50.4
968	131.7				968	126.4				968	107.9				968	50.5
969	131.3				969	126.4				969	108.1				969	50.4
970	131.6				970	126.5				970	107.8				970	50.4
971	131.7				971	127.2				971	107.8				971	50.2
972	131.7				972	126.6				972	107.8				972	50.5
973	131.2				973	126.5				973	107.8				973	50.2
974	131.5				974	126.3				974	107.9				974	49.9
975	131.4				975	126.6				975	107.8				975	49.8
976	131.6				976	126.7				976	107.9				976	49.5
977	131.9				977	126.4				977	107.7				977	49.5
978	131.7				978	126.6				978	107.6				978	49.4
979	131.8				979	126.6				979	107.6				979	49.2
980	131.8				980	126.5				980	107.6				980	49.1
981	131.6				981	126.5				981	107.6				981	48.6
982	132				982	126.4				982	107.5				982	48.9
983	131.9				983	126.4				983	107.9				983	48.9
984	131.7				984	126.5				984	107.5				984	48.6
985	131.4				985	126.6				985	107.3				985	48.4
986	131.8				986	126.4				986	107.5				986	48.4
987	131.4				987	126.6				987	107.4				987	48.6
988	131.5				988	126.5				988	107.5				988	47.9
989	131.4				989	126.3				989	107.5				989	48
990	131.5				990	126.3				990	107.3				990	47.9
991	131.4				991	126.5				991	106.9				991	48
992	131.2				992	126.3				992	107.1				992	48
993	131.4				993	126.3				993	107.2				993	47.9
994	131.1				994	126.4				994	107.2				994	47.6
995	130.9				995	126.4				995	107.2				995	47.7
996	131				996	126.3				996	107.2				996	47.4
997	131				997	126.8				997	106.8				997	47.3
998	131				998	126.6				998	107				998	47.1
999	131.3				999	126.1				999	106.6				999	46.8
1000	131.1				1000	126.2				1000	107.1				1000	46.8
1001	131.3				1001	126.1				1001	107.1				1001	46.8
1002	131.6				1002	126				1002	106.7				1002	46.6
1003	131.5				1003	126.3				1003	106.7				1003	46.5
1004	131.7				1004	126.1				1004	106.5				1004	46.5
1005	131.6				1005	126.3				1005	106.7				1005	46.3
1006	131.8				1006	126.2				1006	106.6				1006	46.2
1007	131.7				1007	126.3				1007	106.7				1007	46.1
1008	131.7				1008	126.5				1008	106.5				1008	46
1009	131.8				1009	126.3				1009	106.4				1009	46
1010	132				1010	126.3				1010	106				1010	45.8
1011	131.8				1011	126.2				1011	106.2				1011	45.6
1012	132.1				1012	126.4				1012	106.2				1012	45.5
1013	132.1				1013	126.6				1013	106.3				1013	45.4
1014	132.4				1014	126.4				1014	106.3				1014	45.4
1015	132.4				1015	126.3				1015	106.5				1015	45.2
1016	132.3				1016	126.3				1016	106.5				1016	45.1
1017	132.4				1017	126.3				1017	106.6				1017	45
1018	132.8				1018	126.8				1018	105.8				1018	44.8
1019	132.5				1019	126.2				1019	105.7				1019	44.8
1020	133				1020	126.2				1020	105.9				1020	44.7
1021	132.9				1021	126.3				1021	106.1				1021	44.6
1022	133.1				1022	126.1				1022	105.9				1022	44.3
1023	132.8				1023	126.3				1023	106				1023	44.5
1024	133.1				1024	117.4				1024	105.8				1024	44.3
1025	133.4				1025	126.2				1025	105.9				1025	44.3
1026	133.2				1026	126.4				1026	105.6				1026	44.2
1027	133.2				1027	126				1027	105.5				1027	44.1
1028	133.5				1028	126.2				1028	105.4				1028	43.7
1029	133.6				1029	126				1029	105.5				1029	44
1030	133.3				1030	125.9				1030	105.8				1030	43.6
1031	133.7				1031	125.9				1031	105.3				1031	43.6
1032	133.8				1032	126.4				1032	105.7				1032	43.5
1033	133.7				1033	126				1033	105.3				1033	43.7
1034	134.1				1034	125.8				1034	104.9				1034	43.1
1035	134				1035	126.4				1035	105.1				1035	43.1
1036	134.2				1036	126.1				1036	105.1				1036	42.9
1037	134.4				1037	126.4				1037	105.4				1037	43.2
1038	134.4				1038	126				1038	105.2				1038	42.9
1039	134.3				1039	125.7				1039	105.1				1039	42.9
1040	134.5				1040	125.7				1040	104.9				1040	42.7
1041	134.2				1041	125.9				1041	105.4				1041	42.6
1042	134.5				1042	126				1042	105				1042	42.5
1043	134.6				1043	126.3				1043	104.8				1043	42.5
1044	134.8				1044	125.9				1044	105.1				1044	42.3
1045	134.5				1045	126.1				1045	105				1045	42.5
1046	134.7				1046	125.7				1046	104.7				1046	42.3
1047	134.7				1047	125.8				1047	104.8				1047	42
1048	134.5				1048	126.3				1048	104.7				1048	41.9
1049	134.6				1049	126.2				1049	104.6				1049	41.6
1050	135				1050	125.9				1050	104.7				1050	41.5
1051	134.6				1051	125.9				1051	104.8				1051	41.3
1052	134.8				1052	126				1052	104.5				1052	41.3
1053	134.7				1053	125.7				1053	104.8				1053	41.3
1054	134.8				1054	125.7				1054	104.6				1054	41.4
1055	135.2				1055	126				1055	104.4				1055	40.9
1056	135.1				1056	125.8				1056	104.4				1056	40.7
1057	135.1				1057	125.7				1057	104.3				1057	40.8
1058	135.2				1058	126				1058	104.4				1058	40.9
1059	134.8				1059	125.7				1059	104.5				1059	40.8
1060	135.1				1060	126				1060	104.2				1060	40.9
1061	134.8				1061	125.6				1061	104.3				1061	40.7
1062	135.1				1062	125.7				1062	104.2				1062	40.6
1063	135				1063	125.9				1063	104.4				1063	40.7
1064	135.1				1064	125.7				1064	104				1064	40.4
1065	135.1				1065	126.1				1065	103.8				1065	40.3
1066	135.1				1066	126				1066	103.9				1066	40
1067	135.1				1067	125.9				1067	103.9				1067	40
1068	135				1068	125.9				1068	104				1068	39.7
1069	135.2				1069	125.6				1069	104.1				1069	39.8
1070	135				1070	125.6				1070	103.8				1070	39.8
1071	135.1				1071	125.6				1071	104				1071	39.7
1072	135.1				1072	125.6				1072	103.7				1072	39.6
1073	135.2				1073	125.8				1073	103.9				1073	39.5
1074	135.1				1074	125.7				1074	103.6				1074	39.4
1075	134.9				1075	125.5				1075	103.3				1075	39.3
1076	134.7				1076	125.8				1076	103.5				1076	39
1077	134.9				1077	126				1077	103.3				1077	39
1078	134.9				1078	125.4				1078	103.3				1078	38.9
1079	134.7				1079	125.4				1079	103.6				1079	38.7
1080	135				1080	125.8				1080	103.2				1080	38.8
1081	134.7				1081	125.5				1081	103.2				1081	38.8
1082	134.8				1082	125.2				1082	103.3				1082	38.7
1083	134.5				1083	126.1				1083	103.2				1083	38.6
1084	134.7				1084	126				1084	103				1084	38.5
1085	134.7				1085	125.6				1085	103.1				1085	38.5
1086	134.7				1086	125.7				1086	103				1086	38.2
1087	134.8				1087	125.5				1087	102.8				1087	38.2
1088	134.8				1088	125.7				1088	103.1				1088	38.2
1089	134.4				1089	125.4				1089	103				1089	38.1
1090	134.5				1090	125.3				1090	102.7				1090	38
1091	134.5				1091	125.9				1091	102.6				1091	38.1
1092	134.4				1092	125.4				1092	102.5				1092	37.8
1093	134.5				1093	125.7				1093	102.5				1093	37.8
1094	134.6				1094	125.8				1094	102.8				1094	37.6
1095	134.6				1095	125.2				1095	102.8				1095	37.5
1096	134.4				1096	125.4				1096	102.9				1096	37.4
1097	134.4				1097	125.3				1097	102.7				1097	37.5
1098	134.5				1098	125.6				1098	102.4				1098	37.4
1099	134.5				1099	125.4				1099	102.3				1099	37.3
1100	134.2				1100	125.3				1100	102.4				1100	37.1
1101	134.4				1101	125.5				1101	102.7				1101	36.9
1102	134.2				1102	125.4				1102	102.8				1102	36.9
1103	134				1103	125.6				1103	103.1				1103	37
1104	134.2				1104	125.3				1104	102.4				1104	37
1105	134.3				1105	125.4				1105	102.2				1105	36.7
1106	134.2				1106	125.6				1106	102.3				1106	36.4
1107	134.3				1107	125.4				1107	102.2				1107	36.3
1108	134.3				1108	125.3				1108	102.4				1108	36.5
1109	134.3				1109	125.1				1109	102.4				1109	36.5
1110	134.3				1110	125.6				1110	101.8				1110	36.3
1111	134.3				1111	125.4				1111	102.1				1111	36.3
1112	134.1				1112	125.7				1112	102				1112	36.2
1113	134.3				1113	125.5				1113	101.6				1113	36.1
1114	134.3				1114	125.6				1114	101.7				1114	35.9
1115	134.1				1115	125.3				1115	101.8				1115	36
1116	134				1116	125.5				1116	101.7				1116	35.9
1117	134.5				1117	125.2				1117	101.4				1117	35.8
1118	134.1				1118	125.3				1118	101.5				1118	35.6
1119	134				1119	125.2				1119	101.5				1119	35.6
1120	133.8				1120	125.6				1120	101.6				1120	35.6
1121	133.8				1121	125.2				1121	101.4				1121	35.3
1122	134.1				1122	125.7				1122	101.6				1122	35.4
1123	133.7				1123	125				1123	101.5				1123	35.2
1124	134.1				1124	125.3				1124	101.3				1124	35.1
1125	134.2				1125	125.1				1125	101.5				1125	35.1
1126	134.5				1126	125.1				1126	101.5				1126	35
1127	134.3				1127	125.1				1127	101.4				1127	34.9
1128	134.2				1128	125.4				1128	101.1				1128	35
1129	133.9				1129	125.5				1129	101.2				1129	34.8
1130	133.8				1130	125.2				1130	101.1				1130	34.7
1131	134.1				1131	125.4				1131	101				1131	34.6
1132	134				1132	125.4				1132	101				1132	34.5
1133	134				1133	125.4				1133	101.3				1133	34.4
1134	133.8				1134	125				1134	102.4				1134	34.5
1135	133.8				1135	125				1135	101.2				1135	34.3
1136	133.7				1136	124.9				1136	100.6				1136	34.3
1137	133.8				1137	125				1137	100.3				1137	34.3
1138	133.8				1138	125.2				1138	100.3				1138	34.1
1139	133.6				1139	125				1139	100.5				1139	33.8
1140	133.5				1140	124.9				1140	100.4				1140	34
1141	133.5				1141	125.1				1141	99.9				1141	33.9
1142	133.6				1142	124.9				1142	100				1142	33.8
1143	133.5				1143	125				1143	99.6				1143	33.5
1144	133.7				1144	125				1144	99.8				1144	33.6
1145	133.7				1145	124.7				1145	99.5				1145	33.5
1146	133.8				1146	125				1146	99.3				1146	33.6
1147	133.4				1147	125.2				1147	99.4				1147	33.4
1148	133.6				1148	125.1				1148	99.6				1148	33.3
1149	133.7				1149	125.3				1149	99.6				1149	33.2
1150	133.8				1150	125				1150	99.2				1150	33.1
1151	133.5				1151	124.9				1151	99.2				1151	33.1
1152	133.7				1152	125.1				1152	99.2				1152	32.9
1153	133.6				1153	125.3				1153	99				1153	33
1154	133.7				1154	125.2				1154	98.8				1154	32.5
1155	133.7				1155	125.3				1155	98.7				1155	32.7
1156	133.7				1156	125.1				1156	99				1156	32.6
1157	133.4				1157	125.1				1157	98.6				1157	32.6
1158	133.3				1158	125.3				1158	98.4				1158	32.5
1159	133.9				1159	124.9				1159	98.6				1159	32.3
1160	133.6				1160	125.1				1160	98.4				1160	32.5
1161	133.4				1161	124.8				1161	98.7				1161	32.2
1162	133.8				1162	125				1162	98.6				1162	32.2
1163	135.4				1163	125.4				1163	98.4				1163	32.3
1164	133				1164	125				1164	98.5				1164	32.2
1165	133				1165	125.5				1165	98.3				1165	32.2
1166	133.1				1166	125				1166	98.4				1166	31.9
1167	133.2				1167	124.9				1167	98.2				1167	32
1168	133				1168	125.1				1168	98				1168	31.9
1169	133.1				1169	125.4				1169	97.8				1169	31.4
1170	133.2				1170	125.1				1170	97.7				1170	31.7
1171	133				1171	124.5				1171	98.1				1171	31.5
1172	132.7				1172	124.9				1172	97.8				1172	31.3
1173	132.8				1173	124.7				1173	97.7				1173	31.5
1174	132.6				1174	124.8				1174	97.7				1174	31.5
1175	132.6				1175	124.8				1175	97.7				1175	31.4
1176	132.6				1176	124.9				1176	97.6				1176	31.4
1177	132.6				1177	124.8				1177	97.7				1177	31.1
1178	132.8				1178	124.6				1178	97.4				1178	30.9
1179	132.6				1179	125				1179	97.8				1179	31
1180	132.6				1180	125				1180	97.5				1180	31
1181	132.4				1181	125.2				1181	97.6				1181	30.8
1182	132.5				1182	124.6				1182	97.4				1182	30.7
1183	132.6				1183	124.7				1183	97				1183	30.9
1184	132.8				1184	124.7				1184	97.3				1184	30.6
1185	132.5				1185	124.5				1185	97.3				1185	30.6
1186	132.4				1186	124.6				1186	97.2				1186	30.4
1187	132.2				1187	124.7				1187	97				1187	30.5
1188	132.5				1188	124.9				1188	97.1				1188	30.4
1189	132.2				1189	124.5				1189	96.9				1189	30.3
1190	132.2				1190	125				1190	97.3				1190	30.3
1191	132.1				1191	124.3				1191	96.9				1191	30.3
1192	131.9				1192	124.7				1192	96.8				1192	30
1193	132.1				1193	124.5				1193	96.9				1193	29.9
1194	132.4				1194	124.8				1194	96.6				1194	30
1195	132.1				1195	124.7				1195	96.7				1195	29.9
1196	132.1				1196	124.7				1196	96.7				1196	29.8
1197	132.1				1197	124.7				1197	96.5				1197	29.7
1198	132.2				1198	124.9				1198	96.7				1198	29.6
1199	132.2				1199	124.7				1199	96.6				1199	29.5
1200	132.2				1200	124.7				1200	96.7				1200	29.7
1201	131.8				1201	124.6				1201	96.2				1201	29.7
1202	132.1				1202	124.6				1202	96.4				1202	29.4
1203	132.4				1203	124.7				1203	96.1				1203	29.5
1204	132.2				1204	124.4				1204	96.4				1204	29.5
1205	132.2				1205	124.7				1205	95.9				1205	29.3
1206	132				1206	124.1				1206	96.3				1206	29.2
1207	132.5				1207	124.8				1207	96.1				1207	29.3
1208	132.1				1208	124.4				1208	95.9				1208	29
1209	132				1209	124.2				1209	96.1				1209	29.2
1210	132.1				1210	124.3				1210	95.9				1210	29
1211	132				1211	124.7				1211	95.5				1211	29.1
1212	132				1212	124.5				1212	95.4				1212	28.8
1213	132				1213	124.5				1213	95.6				1213	28.7
1214	131.8				1214	124.4				1214	95.4				1214	28.7
1215	131.8				1215	124.6				1215	95.3				1215	28.7
1216	132				1216	124.3				1216	95.3				1216	28.5
1217	132				1217	124.8				1217	95.5				1217	28.4
1218	131.7				1218	124.6				1218	95.2				1218	28.3
1219	132				1219	124.5				1219	95.3				1219	28.3
1220	131.8				1220	124.5				1220	95.2				1220	28.3
1221	131.7				1221	124.7				1221	95.5				1221	28.1
1222	131.5				1222	124.1				1222	95.4				1222	28
1223	131.6				1223	124.6				1223	95.5				1223	28.3
1224	131.5				1224	124.6				1224	95.3				1224	28.5
1225	131.5				1225	124.2				1225	95				1225	28.2
1226	131.5				1226	124.3				1226	94.9				1226	28.3
1227	131.2				1227	124.3				1227	94.8				1227	28.1
1228	131.6				1228	124.4				1228	94.9				1228	28.2
1229	131.7				1229	124.3				1229	95				1229	28.1
1230	131.5				1230	124.3				1230	94.7				1230	27.8
1231	131.4				1231	124				1231	95				1231	27.6
1232	131.2				1232	124.3				1232	94.5				1232	27.7
1233	131.3				1233	124.2				1233	94.4				1233	28.1
1234	131.2				1234	124.5				1234	94.6				1234	27.6
1235	131.3				1235	124				1235	94.3				1235	27.6
1236	131.1				1236	124				1236	94.5				1236	27.4
1237	131				1237	124.1				1237	94.6				1237	27.6
1238	130.9				1238	124.2				1238	94.3				1238	27.6
1239	130.8				1239	124.2				1239	94.3				1239	27.4
1240	131.2				1240	124.2				1240	94.5				1240	27.6
1241	131.2				1241	124.4				1241	94.4				1241	27.8
1242	131.6				1242	124.1				1242	94.6				1242	27.4
1243	131.5				1243	124.3				1243	94.1				1243	27.3
1244	131.2				1244	124.4				1244	94.3				1244	27.5
1245	130.9				1245	124.3				1245	94.3				1245	27.1
1246	131.1				1246	124.1				1246	93.8				1246	27.1
1247	131.4				1247	124.3				1247	94				1247	27
1248	130.7				1248	124.3				1248	94.2				1248	27
1249	131.1				1249	124.3				1249	93.8				1249	26.8
1250	130.8				1250	124.1				1250	93.8				1250	26.8
1251	130.9				1251	124.1				1251	93.8				1251	26.5
1252	131.1				1252	123.9				1252	93.5				1252	26.6
1253	130.8				1253	124.2				1253	93.6				1253	26.2
1254	130.5				1254	124				1254	93.3				1254	26.5
1255	130.7				1255	123.8				1255	93.6				1255	26.4
1256	130.6				1256	124.3				1256	93.7				1256	26.5
1257	130.4				1257	123.8				1257	93.4				1257	26
1258	130.6				1258	123.9				1258	93.9				1258	26.1
1259	130.4				1259	124				1259	93.5				1259	26.1
1260	130.4				1260	123.8				1260	93.6				1260	26.2
1261	130.7				1261	124.2				1261	93.4				1261	26.2
1262	130.1				1262	123.8				1262	93.4				1262	26.3
1263	130.6				1263	124				1263	93.4				1263	26.3
1264	130.5				1264	124.2				1264	93				1264	25.9
1265	130.4				1265	124.8				1265	93				1265	26.1
1266	130.5				1266	124				1266	92.7				1266	26
1267	130.7				1267	123.7				1267	93				1267	25.9
1268	130.2				1268	123.7				1268	93				1268	25.9
1269	130.4				1269	124				1269	92.7				1269	25.8
1270	130.4				1270	124				1270	93				1270	26
1271	130.5				1271	124				1271	92.6				1271	25.9
1272	130.5				1272	123.7				1272	92.8				1272	25.9
1273	130.1				1273	123.7				1273	92.7				1273	25.7
1274	130.4				1274	123.7				1274	92.8				1274	25.5
1275	130.1				1275	124				1275	92.6				1275	25.5
1276	130.2				1276	124				1276	92.7				1276	25.5
1277	130				1277	123.8				1277	92.5				1277	25.1
1278	130.1				1278	124				1278	92.1				1278	25.2
1279	130.1				1279	123.6				1279	91.7				1279	25.4
1280	129.8				1280	123.6				1280	92.3				1280	25.4
1281	129.8				1281	123.7				1281	91.9				1281	25
1282	129.8				1282	123.9				1282	92				1282	25.2
1283	130				1283	124				1283	92.2				1283	25.3
1284	129.7				1284	123.7				1284	92.3				1284	25.1
1285	129.7				1285	124.1				1285	92.1				1285	25.2
1286	129.7				1286	123.8				1286	91.7				1286	25
1287	129.8				1287	123.3				1287	91.6				1287	24.7
1288	130				1288	123.7				1288	91.6				1288	24.7
1289	129.6				1289	123.9				1289	91.7				1289	24.9
1290	129.7				1290	123.8				1290	91.6				1290	24.8
1291	129.5				1291	123.8				1291	91.4				1291	24.6
1292	129.5				1292	123.9				1292	91.4				1292	24.8
1293	129.5				1293	124				1293	91.9				1293	24.7
1294	129.8				1294	123.6				1294	91.3				1294	24.5
1295	129.4				1295	123.6				1295	91.3				1295	24.5
1296	129.3				1296	123.7				1296	91.3				1296	24.4
1297	129.6				1297	123.5				1297	91.3				1297	24.2
1298	129.2				1298	123.6				1298	91.2				1298	24.3
1299	129.2				1299	123.4				1299	91				1299	24.3
1300	129.3				1300	123.7				1300	91				1300	24.4
1301	129.1				1301	123.4				1301	91				1301	24
1302	129.2				1302	123.8				1302	90.9				1302	24.2
1303	129.1				1303	124.1				1303	90.8				1303	23.9
1304	129				1304	123.7				1304	90.9				1304	24.2
1305	128.8				1305	123.8				1305	91.1				1305	24
1306	128.9				1306	123.3				1306	90.8				1306	24.2
1307	129.1				1307	123.8				1307	90.6				1307	23.9
1308	129.1				1308	123.8				1308	90.9				1308	24
1309	128.8				1309	123.7				1309	90.5				1309	23.8
1310	129				1310	123.5				1310	90.7				1310	23.9
1311	128.9				1311	123.4				1311	90.6				1311	23.9
1312	129.2				1312	123.7				1312	90.3				1312	23.6
1313	129				1313	123.4				1313	90.7				1313	23.6
1314	128.8				1314	123.3				1314	90.2				1314	23.9
1315	128.8				1315	123.3				1315	90.4				1315	23.7
1316	128.9				1316	123.5				1316	90.4				1316	24
1317	129				1317	123.7				1317	90.1				1317	23.7
1318	128.9				1318	123.3				1318	90.2				1318	23.5
1319	128.7				1319	123.1				1319	90.4				1319	23.4
1320	128.8				1320	123.4				1320	90.3				1320	23.1
1321	128.8				1321	123.2				1321	90				1321	23.5
1322	128.7				1322	123.7				1322	90.2				1322	23.4
1323	128.9				1323	123.5				1323	89.9				1323	23.4
1324	128.5				1324	123.5				1324	90				1324	23.3
1325	128.3				1325	123.5				1325	90				1325	23.2
1326	128.6				1326	123.7				1326	89.7				1326	22.8
1327	128.5				1327	123.6				1327	89.5				1327	22.8
1328	128.6				1328	123				1328	90				1328	23.1
1329	128.5				1329	123.2				1329	89.9				1329	23
1330	128.2				1330	123.5				1330	89.4				1330	22.7
1331	128.1				1331	123.2				1331	89.4				1331	22.8
1332	128.5				1332	123.4				1332	89.4				1332	22.8
1333	128.4				1333	123.8				1333	89.4				1333	22.6
1334	128.6				1334	123.4				1334	89.1				1334	22.8
1335	128.1				1335	123				1335	89.1				1335	22.8
1336	128.2				1336	123.2				1336	89				1336	22.6
1337	128.1				1337	123.4				1337	89				1337	22.6
1338	127.9				1338	123.3				1338	89.1				1338	22.7
1339	128.1				1339	123.7				1339	89.3				1339	22.4
1340	127.9				1340	123.3				1340	88.9				1340	22.3
1341	128				1341	123.1				1341	89.1				1341	22.6
1342	127.9				1342	123.4				1342	88.5				1342	22.5
1343	128				1343	123.2				1343	88.5				1343	22.7
1344	127.9				1344	123.1				1344	88.5				1344	22.3
1345	127.6				1345	123.3				1345	88.3				1345	22.2
1346	127.6				1346	123.4				1346	88.1				1346	22.1
1347	128				1347	123.3				1347	88.3				1347	21.9
1348	128.2				1348	123.3				1348	88.2				1348	22.3
1349	127.8				1349	123.3				1349	88.2				1349	22.3
1350	127.8				1350	123				1350	88.3				1350	22
1351	127.7				1351	122.9				1351	88.4				1351	21.9
1352	127.6				1352	123				1352	88.3				1352	21.8
1353	127.5				1353	123.2				1353	88.2				1353	21.7
1354	127.5				1354	123.2				1354	88.1				1354	21.7
1355	127.5				1355	123.1				1355	87.8				1355	21.7
1356	127.2				1356	123.1				1356	88				1356	21.8
1357	127.1				1357	122.8				1357	87.8				1357	21.8
1358	127.3				1358	123.1				1358	88				1358	21.7
1359	127.1				1359	123.1				1359	88				1359	21.8
1360	126.9				1360	122.8				1360	87.9				1360	21.6
1361	126.8				1361	123				1361	87.7				1361	21.6
1362	127				1362	123				1362	87.8				1362	21.4
1363	127.1				1363	122.7				1363	87.7				1363	21.6
1364	127.1				1364	123.2				1364	87.7				1364	21.6
1365	127.1				1365	122.7				1365	87.5				1365	21.4
1366	127.3				1366	123.2				1366	87.4				1366	21.5
1367	126.8				1367	123.1				1367	87.4				1367	21.5
1368	127.1				1368	122.8				1368	87.4				1368	21.2
1369	126.9				1369	122.7				1369	87.4				1369	21.4
1370	126.7				1370	122.8				1370	86.9				1370	21.3
1371	126.9				1371	123				1371	87.1				1371	21.3
1372	126.7				1372	122.9				1372	87.3				1372	21.2
1373	126.8				1373	122.7				1373	87.4				1373	21
1374	126.9				1374	122.9				1374	87				1374	21
1375	126.6				1375	122.8				1375	86.9				1375	21
1376	126.9				1376	122.7				1376	86.7				1376	20.9
1377	126.7				1377	122.8				1377	86.8				1377	21
1378	126.3				1378	123.2				1378	87				1378	20.7
1379	126.5				1379	122.7				1379	86.8				1379	20.6
1380	126.5				1380	123				1380	86.3				1380	20.7
1381	126.3				1381	122.4				1381	86.1				1381	20.7
1382	126.4				1382	122.6				1382	86.3				1382	20.9
1383	126.2				1383	122.7				1383	86.5				1383	20.9
1384	126.5				1384	123				1384	86.3				1384	20.6
1385	126.4				1385	122.5				1385	86.4				1385	20.7
1386	125.9				1386	122.5				1386	86.2				1386	20.4
1387	125.8				1387	122.8				1387	86.3				1387	20.6
1388	126.1				1388	122.5				1388	86.1				1388	20.7
1389	125.9				1389	122.5				1389	86.4				1389	20.2
1390	126				1390	122.8				1390	86.3				1390	20.3
1391	126.1				1391	122.7				1391	86.3				1391	20.3
1392	125.9				1392	122.5				1392	86.1				1392	20.2
1393	125.9				1393	122.5				1393	85.7				1393	20.4
1394	125.7				1394	122.5				1394	86				1394	20.2
1395	125.9				1395	122.6				1395	85.9				1395	20.2
1396	126.2				1396	122.7				1396	86				1396	20.3
1397	125.8				1397	122.6				1397	85.8				1397	20.2
1398	125.6				1398	122.6				1398	86.2				1398	20.2
1399	125.5				1399	122.1				1399	85.4				1399	20
1400	125.5				1400	122.4				1400	85.3				1400	20.1
1401	125.5				1401	122.5				1401	85.6				1401	20.1
1402	125.3				1402	122.8				1402	85.5				1402	19.9
1403	125				1403	122.5				1403	85.4				1403	19.8
1404	125.3				1404	122.4				1404	85.1				1404	20
1405	125.2				1405	122.4				1405	85.1				1405	19.9
1406	124.9				1406	122.5				1406	85.2				1406	19.9
1407	124.9				1407	122.6				1407	85.1				1407	19.9
1408	125				1408	122.6				1408	85.2				1408	19.7
1409	125.3				1409	122.5				1409	85.2				1409	19.7
1410	125.2				1410	122.3				1410	85.2				1410	19.9
1411	124.9				1411	122.4				1411	84.9				1411	19.6
1412	124.9				1412	122.7				1412	85.1				1412	19.7
1413	125				1413	122.2				1413	84.6				1413	19.7
1414	124.8				1414	122.2				1414	84.5				1414	19.6
1415	125				1415	122.5				1415	84.7				1415	19.6
1416	125.2				1416	122.7				1416	84.5				1416	19.7
1417	124.9				1417	122.1				1417	84.3				1417	19.5
1418	125				1418	122.1				1418	84.2				1418	19.5
1419	124.7				1419	122.4				1419	84.5				1419	19.2
1420	124.7				1420	122.6				1420	84.4				1420	19.3
1421	124.4				1421	122.5				1421	84.4				1421	19.1
1422	124.7				1422	122.1				1422	84.1				1422	19.6
1423	124.8				1423	122.5				1423	84.5				1423	19.2
1424	124.6				1424	122.3				1424	84.1				1424	19.3
1425	124.5				1425	113.1				1425	84.1				1425	19.1
1426	124.6				1426	122				1426	84.3				1426	19
1427	124.7				1427	122				1427	83.9				1427	19.2
1428	124.2				1428	121.8				1428	84.3				1428	19
1429	124.4				1429	121.9				1429	83.8				1429	19.1
1430	124.2				1430	122.2				1430	83.6				1430	18.8
1431	124.2				1431	122				1431	83.6				1431	19
1432	124.2				1432	122				1432	83.9				1432	19.1
1433	124				1433	122				1433	83.7				1433	19.1
1434	123.8				1434	122.3				1434	83.5				1434	19.1
1435	123.5				1435	122.3				1435	83.4				1435	19
1436	123.7				1436	122.1				1436	83.2				1436	18.8
1437	123.9				1437	122.2				1437	83.6				1437	18.9
1438	123.5				1438	122				1438	83.4				1438	19.2
1439	123.5				1439	122				1439	83.6				1439	18.8
1440	123.9				1440	122.6				1440	83.3				1440	18.9
1441	123.6				1441	122.1				1441	83.4				1441	18.7
1442	123.5				1442	122				1442	83.1				1442	18.7
1443	123.8				1443	122				1443	83.3				1443	19
1444	123.7				1444	122.1				1444	83.5				1444	18.7
1445	123.3				1445	121.6				1445	83.2				1445	18.7
1446	123.2				1446	122.1				1446	83.3				1446	18.4
1447	123.3				1447	121.8				1447	83				1447	18.5
1448	122.9				1448	121.9				1448	83				1448	18.5
1449	122.9				1449	121.5				1449	82.8				1449	18.5
1450	123.1				1450	121.8				1450	82.8				1450	18.7
1451	122.5				1451	122.1				1451	82.7				1451	18.5
1452	123.1				1452	121.8				1452	82.8				1452	18.5
1453	122.8				1453	121.8				1453	82.6				1453	18.4
1454	122.9				1454	121.7				1454	82.8				1454	18.4
1455	122.8				1455	121.5				1455	82.4				1455	18.1
1456	122.8				1456	122.4				1456	82.4				1456	18.5
1457	122.9				1457	121.9				1457	82.1				1457	18.4
1458	122.9				1458	121.8				1458	82.4				1458	18.4
1459	122.4				1459	121.7				1459	82.2				1459	18.2
1460	122.3				1460	121.7				1460	82.1				1460	18.5
1461	122.6				1461	122.2				1461	82.4				1461	18.4
1462	122.4				1462	121.8				1462	82.3				1462	18.3
1463	122.2				1463	121.6				1463	82.1				1463	18.2
1464	122.1				1464	121.4				1464	81.9				1464	18.7
1465	122.5				1465	121.9				1465	82.3				1465	11.5
1466	122.6				1466	121.8				1466	82.2				1466	18.2
1467	122				1467	121.9				1467	82				1467	18.3
1468	121.9				1468	121.7				1468	82				1468	18.1
1469	122.5				1469	121.7				1469	82				1469	18
1470	122.2				1470	121.6				1470	82				1470	18.3
1471	122.2				1471	121.9				1471	81.6				1471	18.2
1472	122.4				1472	121.8				1472	81.6				1472	17.9
1473	122.1				1473	121.4				1473	81.8				1473	17.9
1474	121.9				1474	121.8				1474	81.3				1474	18
1475	121.8				1475	121.9				1475	81.7				1475	17.9
1476	122.2				1476	121.5				1476	81.4				1476	17.7
1477	121.9				1477	121.5				1477	81.3				1477	18.1
1478	121.6				1478	121.7				1478	81.1				1478	17.7
1479	122.6				1479	121.5				1479	81.1				1479	17.9
1480	121.6				1480	121.3				1480	81.3				1480	17.7
1481	121.5				1481	121.4				1481	81.3				1481	17.8
1482	121.5				1482	121.5				1482	80.7				1482	17.9
1483	121				1483	121.1				1483	80.9				1483	18.2
1484	121.1				1484	121.8				1484	80.7				1484	17.7
1485	121				1485	121.5				1485	80.9				1485	17.7
1486	121				1486	121.3				1486	80.7				1486	17.6
1487	120.9				1487	121.5				1487	81				1487	17.7
1488	120.9				1488	121.4				1488	80.4				1488	17.5
1489	120.6				1489	121.6				1489	80.7				1489	17.6
1490	120.8				1490	121.7				1490	80.7				1490	17.4
1491	120.9				1491	121.2				1491	80.6				1491	17.5
1492	120.9				1492	121.4				1492	80.4				1492	17.5
1493	120.5				1493	121.2				1493	80.5				1493	17.3
1494	120.5				1494	121.4				1494	80.2				1494	17.2
1495	120.5				1495	121.3				1495	80.3				1495	17.1
1496	120.6				1496	121.2				1496	80.1				1496	17.2
1497	120				1497	121.3				1497	80.5				1497	17.4
1498	120.1				1498	121.2				1498	80.5				1498	17.3
1499	120.6				1499	121.3				1499	80.5				1499	17.4
1500	120				1500	121.5				1500	80.3				1500	17.2

## Sheet: D
10m + Li2CO3					10m + Li3PO4					10m Ti					10m Al
cycle number	efficiency(%)				cycle number	efficiency(%)				cycle number	efficiency(%)				cycle number	efficiency(%)
1	92.74				1	91.21				1	90.3				1	78.74
2	96.21				2	93.39				2	96.91				2	80.45
3	96.53				3	94.34				3	97.36				3	80.34
4	96.89				4	95.08				4	97.66				4	83.24
5	97.35				5	95.51				5	97.92				5	89.05
6	97.3				6	95.97				6	98.06				6	89.3
7	97.57				7	96.25				7	98.3				7	90.03
8	97.45				8	96.9				8	98.31				8	90.16
9	97.8				9	97.14				9	98.42				9	90.19
10	97.84				10	97.35				10	98.66				10	90.22
11	97.9				11	97.58				11	98.64				11	90.76
12	97.86				12	97.52				12	98.75				12	90.35
13	98.3				13	97.64				13	98.8				13	89.9
14	97.86				14	97.79				14	98.68				14	90.18
15	98.14				15	98.23				15	98.84				15	90.62
16	98.06				16	97.57				16	98.97				16	90.65
17	98.21				17	97.97				17	98.74				17	90.48
18	98.36				18	97.95				18	99.01				18	90.59
19	98.31				19	98.19				19	98.91				19	90.59
20	98.4				20	97.94				20	99.03				20	90.85
21	98.19				21	98.17				21	98.87				21	90.65
22	98.45				22	98.19				22	99.1				22	91.2
23	98.45				23	98.14				23	99.1				23	91.21
24	98.43				24	98.17				24	99.02				24	91.09
25	98.6				25	98.2				25	99.16				25	91.03
26	98.46				26	98.39				26	98.98				26	91.19
27	98.48				27	97.92				27	99.26				27	90.98
28	98.63				28	98.28				28	99				28	91.29
29	98.5				29	98.21				29	99.17				29	91.02
30	98.53				30	98.15				30	99				30	91.18
31	98.55				31	98.38				31	99.21				31	91.22
32	98.85				32	98.17				32	99.26				32	91.27
33	98.46				33	98.29				33	99.15				33	91.2
34	98.87				34	98.49				34	98.98				34	91.55
35	98.5				35	98.55				35	99.22				35	91.28
36	98.83				36	98.25				36	99.31				36	91.26
37	98.67				37	98.21				37	99.15				37	91.33
38	98.63				38	98.59				38	99.21				38	91.49
39	98.75				39	98.46				39	99.31				39	91.63
40	98.82				40	98.34				40	99.12				40	91.52
41	98.87				41	98.27				41	99.21				41	92
42	98.78				42	98.5				42	99.17				42	92.04
43	98.85				43	98.29				43	99.35				43	92.4
44	98.8				44	98.37				44	99.3				44	92.4
45	98.86				45	98.28				45	99.16				45	92.45
46	98.86				46	98.54				46	99.11				46	92.83
47	98.9				47	98.43				47	99.48				47	93.18
48	98.99				48	98.42				48	99.28				48	93.36
49	98.89				49	98.7				49	99.18				49	93.89
50	98.89				50	98.38				50	99.21				50	93.92
51	98.79				51	98.28				51	99.31				51	94.35
52	99.03				52	98.56				52	99.09				52	94.3
53	98.76				53	98.66				53	99.21				53	94.56
54	99.07				54	98.49				54	99.32				54	94.76
55	98.95				55	98.41				55	99.28				55	94.91
56	98.91				56	98.56				56	99.45				56	94.62
57	99.15				57	98.47				57	99.12				57	95.07
58	98.92				58	98.48				58	99.31				58	94.87
59	98.94				59	98.61				59	99.27				59	94.96
60	99.06				60	98.64				60	99.2				60	94.95
61	99.04				61	98.45				61	99.23				61	94.59
62	99.18				62	98.47				62	99.13				62	94.35
63	98.91				63	98.46				63	99.38				63	94.13
64	99.17				64	98.51				64	99.14				64	94.21
65	99.01				65	98.51				65	99.16				65	94.08
66	98.99				66	98.4				66	99.39				66	94.03
67	99.11				67	98.73				67	99.36				67	93.9
68	99.03				68	98.41				68	99.11				68	94.24
69	99.11				69	98.39				69	99.35				69	94.25
70	98.98				70	98.55				70	99.35				70	94.28
71	99.17				71	98.75				71	99.29				71	94.29
72	99.09				72	98.35				72	99.22				72	94.44
73	99.17				73	98.58				73	99.19				73	94.55
74	99.05				74	98.55				74	99.31				74	94.31
75	99.24				75	98.43				75	99.21				75	94.59
76	99.11				76	98.7				76	99.27				76	94.59
77	99.05				77	98.5				77	99.44				77	95.32
78	99.34				78	98.54				78	99.26				78	95.42
79	99.07				79	98.73				79	99.33				79	95.4
80	99.13				80	99.03				80	99.25				80	95.32
81	99.17				81	98.11				81	99.36				81	95.64
82	99.27				82	98.5				82	99.28				82	95.75
83	98.89				83	98.52				83	99.28				83	95.9
84	99.29				84	98.53				84	99.22				84	96.34
85	99.15				85	98.7				85	99.28				85	96.48
86	99.21				86	98.33				86	99.14				86	96.45
87	99.19				87	98.68				87	99.33				87	97.16
88	99.11				88	98.38				88	99.25				88	97.12
89	99.37				89	98.6				89	99.38				89	97.06
90	98.95				90	98.58				90	99.25				90	96.92
91	99.4				91	98.68				91	99.3				91	97.29
92	99.18				92	98.58				92	99.11				92	97
93	99.3				93	98.72				93	99.34				93	97.38
94	98.97				94	98.54				94	99.31				94	97.21
95	99.31				95	98.4				95	99.37				95	97.32
96	99.22				96	98.59				96	99.39				96	97.28
97	99.37				97	98.75				97	99.25				97	97.24
98	99.26				98	98.65				98	99.17				98	97.31
99	98.92				99	98.49				99	99.38				99	97.29
100	99.45				100	98.55				100	99.22				100	97.34
101	99.34				101	98.77				101	99.3				101	97.44
102	99.22				102	98.37				102	99.34				102	97.37
103	99.27				103	98.72				103	99.26				103	97.27
104	99.22				104	98.38				104	99.27				104	97.24
105	99.15				105	98.7				105	99.31				105	97.58
106	99.2				106	98.46				106	99.2				106	97.35
107	99.22				107	98.6				107	99.39				107	97.22
108	99.27				108	98.52				108	99.25				108	97.53
109	99.22				109	98.61				109	99.5				109	97.48
110	99.25				110	98.52				110	99.3				110	97.43
111	99.11				111	98.53				111	99.33				111	97.39
112	99.34				112	98.59				112	99.28				112	97.2
113	99.26				113	98.47				113	99.33				113	97.49
114	99.1				114	98.6				114	99.28				114	97.46
115	99.37				115	98.6				115	99.29				115	97.32
116	99.24				116	98.58				116	99.24				116	97.45
117	99.27				117	98.68				117	99.4				117	97.45
118	99.09				118	98.38				118	99.32				118	97.43
119	99.49				119	98.62				119	99.25				119	97.48
120	99.05				120	98.55				120	99.24				120	97.39
121	99.32				121	98.49				121	99.44				121	97.37
122	99.28				122	98.53				122	99.39				122	97.36
123	99.42				123	98.6				123	99.28				123	97.66
124	99.32				124	98.36				124	99.2				124	97.5
125	99.13				125	98.67				125	99.47				125	97.5
126	99.42				126	98.39				126	99.22				126	97.62
127	99.13				127	98.33				127	99.38				127	97.18
128	99.3				128	98.72				128	99.34				128	97.56
129	99.47				129	98.56				129	99.39				129	97.46
130	99.16				130	98.43				130	99.2				130	97.55
131	99.21				131	98.53				131	99.38				131	97.3
132	99.51				132	98.59				132	99.46				132	97.65
133	99.1				133	98.54				133	99.2				133	97.24
134	99.23				134	98.28				134	99.35				134	97.3
135	99.2				135	98.55				135	99.46				135	97.59
136	99.49				136	98.59				136	99.29				136	97.35
137	99.08				137	98.39				137	99.39				137	97.59
138	99.43				138	98.38				138	99.37				138	97.53
139	99.34				139	98.6				139	99.41				139	97.66
140	99.27				140	98.5				140	99.3				140	97.56
141	99.16				141	98.63				141	99.18				141	97.51
142	99.37				142	98.78				142	99.42				142	97.93
143	99.26				143	98.32				143	99.4				143	97.63
144	99.33				144	98.78				144	99.33				144	97.64
145	99.19				145	98.79				145	99.37				145	97.84
146	99.42				146	98.44				146	99.23				146	97.65
147	99.17				147	98.89				147	99.42				147	97.74
148	99.27				148	98.75				148	99.36				148	97.82
149	99.46				149	98.66				149	99.47				149	97.77
150	99.27				150	98.59				150	99.37				150	97.59
151	99.1				151	98.94				151	99.72				151	98.05
152	99.28				152	98.42				152	99.25				152	97.76
153	99.38				153	99.03				153	99.2				153	97.71
154	99.18				154	98.52				154	99.29				154	97.88
155	99.4				155	98.65				155	99.27				155	97.65
156	99.25				156	98.71				156	99.44				156	97.89
157	99.17				157	98.66				157	99.43				157	98.49
158	99.19				158	98.96				158	99.37				158	104.27
159	99.32				159	98.88				159	99.21				159	97.86
160	99.35				160	98.52				160	99.36				160	98.02
161	99.35				161	98.77				161	99.49				161	97.81
162	99.16				162	98.94				162	99.38				162	98.12
163	99.14				163	98.68				163	99.41				163	98.02
164	99.34				164	98.67				164	99.34				164	98.13
165	99.45				165	98.88				165	99.35				165	98.18
166	99.21				166	98.65				166	99.42				166	98.13
167	99.24				167	98.91				167	99.25				167	98.23
168	99.36				168	98.61				168	99.46				168	98.07
169	99.28				169	98.93				169	99.45				169	98.21
170	99.29				170	98.81				170	99.29				170	98.16
171	99.27				171	98.95				171	99.33				171	98.17
172	99.3				172	98.71				172	99.35				172	98.27
173	99.5				173	98.67				173	99.27				173	98.23
174	99.36				174	98.74				174	99.39				174	98.26
175	99.27				175	98.9				175	99.33				175	98.13
176	99.34				176	98.98				176	99.42				176	98.4
177	99.23				177	98.94				177	99.48				177	98.1
178	99.29				178	98.54				178	99.25				178	98.3
179	99.25				179	99.11				179	99.37				179	98.21
180	99.37				180	98.89				180	99.35				180	98.42
181	99.12				181	98.7				181	99.31				181	98.07
182	99.36				182	98.96				182	99.44				182	98.4
183	99.26				183	98.81				183	99.36				183	98.21
184	99.27				184	98.83				184	99.23				184	98.29
185	99.41				185	99.1				185	99.4				185	98.4
186	99.33				186	98.75				186	99.46				186	98.2
187	99.26				187	98.9				187	99.22				187	98.53
188	99.09				188	98.75				188	99.41				188	98.16
189	99.28				189	98.76				189	99.49				189	98.38
190	99.44				190	98.85				190	99.38				190	98.43
191	99.32				191	98.84				191	99.45				191	98.33
192	99.33				192	98.83				192	99.32				192	98.12
193	99.39				193	98.9				193	99.41				193	98.27
194	99.26				194	98.75				194	99.31				194	98.61
195	99.37				195	98.78				195	99.48				195	98.25
196	99.29				196	98.81				196	99.25				196	98.26
197	99.22				197	99.12				197	99.31				197	98.34
198	99.3				198	98.88				198	99.44				198	98.37
199	99.58				199	98.91				199	99.39				199	98.43
200	99.16				200	98.62				200	99.39				200	98.35
201	99.21				201	98.77				201	99.44				201	98.35
202	99.36				202	98.87				202	99.46				202	98.33
203	99.2				203	98.94				203	99.39				203	98.38
204	99.42				204	99.08				204	99.38				204	98.41
205	99.17				205	98.77				205	99.48				205	98.25
206	99.42				206	98.76				206	99.45				206	98.44
207	99.27				207	98.96				207	99.19				207	98.4
208	99.23				208	98.78				208	99.45				208	98.65
209	99.45				209	98.87				209	99.32				209	98.9
210	99.33				210	98.81				210	99.38				210	98.63
211	99.44				211	98.95				211	99.6				211	98.38
212	99.1				212	99.03				212	99.3				212	98.42
213	99.47				213	98.9				213	99.42				213	98.6
214	99.25				214	98.7				214	99.32				214	98.47
215	99.19				215	99.13				215	99.38				215	98.4
216	99.4				216	98.71				216	99.26				216	98.52
217	99.47				217	98.73				217	99.4				217	98.23
218	99.21				218	99.29				218	99.29				218	98.38
219	99.21				219	98.63				219	99.52				219	98.56
220	99.4				220	98.81				220	99.29				220	98.57
221	99.37				221	98.84				221	99.57				221	98.48
222	99.36				222	99.12				222	99.27				222	98.39
223	99.19				223	98.85				223	99.24				223	98.43
224	99.44				224	98.92				224	99.4				224	98.51
225	99.21				225	98.92				225	99.51				225	98.41
226	99.47				226	98.85				226	99.48				226	98.52
227	99.52				227	98.68				227	99.34				227	98.4
228	99.27				228	99.06				228	99.51				228	98.41
229	99.3				229	98.69				229	99.32				229	98.65
230	99.43				230	98.94				230	99.49				230	98.34
231	99.22				231	98.98				231	99.41				231	98.47
232	99.46				232	99.02				232	99.37				232	98.51
233	99.39				233	98.66				233	99.2				233	98.33
234	99.33				234	98.87				234	99.57				234	98.48
235	99.28				235	98.96				235	99.43				235	98.53
236	99.49				236	99.08				236	99.26				236	98.54
237	99.23				237	98.75				237	99.62				237	98.3
238	99.23				238	99.04				238	99.44				238	98.64
239	99.3				239	99.01				239	99.27				239	98.33
240	99.37				240	98.63				240	99.44				240	98.47
241	99.31				241	99.19				241	99.37				241	98.63
242	99.45				242	98.9				242	99.5				242	98.24
243	99.31				243	98.82				243	99.31				243	98.51
244	99.34				244	98.9				244	99.4				244	98.39
245	99.28				245	98.79				245	99.44				245	98.61
246	99.25				246	99.2				246	99.39				246	98.4
247	99.42				247	98.82				247	99.15				247	98.48
248	99.33				248	98.84				248	99.55				248	98.51
249	99.36				249	98.85				249	99.29				249	98.41
250	99.4				250	98.91				250	99.49				250	98.43
251	99.26				251	98.69				251	99.3				251	98.41
252	99.3				252	98.96				252	99.52				252	98.35
253	99.32				253	99.06				253	99.42				253	98.54
254	99.36				254	98.81				254	99.4				254	98.57
255	99.43				255	99.15				255	99.4				255	98.46
256	99.17				256	98.78				256	99.29				256	97.76
257	99.49				257	99.13				257	99.38				257	98.54
258	99.28				258	98.88				258	99.41				258	98.52
259	99.09				259	98.96				259	99.4				259	98.48
260	99.57				260	98.8				260	99.45				260	98.39
261	99.37				261	99.22				261	99.42				261	98.54
262	99.29				262	98.66				262	99.4				262	98.77
263	99.47				263	98.98				263	99.33				263	98.61
264	99.26				264	98.92				264	99.5				264	98.42
265	99.39				265	98.93				265	99.37				265	98.36
266	99.48				266	99.05				266	99.29				266	98.66
267	99.15				267	98.88				267	99.58				267	98.46
268	99.29				268	98.91				268	99.15				268	98.41
269	99.44				269	98.84				269	99.57				269	98.41
270	99.35				270	99.2				270	99.42				270	98.59
271	99.48				271	98.83				271	99.36				271	98.3
272	99.17				272	98.81				272	99.63				272	98.41
273	99.51				273	98.87				273	99.25				273	98.57
274	99.38				274	99.08				274	99.35				274	98.3
275	99.4				275	99.11				275	99.44				275	98.68
276	99.46				276	98.76				276	99.26				276	98.47
277	99.41				277	98.91				277	99.67				277	98.33
278	99.2				278	98.99				278	99.33				278	98.44
279	99.54				279	99.13				279	99.38				279	98.59
280	99.29				280	99.14				280	99.35				280	98.23
281	99.27				281	98.76				281	99.49				281	98.43
282	99.3				282	99.25				282	99.31				282	98.45
283	99.4				283	98.99				283	99.51				283	98.43
284	99.44				284	98.95				284	99.38				284	98.43
285	99.44				285	99.03				285	99.33				285	98.55
286	99.37				286	98.86				286	99.39				286	98.6
287	99.22				287	99.3				287	99.42				287	98.37
288	99.36				288	99.06				288	99.44				288	98.46
289	99.36				289	98.97				289	99.45				289	98.43
290	99.45				290	98.96				290	99.51				290	98.61
291	99.37				291	98.98				291	99.37				291	98.54
292	99.43				292	99.14				292	99.47				292	98.33
293	99.28				293	99.17				293	99.37				293	98.41
294	99.45				294	99.13				294	99.28				294	98.62
295	99.54				295	99.4				295	99.34				295	98.43
296	99.22				296	98.99				296	99.57				296	98.49
297	99.62				297	99.38				297	99.24				297	98.54
298	99.18				298	98.97				298	99.45				298	98.42
299	99.3				299	99.41				299	99.46				299	98.47
300	99.47				300	99.27				300	99.4				300	98.47
301	99.36				301	99.2				301	99.37				301	98.45
302	99.33				302	99.21				302	99.35				302	98.51
303	99.52				303	99.14				303	99.33				303	98.61
304	99.27				304	99.36				304	99.48				304	98.47
305	99.24				305	99.38				305	99.46				305	98.71
306	99.49				306	99.13				306	99.37				306	98.39
307	99.33				307	99.41				307	99.33				307	98.62
308	99.29				308	99.25				308	99.39				308	98.47
309	99.42				309	99.2				309	99.42				309	98.45
310	99.51				310	99.35				310	99.32				310	98.35
311	99.27				311	99.42				311	99.41				311	98.68
312	99.48				312	99.26				312	99.42				312	98.58
313	99.39				313	99.09				313	99.37				313	98.43
314	99.25				314	99.37				314	99.35				314	98.43
315	99.48				315	99.38				315	99.32				315	98.57
316	99.41				316	99.01				316	99.46				316	98.19
317	99.41				317	99.45				317	99.47				317	98.44
318	99.54				318	99.33				318	99.37				318	98.63
319	99.22				319	99.02				319	99.45				319	98.5
320	99.43				320	99.45				320	99.38				320	98.59
321	99.46				321	99.3				321	99.62				321	98.38
322	99.35				322	98.98				322	99.3				322	98.4
323	99.57				323	99.67				323	99.52				323	98.47
324	99.45				324	99.01				324	99.34				324	98.52
325	99.19				325	99.5				325	99.27				325	98.4
326	99.42				326	99.24				326	99.49				326	98.41
327	99.48				327	99.27				327	99.33				327	98.49
328	99.42				328	99.27				328	99.33				328	98.32
329	99.5				329	99.34				329	99.62				329	98.75
330	99.26				330	99.52				330	99.29				330	98.46
331	99.33				331	99.13				331	99.39				331	98.37
332	99.31				332	99.38				332	99.56				332	98.44
333	99.36				333	99.29				333	99.36				333	98.25
334	99.39				334	98.97				334	99.31				334	98.57
335	99.59				335	99.47				335	99.47				335	98.49
336	99.28				336	99.15				336	99.48				336	98.45
337	99.5				337	99.45				337	99.49				337	98.63
338	99.41				338	99.21				338	99.34				338	98.37
339	99.46				339	99.38				339	99.33				339	98.53
340	99.31				340	99.21				340	99.45				340	98.68
341	99.46				341	99.25				341	99.31				341	98.44
342	99.28				342	99.57				342	99.45				342	98.39
343	99.39				343	99.29				343	99.41				343	98.59
344	99.36				344	99.22				344	99.38				344	98.67
345	99.4				345	99.28				345	99.62				345	98.41
346	99.39				346	99.3				346	99.29				346	98.37
347	99.52				347	99.42				347	99.37				347	98.43
348	99.55				348	99.22				348	99.49				348	98.72
349	99.49				349	99.46				349	99.45				349	98.54
350	99.39				350	99.05				350	99.4				350	98.46
351	99.24				351	99.39				351	99.32				351	98.46
352	99.36				352	99.48				352	99.46				352	98.57
353	99.47				353	99.18				353	99.31				353	98.42
354	99.41				354	99.36				354	99.38				354	98.52
355	99.5				355	99.21				355	99.51				355	98.55
356	99.36				356	99.37				356	99.42				356	98.36
357	99.62				357	99.38				357	99.35				357	98.52
358	99.33				358	99.21				358	99.54				358	98.65
359	99.55				359	99.22				359	99.29				359	98.41
360	99.33				360	99.49				360	99.46				360	98.62
361	99.44				361	99.45				361	99.31				361	98.45
362	99.31				362	99.11				362	99.41				362	98.34
363	99.4				363	99.44				363	99.4				363	98.44
364	99.5				364	99.25				364	99.42				364	98.7
365	99.41				365	99.29				365	99.4				365	98.29
366	99.36				366	99.27				366	99.27				366	98.8
367	99.38				367	99.57				367	99.4				367	98.34
368	99.37				368	99.27				368	99.62				368	98.51
369	99.41				369	99.54				369	99.49				369	98.43
370	99.56				370	99.27				370	99.33				370	98.64
371	99.53				371	99.08				371	99.37				371	98.38
372	99.41				372	99.38				372	99.59				372	98.68
373	99.41				373	99.23				373	99.27				373	98.27
374	99.51				374	99.54				374	99.45				374	98.63
375	99.46				375	99.21				375	99.34				375	98.36
376	99.49				376	99.27				376	99.23				376	98.44
377	99.23				377	99.28				377	99.44				377	98.57
378	99.62				378	99.29				378	99.39				378	98.63
379	99.27				379	99.46				379	99.57				379	98.47
380	99.4				380	99.28				380	99.37				380	98.34
381	99.4				381	99.36				381	99.34				381	98.5
382	99.37				382	99.3				382	99.42				382	98.32
383	99.63				383	99.52				383	99.36				383	98.49
384	99.45				384	99.39				384	99.65				384	98.31
385	99.35				385	99.34				385	99.43				385	98.42
386	99.37				386	99.35				386	99.46				386	98.66
387	99.34				387	99.18				387	99.15				387	98.28
388	99.38				388	99.44				388	99.53				388	98.73
389	99.33				389	99.33				389	99.56				389	98.4
390	99.61				390	99.5				390	99.17				390	98.35
391	99.47				391	99.19				391	99.66				391	98.79
392	99.52				392	99.55				392	99.45				392	98.51
393	99.54				393	99.21				393	99.12				393	98.43
394	99.18				394	99.24				394	99.64				394	98.59
395	99.61				395	99.31				395	99.3				395	98.45
396	99.38				396	99.37				396	99.34				396	98.46
397	99.42				397	99.52				397	99.37				397	98.39
398	99.41				398	99.51				398	99.54				398	98.46
399	99.45				399	99.12				399	99.25				399	98.41
400	99.49				400	99.54				400	99.35				400	98.48
401	99.49				401	99.38				401	99.53				401	98.59
402	99.48				402	99.2				402	99.42				402	98.49
403	99.46				403	99.29				403	99.35				403	98.47
404	99.31				404	99.47				404	99.31				404	98.5
405	99.47				405	99.29				405	99.52				405	98.26
406	99.53				406	99.26				406	99.3				406	98.71
407	99.51				407	99.4				407	99.43				407	98.26
408	99.4				408	99.44				408	99.49				408	98.5
409	99.48				409	99.17				409	99.46				409	98.53
410	99.36				410	99.33				410	99.17				410	98.39
411	99.53				411	99.83				411	99.76				411	98.42
412	99.48				412	99.41				412	99.35				412	98.36
413	99.48				413	99.13				413	99.72				413	98.68
414	99.48				414	99.29				414	99.24				414	98.49
415	99.41				415	99.63				415	99.22				415	98.35
416	99.5				416	99.33				416	99.52				416	98.62
417	99.51				417	99.3				417	99.44				417	98.33
418	106.8				418	99.5				418	99.57				418	98.43
419	99.28				419	99.36				419	99.1				419	98.38
420	99.72				420	99.38				420	99.52				420	98.49
421	99.19				421	99.44				421	99.37				421	98.42
422	99.51				422	99.28				422	99.57				422	98.27
423	99.29				423	99.47				423	99.26				423	98.57
424	99.42				424	99.36				424	99.52				424	98.45
425	99.69				425	99.43				425	99.45				425	98.52
426	99.36				426	99.49				426	99.25				426	98.41
427	99.58				427	99.39				427	99.29				427	98.42
428	99.2				428	99.45				428	99.55				428	98.36
429	99.33				429	99.36				429	99.52				429	98.55
430	99.58				430	99.49				430	99.21				430	98.25
431	99.6				431	99.27				431	99.56				431	98.53
432	99.35				432	99.46				432	99.42				432	98.66
433	99.38				433	99.27				433	99.48				433	98.21
434	99.59				434	99.39				434	99.24				434	98.67
435	99.36				435	99.58				435	99.35				435	98.43
436	99.47				436	99.29				436	99.44				436	98.35
437	99.32				437	99.4				437	99.87				437	98.45
438	99.46				438	99.34				438	99				438	98.49
439	99.49				439	99.75				439	99.4				439	98.49
440	99.44				440	99.26				440	99.26				440	98.24
441	99.6				441	99.34				441	99.84				441	98.68
442	99.6				442	99.49				442	99.18				442	98.47
443	99.18				443	99.38				443	99.16				443	98.28
444	99.35				444	99.67				444	99.54				444	98.44
445	99.55				445	99.3				445	99.49				445	98.55
446	99.45				446	99.57				446	99.07				446	98.36
447	99.49				447	99.31				447	99.58				447	98.41
448	99.39				448	99.23				448	99.5				448	98.53
449	99.4				449	99.51				449	99.35				449	98.4
450	99.49				450	99.37				450	99.47				450	98.5
451	99.61				451	99.33				451	99.32				451	98.51
452	99.44				452	99.39				452	99.39				452	98.4
453	99.43				453	99.64				453	99.16				453	98.51
454	99.49				454	99.28				454	99.48				454	98.51
455	99.6				455	99.33				455	99.44				455	98.29
456	99.35				456	99.55				456	99.13				456	98.41
457	99.47				457	99.38				457	99.52				457	98.38
458	99.44				458	99.29				458	99.47				458	98.36
459	99.52				459	99.51				459	99.51				459	98.55
460	99.34				460	99.2				460	99.29				460	98.49
461	99.48				461	99.5				461	99.43				461	98.53
462	99.43				462	99.37				462	99.28				462	98.27
463	99.37				463	99.29				463	99.31				463	98.43
464	99.45				464	99.53				464	99.5				464	98.51
465	99.47				465	99.38				465	99.52				465	98.42
466	99.5				466	99.31				466	99.22				466	98.42
467	99.38				467	99.42				467	99.42				467	98.57
468	99.59				468	99.65				468	99.63				468	98.56
469	99.57				469	99.13				469	99.1				469	98.28
470	99.29				470	99.63				470	99.41				470	98.42
471	99.49				471	99.32				471	99.52				471	98.32
472	99.39				472	99.54				472	99.36				472	98.38
473	99.46				473	99.31				473	99.46				473	98.67
474	99.65				474	99.47				474	99.42				474	98.35
475	99.46				475	99.28				475	99.39				475	98.56
476	99.4				476	99.5				476	99.24				476	98.37
477	99.56				477	99.34				477	99.5				477	98.54
478	99.42				478	99.52				478	99.29				478	98.45
479	99.37				479	99.22				479	99.58				479	98.7
480	99.52				480	99.53				480	99.2				480	98.41
481	99.3				481	99.53				481	99.57				481	98.34
482	99.45				482	99.49				482	99.39				482	98.37
483	99.49				483	99.25				483	99.39				483	98.58
484	99.56				484	99.48				484	99.53				484	98.63
485	99.53				485	99.41				485	99.12				485	98.2
486	99.34				486	99.43				486	99.46				486	98.7
487	99.67				487	99.21				487	99.59				487	98.28
488	99.25				488	99.49				488	99.37				488	98.61
489	99.71				489	99.34				489	99.39				489	98.52
490	99.26				490	99.45				490	99.63				490	98.38
491	99.61				491	99.69				491	99.18				491	98.53
492	99.44				492	99.31				492	99.26				492	98.29
493	99.38				493	99.35				493	99.35				493	98.44
494	99.57				494	99.46				494	99.41				494	98.41
495	99.39				495	99.44				495	99.44				495	98.5
496	99.57				496	99.44				496	99.37				496	98.3
497	99.62				497	99.58				497	99.63				497	98.58
498	99.24				498	99.23				498	99.5				498	98.34
499	99.61				499	99.45				499	99.37				499	98.37
500	99.36				500	99.62				500	99.6				500	98.73
501	99.57				501	99.31				501	99.36				501	98.29
502	99.48				502	99.41				502	99.18				502	98.47
503	99.62				503	99.4				503	99.58				503	98.51
504	99.43				504	99.59				504	99.42				504	98.3
505	99.52				505	100.01				505	99.41				505	98.45
506	99.59				506	98.91				506	99.55				506	98.28
507	99.34				507	99.58				507	99.37				507	98.53
508	99.43				508	99.24				508	99.27				508	98.68
509	99.47				509	99.7				509	99.46				509	98.19
510	99.44				510	99.35				510	99.39				510	98.47
511	99.94				511	99.56				511	99.3				511	98.46
512	106.38				512	99.26				512	99.37				512	98.52
513	99.46				513	99.37				513	99.56				513	98.38
514	99.52				514	99.51				514	99.34				514	98.49
515	99.46				515	99.47				515	99.59				515	98.35
516	99.59				516	99.31				516	99.04				516	98.49
517	99.37				517	99.64				517	99.53				517	98.37
518	99.48				518	99.57				518	99.15				518	98.62
519	99.65				519	99.36				519	99.71				519	98.28
520	99.38				520	99.58				520	99.33				520	98.53
521	99.56				521	99.33				521	99.23				521	98.5
522	99.43				522	99.63				522	99.59				522	98.44
523	99.52				523	99.26				523	99.23				523	98.49
524	99.5				524	99.37				524	99.68				524	98.36
525	99.48				525	99.57				525	99.14				525	98.55
526	99.55				526	99.51				526	99.43				526	98.34
527	99.49				527	99.23				527	99.41				527	98.45
528	99.43				528	99.57				528	99.4				528	98.31
529	99.41				529	99.36				529	99.34				529	98.45
530	99.46				530	99.62				530	99.4				530	98.44
531	99.29				531	99.29				531	99.47				531	98.56
532	99.58				532	99.65				532	99.33				532	98.86
533	99.59				533	99.59				533	99.57				533	98.59
534	99.55				534	99.38				534	99.38				534	98.31
535	99.32				535	99.3				535	99.1				535	98.42
536	99.53				536	99.48				536	99.48				536	98.53
537	99.45				537	99.53				537	99.44				537	98.68
538	99.58				538	99.8				538	99.2				538	98.18
539	99.4				539	98.99				539	99.55				539	98.41
540	99.47				540	99.7				540	99.2				540	98.46
541	99.61				541	99.32				541	99.54				541	98.66
542	99.42				542	99.44				542	99.19				542	98.36
543	99.45				543	99.52				543	99.55				543	98.38
544	99.47				544	99.45				544	99.36				544	98.66
545	99.39				545	99.46				545	99.3				545	98.4
546	99.36				546	99.33				546	99.6				546	98.66
547	99.53				547	99.49				547	99.29				547	98.5
548	99.5				548	99.42				548	99.28				548	98.31
549	99.53				549	99.46				549	99.4				549	98.39
550	99.35				550	99.59				550	99.44				550	98.59
551	99.76				551	99.39				551	99.37				551	98.3
552	99.52				552	99.61				552	99.35				552	98.54
553	99.21				553	99.23				553	99.3				553	98.4
554	99.69				554	99.63				554	99.6				554	98.59
555	99.49				555	99.4				555	99.41				555	98.27
556	99.42				556	99.3				556	99.41				556	98.65
557	99.43				557	99.61				557	99.52				557	98.47
558	99.6				558	99.47				558	99.41				558	98.3
559	99.47				559	99.41				559	99.19				559	98.64
560	99.66				560	99.65				560	99.4				560	98.53
561	99.39				561	99.33				561	99.42				561	98.44
562	99.51				562	99.53				562	99.48				562	98.55
563	99.31				563	99.38				563	99.31				563	98.37
564	99.51				564	99.57				564	99.39				564	98.3
565	99.51				565	99.4				565	99.56				565	98.71
566	99.36				566	99.34				566	99.11				566	98.47
567	99.55				567	99.46				567	99.46				567	98.37
568	99.48				568	99.48				568	99.35				568	98.48
569	99.52				569	99.72				569	99.24				569	98.46
570	99.54				570	99.36				570	99.68				570	98.33
571	99.41				571	99.44				571	99.42				571	98.39
572	99.62				572	99.62				572	99.14				572	98.56
573	99.57				573	99.33				573	99.4				573	98.39
574	99.48				574	99.46				574	99.35				574	98.53
575	99.47				575	99.58				575	99.48				575	98.49
576	99.45				576	99.48				576	99.34				576	98.58
577	99.65				577	99.32				577	99.54				577	98.5
578	99.52				578	99.66				578	99.36				578	98.21
579	99.55				579	99.48				579	99.45				579	98.41
580	99.24				580	99.5				580	99.29				580	98.44
581	99.55				581	99.51				581	99.29				581	98.53
582	99.54				582	99.35				582	99.45				582	98.56
583	99.29				583	99.56				583	99.22				583	98.34
584	99.64				584	99.47				584	99.53				584	98.51
585	99.37				585	99.69				585	99.26				585	98.5
586	99.68				586	99.28				586	99.49				586	98.47
587	99.4				587	99.59				587	99.31				587	98.24
588	99.67				588	99.44				588	99.22				588	98.62
589	99.58				589	99.43				589	99.42				589	98.34
590	99.5				590	99.33				590	99.34				590	98.6
591	99.22				591	99.47				591	99.55				591	98.36
592	99.72				592	99.53				592	99.37				592	98.46
593	99.53				593	99.62				593	99.38				593	98.62
594	99.49				594	99.52				594	99.36				594	98.29
595	99.43				595	99.31				595	99.5				595	98.51
596	99.5				596	99.6				596	99.22				596	98.49
597	99.41				597	99.42				597	99.49				597	98.37
598	99.59				598	99.31				598	99.32				598	98.48
599	99.53				599	99.68				599	99.32				599	98.67
600	99.4				600	99.59				600	99.64				600	98.16
601	99.53				601	99.15				601	99.21				601	98.45
602	99.32				602	99.76				602	99.2				602	98.47
603	99.54				603	99.13				603	99.62				603	98.44
604	99.5				604	99.57				604	99.31				604	98.38
605	99.35				605	99.64				605	99.18				605	98.68
606	99.4				606	99.34				606	99.55				606	98.41
607	99.65				607	99.57				607	99.3				607	98.53
608	99.47				608	99.47				608	99.55				608	98.32
609	99.66				609	99.5				609	99.33				609	98.61
610	99.58				610	99.44				610	99.38				610	98.42
611	99.52				611	99.52				611	99.24				611	98.44
612	99.5				612	99.42				612	99.5				612	98.5
613	99.34				613	99.52				613	99.43				613	98.37
614	99.71				614	99.43				614	99.2				614	98.39
615	99.34				615	99.49				615	99.27				615	98.55
616	99.55				616	99.31				616	99.46				616	98.43
617	99.36				617	99.48				617	99.56				617	98.39
618	99.6				618	99.72				618	99.51				618	98.58
619	99.37				619	99.16				619	99.32				619	98.26
620	99.52				620	99.71				620	99.14				620	98.58
621	99.4				621	99.42				621	99.56				621	98.43
622	99.45				622	99.32				622	99.29				622	98.58
623	99.42				623	99.52				623	99.38				623	98.46
624	99.53				624	99.54				624	99.26				624	98.57
625	99.34				625	99.36				625	99.6				625	98.19
626	99.62				626	99.37				626	99.47				626	98.31
627	99.47				627	99.63				627	99.27				627	98.54
628	99.72				628	99.47				628	99.27				628	98.49
629	99.55				629	99.57				629	99.49				629	98.41
630	99.39				630	99.39				630	99.29				630	98.58
631	99.55				631	99.38				631	99.52				631	98.26
632	99.59				632	99.55				632	99.45				632	98.61
633	99.47				633	99.53				633	99.15				633	98.69
634	99.44				634	99.4				634	99.4				634	98.33
635	99.51				635	99.47				635	99.35				635	98.5
636	99.45				636	99.32				636	99.68				636	98.55
637	99.51				637	99.57				637	99.13				637	98.44
638	99.61				638	99.48				638	99.43				638	98.4
639	99.4				639	99.38				639	99.5				639	98.48
640	99.4				640	99.5				640	99.13				640	98.66
641	99.55				641	99.43				641	99.35				641	98.56
642	99.53				642	99.55				642	99.61				642	98.58
643	99.53				643	110.26				643	99.2				643	98.54
644	99.42				644	99.4				644	99.35				644	98.24
645	99.58				645	99.32				645	99.46				645	98.48
646	99.38				646	99.66				646	99.75				646	98.65
647	99.49				647	99.21				647	99.33				647	98.48
648	99.43				648	99.58				648	99.26				648	98.31
649	99.49				649	99.41				649	99.29				649	98.66
650	99.67				650	99.24				650	99.33				650	98.45
651	99.39				651	99.65				651	99.54				651	98.28
652	99.54				652	99.41				652	99.5				652	98.59
653	99.63				653	99.57				653	99.21				653	98.33
654	99.24				654	99.38				654	99.6				654	98.55
655	99.55				655	99.73				655	99.47				655	98.52
656	99.52				656	99.29				656	99.28				656	98.42
657	99.38				657	99.59				657	99.22				657	98.59
658	99.42				658	99.38				658	99.36				658	98.35
659	99.55				659	99.39				659	99.54				659	98.7
660	99.4				660	99.63				660	99.21				660	98.57
661	99.74				661	99.45				661	99.39				661	98.4
662	99.47				662	99.48				662	99.56				662	98.38
663	99.37				663	99.49				663	99.37				663	98.44
664	99.45				664	99.48				664	99.42				664	98.65
665	99.57				665	99.49				665	99.14				665	98.54
666	99.49				666	99.45				666	99.57				666	98.37
667	99.4				667	99.74				667	99.15				667	98.18
668	99.53				668	99.15				668	99.35				668	98.76
669	99.63				669	99.6				669	99.53				669	98.38
670	99.44				670	99.61				670	99.42				670	98.24
671	99.58				671	99.49				671	99.41				671	98.7
672	99.56				672	99.54				672	99.24				672	98.49
673	99.3				673	99.52				673	99.47				673	98.31
674	99.63				674	99.42				674	99.14				674	98.47
675	99.41				675	99.5				675	99.44				675	98.46
676	99.63				676	99.39				676	99.58				676	98.57
677	99.37				677	99.64				677	99.43				677	98.49
678	99.63				678	99.29				678	99.35				678	98.42
679	99.51				679	99.4				679	99.21				679	98.45
680	99.5				680	99.43				680	99.5				680	98.3
681	99.42				681	99.66				681	99.21				681	98.77
682	99.49				682	99.28				682	99.63				682	98.34
683	99.52				683	99.72				683	99.27				683	98.27
684	99.67				684	99.6				684	99.48				684	98.64
685	99.35				685	99.32				685	99.64				685	98.51
686	99.65				686	99.48				686	99.05				686	98.26
687	99.6				687	99.53				687	99.22				687	98.64
688	99.34				688	99.2				688	99.63				688	98.38
689	99.61				689	99.65				689	99.37				689	98.53
690	99.37				690	99.51				690	99.32				690	98.57
691	99.61				691	99.61				691	99.46				691	98.42
692	99.32				692	99.56				692	99.24				692	98.58
693	99.35				693	99.4				693	76.23				693	98.25
694	99.65				694	99.58				694	99.31				694	98.54
695	99.54				695	99.3				695	99.49				695	98.62
696	99.57				696	99.6				696	99.46				696	98.45
697	99.31				697	99.69				697	99.26				697	98.62
698	99.59				698	99.4				698	99.35				698	98.34
699	99.36				699	99.43				699	99.27				699	98.36
700	99.68				700	99.52				700	99.49				700	98.51
701	99.45				701	99.45				701	99.5				701	98.53
702	99.55				702	99.49				702	99.39				702	98.43
703	99.45				703	99.55				703	99.02				703	98.53
704	99.36				704	99.28				704	99.48				704	98.52
705	99.53				705	99.47				705	99.45				705	98.61
706	99.64				706	99.81				706	99.3				706	98.64
707	99.46				707	99.4				707	99.54				707	98.28
708	99.5				708	99.51				708	99.29				708	98.8
709	99.57				709	99.28				709	99.51				709	98.39
710	99.47				710	99.52				710	99.29				710	98.57
711	99.58				711	99.43				711	99.44				711	98.32
712	99.33				712	99.61				712	99.42				712	98.57
713	99.51				713	99.6				713	99.4				713	98.65
714	99.57				714	99.34				714	99.34				714	98.32
715	99.46				715	99.7				715	99.29				715	98.62
716	99.5				716	99.52				716	99.47				716	98.46
717	99.49				717	99.31				717	99.41				717	98.76
718	99.4				718	99.52				718	99.28				718	98.35
719	99.56				719	99.63				719	99.5				719	98.38
720	99.66				720	99.52				720	99.48				720	98.37
721	99.34				721	99.38				721	99.22				721	98.57
722	99.45				722	99.49				722	99.38				722	98.44
723	99.33				723	99.36				723	99.22				723	98.55
724	99.51				724	99.54				724	99.53				724	98.3
725	99.52				725	99.58				725	99.35				725	98.82
726	99.4				726	99.55				726	99.28				726	98.13
727	99.59				727	99.25				727	99.7				727	98.53
728	99.53				728	99.77				728	99.66				728	98.31
729	99.49				729	99.43				729	98.97				729	98.74
730	99.47				730	99.57				730	99.47				730	98.57
731	99.54				731	99.4				731	99.45				731	98.37
732	99.55				732	99.53				732	99.2				732	98.5
733	99.38				733	99.47				733	99.47				733	98.16
734	99.51				734	99.46				734	99.36				734	98.86
735	99.65				735	99.46				735	99.48				735	98.56
736	99.34				736	99.63				736	99.44				736	98.18
737	99.65				737	99.39				737	99.1				737	98.48
738	99.47				738	99.48				738	99.42				738	98.7
739	99.46				739	100.42				739	99.26				739	97.99
740	99.57				740	98.93				740	99.41				740	99.01
741	99.23				741	99.29				741	99.36				741	98.3
742	99.6				742	99.65				742	99.46				742	98.47
743	99.47				743	99.34				743	99.37				743	98.49
744	99.54				744	99.56				744	99.38				744	98.55
745	99.34				745	99.49				745	99.2				745	98.69
746	99.55				746	99.42				746	99.62				746	98.23
747	99.54				747	99.61				747	99.17				747	98.49
748	99.43				748	99.52				748	99.31				748	98.44
749	99.64				749	99.36				749	99.67				749	98.48
750	99.45				750	99.38				750	99.29				750	98.36
751	99.5				751	99.66				751	99.35				751	98.73
752	99.43				752	99.54				752	99.29				752	98.57
753	99.52				753	99.36				753	99.53				753	98.56
754	99.51				754	99.46				754	99.23				754	98.43
755	99.46				755	99.57				755	99.29				755	98.28
756	99.44				756	99.59				756	99.63				756	98.64
757	99.62				757	99.37				757	99.21				757	98.41
758	99.35				758	99.55				758	99.56				758	98.51
759	99.51				759	99.57				759	99.26				759	98.41
760	99.24				760	99.64				760	99.47				760	98.78
761	99.55				761	99.4				761	99.57				761	98.43
762	99.44				762	99.6				762	99.2				762	98.57
763	99.39				763	99.44				763	99.32				763	98.65
764	99.53				764	99.7				764	99.67				764	98.38
765	99.54				765	99.43				765	99.31				765	98.31
766	99.6				766	99.39				766	99.38				766	98.79
767	99.39				767	99.4				767	99.28				767	98.53
768	99.54				768	99.68				768	99.21				768	98.39
769	99.47				769	99.38				769	99.45				769	98.7
770	99.32				770	99.35				770	99.35				770	98.54
771	99.47				771	99.79				771	99.25				771	98.43
772	99.46				772	99.51				772	99.56				772	98.24
773	99.49				773	99.36				773	99.3				773	98.58
774	99.6				774	99.44				774	99.57				774	98.48
775	99.33				775	99.67				775	99.17				775	98.59
776	99.7				776	99.47				776	99.6				776	98.59
777	99.52				777	99.5				777	99.4				777	98.2
778	99.41				778	99.67				778	99.27				778	98.98
779	99.56				779	99.45				779	99.41				779	98.77
780	99.26				780	99.41				780	99.2				780	98.35
781	99.61				781	99.54				781	99.41				781	98.44
782	99.24				782	99.7				782	99.26				782	98.85
783	99.63				783	99.45				783	99.46				783	98.14
784	99.3				784	99.52				784	99.35				784	98.83
785	99.51				785	99.45				785	99.19				785	98.24
786	99.53				786	99.53				786	99.49				786	98.59
787	101.04				787	99.37				787	99.44				787	98.51
788	98.6				788	99.64				788	99.36				788	98.75
789	99.11				789	99.42				789	99.24				789	98.4
790	99.38				790	99.56				790	99.4				790	98.7
791	99.34				791	99.61				791	99.52				791	98.23
792	99.51				792	99.39				792	99.42				792	98.93
793	99.26				793	99.6				793	99.19				793	98.2
794	99.61				794	99.64				794	99.41				794	98.3
795	99.42				795	99.39				795	99.26				795	98.81
796	99.56				796	99.63				796	99.48				796	98.57
797	99.3				797	99.6				797	99.56				797	98.15
798	99.75				798	99.41				798	99.18				798	98.84
799	99.2				799	99.42				799	100.32				799	98.35
800	99.47				800	99.72				800	107.05				800	98.26
801	99.35				801	99.3				801	99.42				801	98.95
802	99.49				802	99.74				802	99.07				802	98.47
803	99.57				803	99.47				803	99.6				803	97.99
804	99.38				804	99.37				804	99.2				804	98.47
805	99.56				805	99.7				805	99.31				805	98.94
806	99.59				806	99.41				806	99.44				806	98.54
807	99.54				807	99.44				807	99.23				807	98.3
808	99.33				808	99.45				808	99.41				808	98.46
809	99.38				809	99.37				809	99.28				809	98.82
810	99.5				810	99.5				810	99.24				810	98.57
811	99.39				811	99.71				811	99.4				811	98.59
812	99.43				812	99.4				812	99.2				812	98.48
813	99.52				813	99.71				813	99.44				813	98.52
814	99.45				814	99.4				814	99.41				814	98.28
815	99.43				815	99.53				815	99.37				815	98.72
816	99.56				816	99.61				816	99.26				816	98.76
817	99.31				817	99.44				817	99.34				817	98.24
818	99.62				818	99.51				818	99.32				818	98.82
819	99.3				819	99.45				819	99.53				819	98.76
820	99.61				820	99.58				820	99.34				820	98.18
821	99.38				821	99.32				821	99.53				821	98.67
822	99.44				822	99.56				822	99.13				822	98.4
823	99.48				823	99.56				823	99.55				823	98.65
824	99.74				824	99.41				824	99.12				824	98.64
825	99.3				825	99.61				825	99.39				825	98.12
826	99.56				826	99.54				826	99.38				826	98.49
827	99.43				827	99.64				827	99.29				827	98.76
828	99.4				828	99.34				828	99.46				828	98.63
829	99.4				829	99.75				829	99.38				829	98.94
830	99.31				830	99.28				830	99.32				830	98.31
831	99.64				831	99.56				831	99.32				831	98.34
832	99.39				832	99.42				832	99.37				832	98.51
833	99.54				833	99.55				833	99.58				833	98.52
834	99.39				834	99.57				834	99.27				834	98.48
835	99.5				835	99.52				835	99.44				835	98.45
836	99.37				836	99.47				836	99.31				836	98.56
837	99.36				837	99.54				837	99.4				837	98.81
838	99.42				838	99.57				838	99.2				838	98.23
839	99.52				839	99.61				839	99.34				839	98.54
840	99.42				840	99.31				840	99.43				840	98.79
841	99.44				841	99.53				841	99.49				841	98.33
842	99.6				842	99.4				842	99.08				842	98.9
843	99.45				843	99.7				843	99.47				843	98.59
844	99.49				844	99.43				844	99.48				844	98
845	99.35				845	99.55				845	99.25				845	98.92
846	99.29				846	99.71				846	99.45				846	98.37
847	99.53				847	99.29				847	99.16				847	98.36
848	99.55				848	99.58				848	99.63				848	98.74
849	99.27				849	99.5				849	99.23				849	98.62
850	99.52				850	99.53				850	99.35				850	98.46
851	99.52				851	99.55				851	99.26				851	98.26
852	99.32				852	99.31				852	99.4				852	98.89
853	99.56				853	99.67				853	99.35				853	98.42
854	99.4				854	99.5				854	99.35				854	98.61
855	99.57				855	99.53				855	99.5				855	98.06
856	99.41				856	99.62				856	99.37				856	98.5
857	99.49				857	99.41				857	99.51				857	98.81
858	99.38				858	99.53				858	99.34				858	98.15
859	99.33				859	99.39				859	99.24				859	99.08
860	99.25				860	99.75				860	99.5				860	98.26
861	99.42				861	99.35				861	99.4				861	98.34
862	99.51				862	99.39				862	99.18				862	98.4
863	99.58				863	99.67				863	99.33				863	98.57
864	99.46				864	99.57				864	99.2				864	98.84
865	99.29				865	99.33				865	99.68				865	98.19
866	99.5				866	99.69				866	99.44				866	98.63
867	99.33				867	99.5				867	99.08				867	98.66
868	99.5				868	99.51				868	99.62				868	98.6
869	99.45				869	99.63				869	99.28				869	98.28
870	99.26				870	99.39				870	99.49				870	98.5
871	99.32				871	99.58				871	99.09				871	98.67
872	99.55				872	99.35				872	99.45				872	98.64
873	99.38				873	99.69				873	99.2				873	98.14
874	99.55				874	99.42				874	99.44				874	98.54
875	99.44				875	99.5				875	99.29				875	98.61
876	99.29				876	99.56				876	99.36				876	98.84
877	99.47				877	99.42				877	99.42				877	98.27
878	99.57				878	99.68				878	99.27				878	98.87
879	99.3				879	99.56				879	99.46				879	98.21
880	99.31				880	99.37				880	99.08				880	98.33
881	99.32				881	99.56				881	99.38				881	98.88
882	99.58				882	99.58				882	99.53				882	98.32
883	99.46				883	99.66				883	99.25				883	98.39
884	99.46				884	99.36				884	99.41				884	98.5
885	99.34				885	99.43				885	99.37				885	98.38
886	99.57				886	99.67				886	99.24				886	98.66
887	99.16				887	99.32				887	99.5				887	98.29
888	99.51				888	99.61				888	99.36				888	98.66
889	99.41				889	99.72				889	99.22				889	98.29
890	99.52				890	99.44				890	99.52				890	98.62
891	99.35				891	99.63				891	99.34				891	98.91
892	99.26				892	99.53				892	99.25				892	98.15
893	99.45				893	99.41				893	99.31				893	98.81
894	99.3				894	99.54				894	99.5				894	98.43
895	99.37				895	99.53				895	99.13				895	98.43
896	99.59				896	99.55				896	99.39				896	98.62
897	99.33				897	99.45				897	99.35				897	98.41
898	99.32				898	99.59				898	99.51				898	98.46
899	99.35				899	99.45				899	99.28				899	98.56
900	99.5				900	99.43				900	99.22				900	98.21
901	99.16				901	99.5				901	99.29				901	98.56
902	99.52				902	99.54				902	99.54				902	98.63
903	99.35				903	99.55				903	108.2				903	98.24
904	99.36				904	99.54				904	99.29				904	99.04
905	99.39				905	99.66				905	99.34				905	98.4
906	99.28				906	99.64				906	99.31				906	98.86
907	99.51				907	99.4				907	99.34				907	98.07
908	99.51				908	99.44				908	99.14				908	98.65
909	99.45				909	99.61				909	99.34				909	98.47
910	99.28				910	99.56				910	99.67				910	98.8
911	99.31				911	99.4				911	99.25				911	98.21
912	99.31				912	99.69				912	99.37				912	98.57
913	99.26				913	99.51				913	99.31				913	98.2
914	99.41				914	99.56				914	99.4				914	98.45
915	99.53				915	99.56				915	99.26				915	98.7
916	99.48				916	99.61				916	99.22				916	98.44
917	99.41				917	99.4				917	99.55				917	98.5
918	99.52				918	99.62				918	99.53				918	98.51
919	99.17				919	99.54				919	99.18				919	98.57
920	99.55				920	99.57				920	99.28				920	98.68
921	99.25				921	99.5				921	99.47				921	98.26
922	99.47				922	99.66				922	99.47				922	98.12
923	99.1				923	99.29				923	99.23				923	98.71
924	99.41				924	99.69				924	99.42				924	98.73
925	99.56				925	99.55				925	99.18				925	98.31
926	99.17				926	99.51				926	99.53				926	98.4
927	99.41				927	99.37				927	99.33				927	98.78
928	99.32				928	100.81				928	99.46				928	98.11
929	99.55				929	98.88				929	99.21				929	98.7
930	99.3				930	99.33				930	99.36				930	98.39
931	99.46				931	99.54				931	99.46				931	98.22
932	99.37				932	99.67				932	99.27				932	98.9
933	99.27				933	99.37				933	99.31				933	98.4
934	99.52				934	99.43				934	99.43				934	98.42
935	99.41				935	99.56				935	99.29				935	98.77
936	99.34				936	99.57				936	99.42				936	98.07
937	99.3				937	99.52				937	99.21				937	98.66
938	99.47				938	99.54				938	99.45				938	98.23
939	99.4				939	99.5				939	99.4				939	98.69
940	99.25				940	99.57				940	99.22				940	98.47
941	99.18				941	99.54				941	99.48				941	98.3
942	99.45				942	99.71				942	99.33				942	98.98
943	99.44				943	99.66				943	99.31				943	98.55
944	99.19				944	99.47				944	99.38				944	98.15
945	99.54				945	99.28				945	99.18				945	98.96
946	99.39				946	99.84				946	99.28				946	98.78
947	99.47				947	99.48				947	99.52				947	98.33
948	99.41				948	99.32				948	99.15				948	98.41
949	99.32				949	99.76				949	99.44				949	98.83
950	99.34				950	99.48				950	99.17				950	98.47
951	99.23				951	99.54				951	99.35				951	98.69
952	99.29				952	99.57				952	99.37				952	98.51
953	99.44				953	99.57				953	99.71				953	98.48
954	99.36				954	99.52				954	99.22				954	98.4
955	99.28				955	99.57				955	99.23				955	98.62
956	99.35				956	99.35				956	99.31				956	98.43
957	99.52				957	99.57				957	99.29				957	98.66
958	99.32				958	99.46				958	99.38				958	98.55
959	99.26				959	99.52				959	99.18				959	98.44
960	99.34				960	99.69				960	99.51				960	98.24
961	99.17				961	99.68				961	99.25				961	98.77
962	99.65				962	99.22				962	99.41				962	98.72
963	99.22				963	99.75				963	99.15				963	98.55
964	99.37				964	99.56				964	99.48				964	98.57
965	99.24				965	99.56				965	99.39				965	98.53
966	99.25				966	99.66				966	99.48				966	98.17
967	99.45				967	99.43				967	99.34				967	98.4
968	99.25				968	99.48				968	99.26				968	98.88
969	99.22				969	99.49				969	99.37				969	98.29
970	99.37				970	99.71				970	99.22				970	98.56
971	99.49				971	99.55				971	99.3				971	98.52
972	99.41				972	99.47				972	99.33				972	98.76
973	99.14				973	99.6				973	99.4				973	98.47
974	99.32				974	99.45				974	99.38				974	98.27
975	99.2				975	99.82				975	99.26				975	98.44
976	99.43				976	99.49				976	99.46				976	98.89
977	99.34				977	99.4				977	99.28				977	98.68
978	99.15				978	99.7				978	99.34				978	98.35
979	99.51				979	99.48				979	99.28				979	98.5
980	99.29				980	99.47				980	99.39				980	98.39
981	99.16				981	99.82				981	99.33				981	98.35
982	99.32				982	99.44				982	99.31				982	98.88
983	99.27				983	99.61				983	99.44				983	98.54
984	99.37				984	99.54				984	99.21				984	98.5
985	99.08				985	99.55				985	99.33				985	98.5
986	99.43				986	99.67				986	99.42				986	98.77
987	99.11				987	99.5				987	99.4				987	98.68
988	99.3				988	99.48				988	99.3				988	98.05
989	99.31				989	99.41				989	99.59				989	98.48
990	99.41				990	99.63				990	99.07				990	98.47
991	99.04				991	99.77				991	99.21				991	98.73
992	99.17				992	99.45				992	99.38				992	98.56
993	99.47				993	99.62				993	99.47				993	98.75
994	99.13				994	99.58				994	99.24				994	98.5
995	99.07				995	99.45				995	99.26				995	98.65
996	99.32				996	99.42				996	99.47				996	98.47
997	99.24				997	99.98				997	99.19				997	98.62
998	99.31				998	99.51				998	99.38				998	98.48
999	99.39				999	99.29				999	99.22				999	98.28
1000	99.33				1000	99.58				1000	99.81				1000	98.88
1001	99.28				1001	99.51				1001	99.21				1001	98.68
1002	99.34				1002	99.44				1002	99.1				1002	98.6
1003	99.35				1003	99.67				1003	99.43				1003	98.47
1004	99.42				1004	99.38				1004	99.15				1004	98.52
1005	99.21				1005	99.7				1005	99.5				1005	98.61
1006	99.44				1006	99.62				1006	99.27				1006	98.27
1007	99.28				1007	99.47				1007	99.31				1007	98.6
1008	99.36				1008	99.57				1008	99.41				1008	98.28
1009	99.28				1009	99.45				1009	99.41				1009	98.67
1010	99.4				1010	99.62				1010	99.12				1010	98.65
1011	99.24				1011	99.59				1011	99.43				1011	98.28
1012	99.3				1012	99.67				1012	99.48				1012	98.57
1013	99.46				1013	99.63				1013	99.25				1013	98.49
1014	99.5				1014	99.57				1014	99.35				1014	98.48
1015	99.23				1015	99.49				1015	99.29				1015	98.74
1016	99.26				1016	99.56				1016	99.28				1016	98.45
1017	99.38				1017	99.48				1017	99.43				1017	98.3
1018	99.55				1018	99.69				1018	99.09				1018	98.33
1019	99.2				1019	99.51				1019	99.38				1019	99
1020	99.47				1020	99.43				1020	99.39				1020	98.31
1021	99.31				1021	99.77				1021	99.3				1021	98.29
1022	99.32				1022	99.49				1022	99.34				1022	98.5
1023	99.15				1023	99.69				1023	99.41				1023	98.94
1024	99.51				1024	92.18				1024	99.36				1024	98.73
1025	99.32				1025	99.62				1025	99.34				1025	98.55
1026	99.16				1026	99.78				1026	99.27				1026	98.29
1027	99.38				1027	99.36				1027	99.37				1027	98.19
1028	99.36				1028	99.56				1028	99.27				1028	98.42
1029	99.43				1029	99.44				1029	99.39				1029	99.09
1030	99.15				1030	99.6				1030	99.48				1030	97.9
1031	99.41				1031	99.53				1031	99.13				1031	98.84
1032	99.28				1032	99.74				1032	99.54				1032	98.54
1033	99.44				1033	99.53				1033	99.28				1033	99.18
1034	99.5				1034	99.44				1034	99.12				1034	97.82
1035	99.26				1035	99.71				1035	99.48				1035	98.77
1036	99.38				1036	99.41				1036	99.26				1036	98.27
1037	99.35				1037	99.79				1037	99.35				1037	98.99
1038	99.25				1038	99.55				1038	99.34				1038	98.4
1039	99.37				1039	99.32				1039	99.55				1039	98.89
1040	99.44				1040	99.55				1040	99.16				1040	98.29
1041	99.15				1041	99.58				1041	99.39				1041	98.62
1042	99.32				1042	99.63				1042	99.45				1042	98.47
1043	99.48				1043	99.66				1043	99.08				1043	98.37
1044	99.29				1044	99.38				1044	99.53				1044	98.54
1045	99.23				1045	99.81				1045	99.34				1045	99.04
1046	99.45				1046	99.33				1046	99.04				1046	98.49
1047	99.14				1047	99.5				1047	99.54				1047	98.31
1048	99.31				1048	99.9				1048	99.29				1048	98.48
1049	99.41				1049	99.49				1049	99.39				1049	98.2
1050	99.36				1050	99.54				1050	99.14				1050	98.48
1051	99.11				1051	99.49				1051	99.55				1051	98.53
1052	99.42				1052	99.73				1052	99.06				1052	98.65
1053	99.28				1053	99.35				1053	99.59				1053	98.68
1054	99.29				1054	99.54				1054	99.25				1054	98.55
1055	99.36				1055	99.68				1055	99.25				1055	98.57
1056	99.37				1056	99.34				1056	99.18				1056	98.59
1057	99.22				1057	99.68				1057	99.43				1057	98.47
1058	99.43				1058	99.67				1058	99.57				1058	98.55
1059	99.14				1059	99.5				1059	99.34				1059	98.54
1060	99.27				1060	99.48				1060	99.25				1060	98.72
1061	99.32				1061	99.44				1061	99.21				1061	98.32
1062	99.45				1062	99.68				1062	99.41				1062	98.52
1063	99.11				1063	99.48				1063	99.4				1063	99.03
1064	99.4				1064	99.77				1064	99.27				1064	98.32
1065	99.29				1065	99.57				1065	99.17				1065	98.67
1066	99.32				1066	99.43				1066	99.33				1066	98.59
1067	99.27				1067	99.68				1067	99.23				1067	98.65
1068	99.32				1068	99.52				1068	99.47				1068	98.33
1069	99.26				1069	99.52				1069	99.27				1069	98.77
1070	99.23				1070	99.6				1070	99.16				1070	98.5
1071	99.34				1071	99.56				1071	99.28				1071	98.77
1072	99.32				1072	99.42				1072	99.4				1072	98.12
1073	99.38				1073	99.83				1073	99.25				1073	98.5
1074	99.29				1074	99.47				1074	99.27				1074	98.93
1075	99.22				1075	99.57				1075	99.2				1075	98.69
1076	99.24				1076	99.62				1076	99.47				1076	98.3
1077	99.42				1077	99.66				1077	99.21				1077	98.6
1078	99.34				1078	99.36				1078	99.25				1078	98.33
1079	99.22				1079	99.59				1079	99.4				1079	98.81
1080	99.6				1080	99.69				1080	99.14				1080	98.38
1081	99.24				1081	99.44				1081	99.27				1081	98.64
1082	99.37				1082	99.4				1082	99.5				1082	98.63
1083	99.24				1083	99.74				1083	99.18				1083	98.62
1084	99.37				1084	99.6				1084	99.32				1084	98.51
1085	99.3				1085	99.4				1085	99.31				1085	98.79
1086	99.21				1086	99.69				1086	99.19				1086	98.2
1087	99.47				1087	99.5				1087	99.3				1087	98.39
1088	99.33				1088	99.69				1088	99.28				1088	98.45
1089	99.28				1089	99.52				1089	99.28				1089	98.86
1090	99.44				1090	99.49				1090	99.22				1090	98.58
1091	99.32				1091	99.62				1091	99.28				1091	98.68
1092	99.14				1092	99.55				1092	99.33				1092	98.02
1093	99.52				1093	99.75				1093	99.32				1093	98.85
1094	99.32				1094	99.54				1094	99.5				1094	98.36
1095	99.3				1095	99.45				1095	99.21				1095	98.62
1096	99.46				1096	99.59				1096	99.48				1096	98.45
1097	99.25				1097	99.55				1097	99.29				1097	98.8
1098	99.45				1098	99.66				1098	99.07				1098	98.43
1099	99.28				1099	99.52				1099	99.38				1099	98.88
1100	99.23				1100	99.52				1100	99.38				1100	98.26
1101	99.29				1101	99.66				1101	99.36				1101	98.32
1102	99.29				1102	99.56				1102	99.46				1102	98.85
1103	99.4				1103	99.71				1103	99.68				1103	99.09
1104	99.36				1104	99.39				1104	98.81				1104	98.53
1105	99.36				1105	99.86				1105	99.17				1105	98.35
1106	99.36				1106	99.4				1106	99.46				1106	98.26
1107	99.48				1107	99.69				1107	99.25				1107	98.51
1108	99.37				1108	99.4				1108	99.52				1108	98.63
1109	99.3				1109	99.58				1109	99.31				1109	98.91
1110	99.29				1110	99.92				1110	99.15				1110	98.48
1111	99.38				1111	99.44				1111	99.56				1111	98.36
1112	99.3				1112	99.66				1112	99.14				1112	98.66
1113	99.33				1113	99.66				1113	99.23				1113	98.29
1114	99.37				1114	99.43				1114	99.45				1114	98.52
1115	99.31				1115	99.55				1115	99.29				1115	98.65
1116	99.27				1116	99.57				1116	99.41				1116	98.49
1117	99.57				1117	99.4				1117	99.12				1117	98.69
1118	99.26				1118	99.67				1118	99.41				1118	98.46
1119	99.29				1119	99.65				1119	99.19				1119	98.36
1120	99.23				1120	99.59				1120	99.46				1120	98.77
1121	99.42				1121	99.62				1121	99.1				1121	98.24
1122	99.49				1122	99.69				1122	99.42				1122	99.07
1123	99.24				1123	99.31				1123	99.14				1123	98.16
1124	99.61				1124	99.59				1124	99.34				1124	98.28
1125	99.42				1125	99.52				1125	99.39				1125	98.71
1126	99.53				1126	99.63				1126	99.33				1126	98.42
1127	99.18				1127	99.67				1127	99.32				1127	98.2
1128	99.4				1128	99.61				1128	99.38				1128	99.06
1129	99.37				1129	99.57				1129	99.26				1129	98.13
1130	99.29				1130	99.45				1130	99.29				1130	98.54
1131	99.42				1131	99.52				1131	99.17				1131	98.38
1132	99.46				1132	99.55				1132	99.31				1132	98.59
1133	99.28				1133	99.64				1133	99.51				1133	98.66
1134	99.35				1134	99.52				1134	100.65				1134	98.52
1135	99.42				1135	99.71				1135	98.38				1135	98.54
1136	99.39				1136	99.31				1136	99.15				1136	98.42
1137	99.32				1137	99.65				1137	99.08				1137	98.87
1138	99.45				1138	99.59				1138	99.2				1138	98.32
1139	99.23				1139	99.63				1139	99.43				1139	98.37
1140	99.49				1140	99.54				1140	99.25				1140	98.98
1141	99.37				1141	99.73				1141	99.32				1141	98.35
1142	99.44				1142	99.52				1142	99.22				1142	98.62
1143	99.41				1143	99.58				1143	99.13				1143	98.33
1144	99.17				1144	99.43				1144	99.23				1144	98.94
1145	99.51				1145	99.53				1145	99.25				1145	98.67
1146	99.5				1146	99.63				1146	99.44				1146	98.6
1147	99.21				1147	99.75				1147	99.18				1147	97.97
1148	99.49				1148	99.58				1148	99.44				1148	98.65
1149	99.38				1149	99.7				1149	99.47				1149	98.32
1150	99.44				1150	99.56				1150	99.27				1150	98.57
1151	99.3				1151	99.58				1151	99.13				1151	99.17
1152	99.36				1152	99.57				1152	99.49				1152	98.26
1153	99.3				1153	99.65				1153	99.13				1153	98.67
1154	99.51				1154	99.46				1154	99.11				1154	98.26
1155	99.37				1155	99.63				1155	99.42				1155	99.13
1156	99.29				1156	99.67				1156	99.49				1156	97.88
1157	99.37				1157	99.54				1157	99.08				1157	98.86
1158	99.36				1158	99.47				1158	99.28				1158	98.72
1159	99.67				1159	99.54				1159	99.45				1159	98.25
1160	99.36				1160	99.66				1160	99.25				1160	98.5
1161	99.24				1161	99.36				1161	99.41				1161	98.62
1162	99.5				1162	99.68				1162	99.31				1162	98.74
1163	100.84				1163	99.79				1163	99.24				1163	98.56
1164	105.65				1164	99.38				1164	99.57				1164	99.06
1165	99.42				1165	99.91				1165	99.2				1165	98.65
1166	99.23				1166	99.27				1166	99.3				1166	98.18
1167	99.49				1167	99.57				1167	99.28				1167	98.64
1168	99.1				1168	99.52				1168	99.14				1168	98.21
1169	99.46				1169	99.61				1169	99.31				1169	98.01
1170	99.48				1170	99.38				1170	99.32				1170	98.69
1171	99.19				1171	99.61				1171	99.31				1171	98.36
1172	99.38				1172	99.58				1172	99.12				1172	98.69
1173	99.43				1173	99.52				1173	99.44				1173	98.68
1174	99.2				1174	99.54				1174	99.36				1174	98.88
1175	99.42				1175	99.88				1175	99.28				1175	98.52
1176	99.48				1176	99.38				1176	99.54				1176	98.81
1177	99.43				1177	99.68				1177	99.15				1177	98.21
1178	99.3				1178	99.5				1178	99.3				1178	98.14
1179	99.44				1179	99.66				1179	99.37				1179	99.13
1180	99.28				1180	99.49				1180	99.27				1180	98.45
1181	99.4				1181	99.86				1181	99.25				1181	98.49
1182	99.26				1182	99.37				1182	99.34				1182	98.13
1183	99.39				1183	99.59				1183	99.16				1183	98.87
1184	99.42				1184	99.42				1184	99.45				1184	98.4
1185	99.21				1185	99.57				1185	99.16				1185	98.83
1186	99.4				1186	99.7				1186	99.35				1186	98.29
1187	99.24				1187	99.67				1187	99.17				1187	98.92
1188	99.6				1188	99.6				1188	99.48				1188	98.3
1189	99.19				1189	99.28				1189	99.18				1189	98.35
1190	99.61				1190	99.87				1190	99.51				1190	98.87
1191	99.25				1191	99.3				1191	99.21				1191	98.6
1192	99.21				1192	99.81				1192	99.05				1192	98.4
1193	99.6				1193	99.43				1193	99.37				1193	98.48
1194	99.41				1194	99.85				1194	99.27				1194	98.59
1195	99.25				1195	99.45				1195	99.46				1195	98.68
1196	99.35				1196	99.68				1196	99.4				1196	98.11
1197	99.39				1197	99.49				1197	99.09				1197	98.97
1198	99.47				1198	99.69				1198	99.38				1198	98.3
1199	99.44				1199	99.53				1199	99.22				1199	98.68
1200	99.25				1200	99.49				1200	99.44				1200	99
1201	99.45				1201	99.5				1201	99.2				1201	98.32
1202	99.48				1202	99.67				1202	99.24				1202	98.13
1203	99.42				1203	99.64				1203	99.33				1203	98.69
1204	99.32				1204	99.48				1204	99.37				1204	98.62
1205	99.52				1205	99.51				1205	99.21				1205	98.41
1206	99.22				1206	99.47				1206	99.48				1206	98.5
1207	99.52				1207	99.93				1207	99.21				1207	99.11
1208	99.19				1208	99.22				1208	99.24				1208	98.08
1209	99.34				1209	99.57				1209	99.22				1209	98.75
1210	99.51				1210	99.56				1210	99.38				1210	98.43
1211	99.43				1211	99.73				1211	99.09				1211	98.69
1212	99.36				1212	99.47				1212	99.48				1212	97.87
1213	99.38				1213	99.55				1213	99.39				1213	98.79
1214	99.24				1214	99.55				1214	99.21				1214	98.28
1215	99.34				1215	99.71				1215	99.27				1215	98.5
1216	99.54				1216	99.49				1216	99.35				1216	98.75
1217	99.34				1217	99.57				1217	99.43				1217	98.32
1218	99.19				1218	99.54				1218	99.2				1218	98.88
1219	99.56				1219	99.72				1219	99.36				1219	98.57
1220	99.3				1220	99.48				1220	99.3				1220	98.9
1221	99.36				1221	99.69				1221	99.31				1221	97.98
1222	99.42				1222	99.31				1222	99.25				1222	98.44
1223	99.2				1223	99.78				1223	99.31				1223	99.67
1224	99.45				1224	99.55				1224	99.33				1224	98.52
1225	99.53				1225	99.57				1225	99.26				1225	98.14
1226	99.44				1226	99.59				1226	99.24				1226	98.82
1227	99.23				1227	99.48				1227	99.29				1227	98.56
1228	99.55				1228	99.71				1228	99.51				1228	98.58
1229	99.44				1229	99.58				1229	99.29				1229	98.53
1230	99.39				1230	99.6				1230	99.14				1230	97.91
1231	99.33				1231	99.4				1231	99.58				1231	98.36
1232	99.25				1232	99.57				1232	99.12				1232	98.74
1233	99.44				1233	99.65				1233	99.48				1233	98.97
1234	99.28				1234	99.84				1234	99.27				1234	97.84
1235	99.57				1235	99.35				1235	99.1				1235	98.53
1236	99.2				1236	99.66				1236	99.25				1236	98.64
1237	99.41				1237	99.52				1237	99.46				1237	98.65
1238	99.32				1238	99.63				1238	99.15				1238	98.52
1239	99.53				1239	99.55				1239	99.28				1239	98.55
1240	99.42				1240	99.68				1240	99.51				1240	98.46
1241	99.45				1241	99.63				1241	99.27				1241	98.99
1242	99.63				1242	99.54				1242	99.19				1242	98.55
1243	99.2				1243	99.68				1243	99.12				1243	98.17
1244	99.39				1244	99.41				1244	99.65				1244	98.8
1245	99.15				1245	99.62				1245	99.36				1245	98.08
1246	99.45				1246	99.3				1246	99.12				1246	98.88
1247	99.52				1247	99.74				1247	99.48				1247	97.86
1248	99.2				1248	99.54				1248	99.26				1248	98.42
1249	99.58				1249	99.63				1249	99.27				1249	98.63
1250	99.25				1250	99.51				1250	99.09				1250	99
1251	99.51				1251	99.67				1251	99.46				1251	97.93
1252	99.43				1252	99.5				1252	99.07				1252	99.14
1253	99.23				1253	99.77				1253	99.5				1253	97.86
1254	99.38				1254	99.39				1254	99.19				1254	99.13
1255	99.44				1255	99.5				1255	99.52				1255	98.35
1256	99.4				1256	99.77				1256	99.29				1256	98.6
1257	99.36				1257	99.5				1257	99.16				1257	98.35
1258	99.33				1258	99.59				1258	99.63				1258	98.59
1259	99.25				1259	99.59				1259	98.9				1259	98.64
1260	99.4				1260	99.5				1260	99.51				1260	98.22
1261	99.61				1261	99.61				1261	99.11				1261	98.58
1262	99.23				1262	99.43				1262	99.42				1262	99.6
1263	99.61				1263	99.59				1263	99.34				1263	98.36
1264	99.33				1264	99.87				1264	99.15				1264	97.77
1265	99.45				1265	99.38				1265	99.36				1265	99.13
1266	99.25				1266	99.7				1266	99.15				1266	98.23
1267	99.57				1267	99.42				1267	99.65				1267	98.12
1268	99.34				1268	99.52				1268	99.24				1268	99.17
1269	99.34				1269	99.71				1269	99.1				1269	98.6
1270	99.41				1270	99.49				1270	99.39				1270	98.96
1271	99.45				1271	99.63				1271	99.04				1271	98.78
1272	99.36				1272	99.54				1272	99.46				1272	98.56
1273	99.12				1273	99.4				1273	99.2				1273	98.7
1274	99.61				1274	99.62				1274	99.41				1274	98.1
1275	99.37				1275	99.68				1275	99.12				1275	98.4
1276	99.48				1276	99.59				1276	99.48				1276	98.84
1277	99.37				1277	99.72				1277	99.24				1277	98.05
1278	99.4				1278	99.66				1278	99.12				1278	98.13
1279	99.38				1279	99.34				1279	99.22				1279	99.21
1280	99.28				1280	99.57				1280	99.52				1280	98.8
1281	99.26				1281	99.82				1281	99.11				1281	97.77
1282	99.46				1282	99.54				1282	99.37				1282	98.32
1283	99.42				1283	99.44				1283	99.36				1283	99.09
1284	99.3				1284	99.46				1284	99.24				1284	98.33
1285	99.27				1285	99.75				1285	99.29				1285	98.58
1286	99.37				1286	99.63				1286	99.15				1286	99.01
1287	99.43				1287	99.27				1287	99.39				1287	97.77
1288	99.38				1288	99.63				1288	99.2				1288	98.69
1289	99.32				1289	99.77				1289	99.42				1289	98.62
1290	99.45				1290	99.58				1290	99.06				1290	98.71
1291	99.27				1291	99.55				1291	99.15				1291	98.54
1292	99.5				1292	99.51				1292	99.36				1292	99.41
1293	99.29				1293	99.68				1293	99.54				1293	97.97
1294	99.56				1294	99.56				1294	99.14				1294	97.93
1295	99.11				1295	99.62				1295	99.35				1295	99.06
1296	99.36				1296	99.55				1296	99.23				1296	99.03
1297	99.44				1297	99.47				1297	99.27				1297	98.33
1298	99.26				1298	99.48				1298	99.38				1298	98.64
1299	99.47				1299	99.71				1299	99.07				1299	98.64
1300	99.38				1300	99.61				1300	99.44				1300	98.49
1301	99.19				1301	99.37				1301	99.31				1301	98.31
1302	99.46				1302	99.85				1302	99.26				1302	98.77
1303	99.46				1303	99.44				1303	99.21				1303	98.35
1304	99.34				1304	99.67				1304	99.36				1304	98.67
1305	99.48				1305	99.53				1305	99.34				1305	98.6
1306	99.21				1306	99.4				1306	99.28				1306	99.02
1307	99.57				1307	99.79				1307	99.04				1307	97.92
1308	99.35				1308	99.62				1308	99.63				1308	98.17
1309	99.26				1309	99.66				1309	99.01				1309	98.85
1310	99.56				1310	99.56				1310	99.51				1310	98.49
1311	99.21				1311	99.37				1311	99.28				1311	98.58
1312	99.52				1312	99.62				1312	99.22				1312	97.9
1313	99.25				1313	99.5				1313	99.75				1313	98.43
1314	99.44				1314	99.65				1314	98.73				1314	99.44
1315	99.29				1315	99.46				1315	99.35				1315	98.27
1316	99.49				1316	99.89				1316	99.23				1316	100.15
1317	99.39				1317	99.58				1317	99.3				1317	97.7
1318	99.45				1318	99.49				1318	99.35				1318	97.88
1319	99.16				1319	99.36				1319	99.41				1319	98.22
1320	99.4				1320	99.72				1320	99.35				1320	97.8
1321	99.5				1321	99.44				1321	98.96				1321	100.04
1322	99.48				1322	99.83				1322	99.39				1322	97.76
1323	99.32				1323	99.59				1323	99.23				1323	99.15
1324	99.22				1324	99.61				1324	99.19				1324	98.21
1325	99.28				1325	99.4				1325	99.46				1325	99.1
1326	99.55				1326	99.62				1326	99.26				1326	97.45
1327	99.29				1327	99.75				1327	99.13				1327	98.02
1328	99.56				1328	99.26				1328	99.48				1328	99.49
1329	99.28				1329	99.74				1329	99.33				1329	98.59
1330	99.24				1330	99.55				1330	99.15				1330	98.22
1331	99.24				1331	99.54				1331	99.36				1331	98.91
1332	99.58				1332	99.63				1332	99.2				1332	98.07
1333	99.43				1333	99.75				1333	99.26				1333	99.04
1334	99.42				1334	99.42				1334	99.32				1334	99.08
1335	99.23				1335	99.45				1335	99.23				1335	98.32
1336	99.42				1336	99.8				1336	99.09				1336	98.19
1337	99.38				1337	99.65				1337	99.34				1337	98.66
1338	99.41				1338	99.57				1338	99.47				1338	98.85
1339	99.41				1339	99.78				1339	99.52				1339	97.94
1340	99.22				1340	99.45				1340	99.21				1340	98.46
1341	99.36				1341	99.31				1341	99.28				1341	99.72
1342	99.42				1342	99.63				1342	99.38				1342	98.61
1343	99.34				1343	99.57				1343	99.17				1343	98.94
1344	99.29				1344	99.41				1344	99.47				1344	98.13
1345	99.25				1345	99.65				1345	99.19				1345	98.16
1346	99.5				1346	99.54				1346	99.2				1346	98.52
1347	99.27				1347	99.59				1347	99.47				1347	97.96
1348	99.43				1348	99.62				1348	99.31				1348	99.24
1349	99.39				1349	99.56				1349	99.23				1349	98.84
1350	99.46				1350	99.44				1350	99.36				1350	98.85
1351	99.34				1351	99.6				1351	99.59				1351	98.18
1352	99.23				1352	99.33				1352	99.2				1352	98.54
1353	99.45				1353	99.78				1353	99.1				1353	98.67
1354	99.31				1354	99.63				1354	99.28				1354	98.78
1355	99.41				1355	99.4				1355	99.1				1355	98.67
1356	99.16				1356	99.74				1356	99.28				1356	97.85
1357	99.33				1357	99.42				1357	99.08				1357	99.06
1358	99.57				1358	99.69				1358	99.42				1358	98.36
1359	99.18				1359	99.59				1359	99.32				1359	98.6
1360	99.46				1360	99.48				1360	99.38				1360	98.31
1361	99.19				1361	99.61				1361	99.05				1361	99
1362	99.48				1362	99.57				1362	99.34				1362	98.23
1363	99.33				1363	99.41				1363	99.4				1363	99.41
1364	99.64				1364	99.85				1364	99.22				1364	98.24
1365	99.26				1365	99.43				1365	99.08				1365	98.15
1366	99.5				1366	99.85				1366	99.16				1366	99.2
1367	99.21				1367	99.33				1367	99.42				1367	98.32
1368	99.42				1368	99.7				1368	99.1				1368	97.91
1369	99.3				1369	99.44				1369	99.5				1369	98.94
1370	99.34				1370	99.53				1370	99.02				1370	98.89
1371	99.37				1371	99.69				1371	99.37				1371	98.9
1372	99.33				1372	99.57				1372	99.25				1372	98.05
1373	99.23				1373	99.64				1373	99.48				1373	98.35
1374	99.42				1374	99.61				1374	99.18				1374	98.5
1375	99.35				1375	99.44				1375	99.38				1375	98.72
1376	99.5				1376	99.58				1376	98.93				1376	98.42
1377	99.15				1377	99.56				1377	99.33				1377	99.66
1378	99.39				1378	99.73				1378	99.36				1378	97.66
1379	99.37				1379	99.4				1379	99.36				1379	98.29
1380	99.42				1380	99.71				1380	99.13				1380	98.55
1381	99.26				1381	99.31				1381	99.19				1381	98.56
1382	99.33				1382	99.64				1382	99.5				1382	99.03
1383	99.45				1383	99.73				1383	99.3				1383	98.33
1384	99.41				1384	99.59				1384	99.13				1384	98.43
1385	99.29				1385	99.41				1385	99.16				1385	98.36
1386	99.21				1386	99.54				1386	99.27				1386	97.46
1387	99.39				1387	99.64				1387	99.2				1387	100.1
1388	99.48				1388	99.42				1388	99.22				1388	98.37
1389	99.43				1389	99.73				1389	99.59				1389	97.67
1390	99.41				1390	99.73				1390	99.05				1390	98.62
1391	99.36				1391	99.41				1391	99.6				1391	98.13
1392	99.38				1392	99.63				1392	99.19				1392	97.93
1393	99.33				1393	99.57				1393	99.01				1393	99.51
1394	99.34				1394	99.46				1394	99.41				1394	98.19
1395	99.21				1395	99.45				1395	99.25				1395	98.5
1396	99.64				1396	99.79				1396	99.29				1396	99.21
1397	99.12				1397	99.42				1397	99.33				1397	98.38
1398	99.5				1398	99.5				1398	99.24				1398	98.98
1399	99.23				1399	99.53				1399	99.12				1399	98.21
1400	99.47				1400	99.71				1400	99.15				1400	99.53
1401	99.39				1401	99.55				1401	99.23				1401	97.87
1402	99.3				1402	99.72				1402	99.44				1402	98.1
1403	99.14				1403	99.57				1403	99.13				1403	99.19
1404	99.57				1404	99.38				1404	99.17				1404	98.85
1405	99.17				1405	99.65				1405	99.36				1405	98.14
1406	99.49				1406	99.46				1406	99.31				1406	98.92
1407	99.32				1407	99.68				1407	99.17				1407	98.29
1408	99.25				1408	99.5				1408	99.4				1408	98.06
1409	99.61				1409	99.59				1409	99.34				1409	99.39
1410	99.4				1410	99.6				1410	99.08				1410	98.47
1411	99.2				1411	99.42				1411	99.23				1411	98.18
1412	99.54				1412	99.99				1412	99.23				1412	98.84
1413	99.27				1413	99.31				1413	99.58				1413	98.01
1414	99.24				1414	99.64				1414	99.16				1414	99.03
1415	99.5				1415	99.38				1415	99.44				1415	98.55
1416	99.42				1416	99.81				1416	99.22				1416	98.62
1417	99.4				1417	99.33				1417	99.35				1417	98.02
1418	99.3				1418	99.69				1418	99.19				1418	98.68
1419	99.32				1419	99.57				1419	99.48				1419	97.72
1420	99.35				1420	99.68				1420	99.18				1420	98.27
1421	99.31				1421	99.46				1421	99.39				1421	98.58
1422	99.52				1422	99.47				1422	99.18				1422	99.76
1423	99.34				1423	99.73				1423	99.49				1423	97.27
1424	99.38				1424	99.55				1424	99.21				1424	99.07
1425	99.2				1425	92.19				1425	99.07				1425	98.35
1426	99.45				1426	99.37				1426	99.54				1426	97.69
1427	99.4				1427	99.43				1427	99.29				1427	99.07
1428	99.4				1428	99.47				1428	99.39				1428	98.07
1429	99.31				1429	99.62				1429	99.32				1429	99.32
1430	99.42				1430	99.86				1430	99.33				1430	97.55
1431	99.3				1431	99.46				1431	99.18				1431	99.42
1432	99.49				1432	99.42				1432	99.33				1432	98.21
1433	99.3				1433	99.78				1433	99.11				1433	98.86
1434	99.29				1434	99.52				1434	99.33				1434	99.43
1435	99.45				1435	99.56				1435	99.21				1435	98.13
1436	99.49				1436	99.43				1436	99.26				1436	97.72
1437	99.3				1437	99.66				1437	99.3				1437	98.41
1438	99.3				1438	99.38				1438	99.29				1438	99.09
1439	99.19				1439	99.5				1439	99.34				1439	97.83
1440	99.56				1440	100.14				1440	99.26				1440	98.43
1441	99.21				1441	99.21				1441	99.44				1441	98.73
1442	99.47				1442	99.8				1442	99.25				1442	97.58
1443	99.18				1443	99.39				1443	99.27				1443	100.15
1444	99.53				1444	99.46				1444	99.46				1444	97.99
1445	99.1				1445	99.42				1445	99.03				1445	99.14
1446	99.51				1446	99.7				1446	99.5				1446	97.66
1447	99.53				1447	99.48				1447	99.22				1447	99.12
1448	99.21				1448	99.68				1448	99.17				1448	99.03
1449	99.42				1449	99.31				1449	99.29				1449	97.96
1450	99.38				1450	99.76				1450	99.28				1450	98.45
1451	99.13				1451	99.67				1451	99.12				1451	98.21
1452	99.61				1452	99.53				1452	99.55				1452	98.74
1453	99.39				1453	99.6				1453	99.27				1453	98.49
1454	99.36				1454	99.32				1454	99.48				1454	98.34
1455	99.24				1455	99.62				1455	99.01				1455	98.61
1456	99.47				1456	99.9				1456	99.56				1456	99.52
1457	99.39				1457	99.47				1457	99.19				1457	98.67
1458	99.39				1458	99.48				1458	99.42				1458	98.61
1459	99.1				1459	99.66				1459	99.15				1459	98.21
1460	99.44				1460	99.59				1460	99.26				1460	98.79
1461	99.54				1461	99.68				1461	99.27				1461	98.66
1462	99.17				1462	99.43				1462	99.29				1462	97.9
1463	99.47				1463	99.64				1463	98.94				1463	98.44
1464	99.39				1464	99.47				1464	99.48				1464	100.31
1465	99.36				1465	99.72				1465	99.35				1465	0
1466	99.48				1466	99.56				1466	99.29				1466	98.9
1467	99.03				1467	99.54				1467	99.3				1467	98.98
1468	99.31				1468	99.57				1468	98.93				1468	97.77
1469	99.6				1469	99.56				1469	99.41				1469	98.86
1470	99.44				1470	99.56				1470	99.17				1470	99.01
1471	99.31				1471	99.75				1471	99.35				1471	98.15
1472	99.24				1472	99.52				1472	99.44				1472	97.66
1473	99.24				1473	99.49				1473	99.16				1473	98.71
1474	99.46				1474	99.49				1474	99.11				1474	99.12
1475	99.47				1475	99.47				1475	99.38				1475	98.92
1476	99.4				1476	99.83				1476	99.03				1476	97.97
1477	99.28				1477	99.47				1477	99.29				1477	99.24
1478	99.26				1478	99.55				1478	99.27				1478	98.28
1479	99.44				1479	99.64				1479	99.21				1479	98.86
1480	99.28				1480	99.29				1480	99.73				1480	97.23
1481	99.39				1481	99.82				1481	99.1				1481	98.71
1482	99.52				1482	99.51				1482	99.19				1482	100.13
1483	99.03				1483	99.49				1483	99.4				1483	98.5
1484	99.41				1484	99.75				1484	99.23				1484	97.86
1485	99.32				1485	99.53				1485	99.37				1485	99.54
1486	99.39				1486	99.43				1486	99.28				1486	98.2
1487	99.4				1487	99.69				1487	99.44				1487	98.26
1488	99.49				1488	99.59				1488	98.98				1488	98.11
1489	99.16				1489	99.63				1489	99.3				1489	99.09
1490	99.48				1490	99.52				1490	99.6				1490	98.41
1491	99.27				1491	99.34				1491	99.05				1491	99.01
1492	99.4				1492	99.64				1492	99.36				1492	98.3
1493	99.12				1493	99.66				1493	98.99				1493	97.96
1494	99.46				1494	99.53				1494	99.46				1494	97.66
1495	99.4				1495	99.51				1495	99.28				1495	98.53
1496	99.48				1496	99.6				1496	99.14				1496	98.53
1497	99.01				1497	99.6				1497	99.23				1497	99.71
1498	99.56				1498	99.53				1498	99.22				1498	98.48
1499	99.54				1499	99.71				1499	99.46				1499	98.85
1500	99.2				1500	99.59				1500	99.3				1500	98.36
