# Supplementary material for: Aluminum corrosion–passivation regulation prolongs aqueous batteries life
Source: Nat Commun. 2024 Apr 4;15:2922. doi: 10.1038/s41467-024-47145-3 (PMC10995134; doi:10.1038/s41467-024-47145-3)
Supplement: Supplementary file 4 — Source Data [file 41467_2024_47145_MOESM4_ESM.zip › Figure 6.xlsx]

## Sheet: C
Al||LMO||TiO2				LMO||TiO2
Capacity(mAh/g)	Potential(V)			Capacity(mAh/g)	Potential(V)
0	1.26008			0	0.81396
0.039	1.30844			0.058	0.99346
0.077	1.36998			0.095	1.09623
0.115	1.42098			0.142	1.18939
0.151	1.46732			0.191	1.25589
0.189	1.51119			0.235	1.30022
0.225	1.55025			0.285	1.3413
0.264	1.58901			0.331	1.37153
0.302	1.62171			0.375	1.39695
0.338	1.65008			0.422	1.42082
0.376	1.67411			0.47	1.44345
0.415	1.69333			0.515	1.46422
0.45	1.70728			0.564	1.485
0.486	1.71984			0.611	1.50329
0.525	1.73177			0.655	1.51956
0.561	1.74278			0.703	1.53553
0.601	1.75502			0.752	1.55103
0.637	1.76572			0.799	1.56498
0.674	1.77688			0.843	1.57661
0.713	1.78881			0.889	1.58839
0.751	1.80029			0.937	1.59955
0.786	1.81067			0.984	1.60993
0.825	1.82214			1.032	1.6197
0.862	1.83237			1.076	1.62791
0.899	1.84245			1.125	1.63706
0.934	1.85144			1.172	1.64497
0.973	1.86043			1.219	1.65225
1.01	1.8688			1.263	1.65892
1.047	1.87702			1.31	1.66574
1.085	1.88446			1.356	1.67209
1.122	1.89143			1.404	1.67876
1.158	1.89794			1.451	1.68449
1.198	1.90476			1.498	1.69007
1.233	1.91003			1.545	1.69581
1.271	1.91546			1.592	1.70108
1.308	1.92073			1.637	1.70604
1.346	1.92553			1.683	1.711
1.384	1.93034			1.731	1.71596
1.422	1.93483			1.778	1.72061
1.458	1.93886			1.824	1.72526
1.497	1.94274			1.87	1.7296
1.534	1.94662			1.917	1.73394
1.571	1.95018			1.964	1.73844
1.607	1.95359			2.011	1.74278
1.645	1.957			2.059	1.74696
1.682	1.9601			2.106	1.75115
1.72	1.96336			2.153	1.75518
1.757	1.9663			2.197	1.75874
1.793	1.96909			2.246	1.76293
1.832	1.97188			2.293	1.76696
1.869	1.97452			2.34	1.77068
1.906	1.97715			2.387	1.77455
1.944	1.97963			2.434	1.77827
1.981	1.98211			2.48	1.78199
2.017	1.98459			2.525	1.7854
2.055	1.98692			2.571	1.78912
2.092	1.98909			2.62	1.793
2.129	1.99141			2.665	1.79641
2.167	1.99358			2.712	1.79998
2.205	1.9956			2.761	1.8037
2.242	1.99777			2.806	1.80726
2.278	1.99963			2.854	1.81083
2.317	2.00164			2.9	1.81424
2.355	2.00381			2.947	1.8178
2.39	2.00552			2.992	1.82106
2.429	2.00753			3.04	1.82462
2.466	2.00924			3.086	1.82803
2.504	2.0111			3.134	1.8316
2.541	2.0128			3.18	1.83485
2.578	2.01451			3.228	1.83842
2.616	2.01621			3.273	1.84183
2.653	2.01792			3.32	1.84493
2.691	2.01947			3.364	1.84834
2.727	2.02102			3.414	1.8519
2.766	2.02272			3.461	1.85531
2.801	2.02412			3.506	1.85826
2.84	2.02567			3.554	1.86182
2.878	2.02738			3.6	1.86508
2.916	2.02877			3.648	1.86818
2.952	2.03017			3.692	1.87144
2.99	2.03172			3.74	1.87469
3.027	2.03311			3.786	1.87779
3.063	2.03435			3.832	1.88089
3.102	2.03575			3.879	1.88399
3.137	2.03714			3.928	1.88725
3.174	2.03838			3.972	1.89019
3.214	2.03978			4.02	1.89345
3.251	2.04102			4.066	1.89624
3.287	2.04226			4.114	1.89934
3.324	2.0435			4.159	1.90213
3.362	2.04474			4.207	1.90523
3.399	2.04598			4.255	1.90833
3.436	2.04722			4.3	1.91096
3.473	2.0483			4.347	1.91391
3.51	2.04954			4.393	1.91654
3.548	2.05063			4.442	1.91964
3.587	2.05202			4.488	1.92243
3.624	2.05311			4.534	1.92507
3.662	2.05419			4.58	1.92786
3.697	2.05512			4.627	1.93034
3.737	2.05652			4.673	1.93297
3.773	2.05745			4.72	1.93576
3.81	2.05853			4.769	1.9384
3.849	2.05962			4.813	1.94072
3.884	2.06055			4.862	1.94367
3.923	2.06179			4.907	1.94599
3.959	2.06272			4.956	1.94863
3.998	2.06365			5	1.95096
4.034	2.06473			5.048	1.95344
4.072	2.06582			5.097	1.95592
4.109	2.06675			5.141	1.95824
4.147	2.06768			5.187	1.96057
4.183	2.06861			5.234	1.96289
4.221	2.06954			5.28	1.96522
4.259	2.07062			5.327	1.96739
4.296	2.07155			5.373	1.96971
4.333	2.07233			5.421	1.97188
4.371	2.07326			5.468	1.97405
4.407	2.07403			5.514	1.97638
4.445	2.07496			5.562	1.97839
4.481	2.07589			5.608	1.98072
4.52	2.07682			5.654	1.98258
4.556	2.0776			5.702	1.9849
4.593	2.07837			5.749	1.98676
4.633	2.0793			5.795	1.98893
4.667	2.08008			5.842	1.99095
4.705	2.08101			5.888	1.99281
4.744	2.08194			5.935	1.99482
4.78	2.08271			5.984	1.99684
4.817	2.08349			6.028	1.9987
4.856	2.08426			6.078	2.00071
4.892	2.08504			6.122	2.00242
4.929	2.08597			6.17	2.00428
4.966	2.08674			6.214	2.00598
5.005	2.08752			6.262	2.008
5.042	2.08814			6.309	2.0097
5.08	2.08891			6.358	2.01156
5.116	2.08969			6.404	2.01327
5.153	2.09046			6.448	2.01482
5.192	2.09124			6.495	2.01652
5.228	2.09201			6.542	2.01823
5.267	2.09263			6.589	2.01993
5.305	2.09341			6.635	2.02148
5.34	2.09403			6.684	2.02335
5.378	2.0948			6.728	2.02474
5.415	2.09558			6.777	2.02645
5.452	2.0962			6.824	2.028
5.49	2.09697			6.869	2.02955
5.526	2.09759			6.917	2.03094
5.566	2.09837			6.963	2.03265
5.602	2.09899			7.008	2.03404
5.638	2.09961			7.056	2.03559
5.676	2.10038			7.105	2.03714
5.715	2.101			7.149	2.03854
5.752	2.10162			7.198	2.03993
5.789	2.10225			7.245	2.04148
5.825	2.10287			7.29	2.04288
5.864	2.10349			7.336	2.04412
5.9	2.10411			7.384	2.04551
5.938	2.10488			7.43	2.04691
5.974	2.1055			7.478	2.0483
6.013	2.10612			7.525	2.04954
6.049	2.10659			7.57	2.05109
6.086	2.10721			7.617	2.05233
6.124	2.10783			7.664	2.05357
6.161	2.10845			7.712	2.05481
6.2	2.10891			7.756	2.05621
6.236	2.10969			7.803	2.05729
6.274	2.11031			7.852	2.05853
6.312	2.11077			7.897	2.05977
6.347	2.11139			7.944	2.06117
6.385	2.11186			7.991	2.06225
6.424	2.11248			8.04	2.06349
6.46	2.11294			8.083	2.06458
6.498	2.11356			8.133	2.06597
6.535	2.11403			8.179	2.06706
6.573	2.1148			8.224	2.06814
6.61	2.11527			8.273	2.06923
6.648	2.11573			8.319	2.07047
6.684	2.11635			8.363	2.0714
6.721	2.11682			8.412	2.07264
6.761	2.11728			8.458	2.07357
6.797	2.11775			8.504	2.07465
6.833	2.11821			8.55	2.07589
6.871	2.11883			8.598	2.07698
6.909	2.11945			8.643	2.07791
6.947	2.11992			8.693	2.07899
6.983	2.12038			8.738	2.08008
7.022	2.12085			8.784	2.08101
7.058	2.12131			8.832	2.08209
7.095	2.12178			8.88	2.08302
7.133	2.12224			8.926	2.08395
7.17	2.12271			8.971	2.08504
7.207	2.12317			9.019	2.08597
7.246	2.12364			9.067	2.08705
7.283	2.1241			9.111	2.08783
7.319	2.12472			9.159	2.08876
7.356	2.12503			9.206	2.09
7.393	2.1255			9.252	2.09077
7.432	2.12596			9.298	2.0917
7.468	2.12643			9.345	2.09263
7.506	2.12689			9.391	2.09341
7.543	2.1272			9.44	2.09449
7.582	2.12767			9.487	2.09542
7.618	2.12813			9.532	2.0962
7.657	2.1286			9.581	2.09713
7.691	2.12891			9.627	2.0979
7.728	2.12953			9.673	2.09883
7.768	2.12984			9.721	2.09976
7.804	2.1303			9.767	2.10054
7.841	2.13061			9.814	2.10147
7.88	2.13108			9.862	2.10225
7.916	2.13139			9.905	2.10302
7.954	2.13185			9.955	2.10411
7.991	2.13216			10	2.10488
8.03	2.13263			10.046	2.1055
8.066	2.13294			10.095	2.10643
8.104	2.1334			10.142	2.10721
8.141	2.13371			10.185	2.10783
8.177	2.13418			10.232	2.10876
8.214	2.13464			10.279	2.10953
8.253	2.13495			10.325	2.11031
8.289	2.13526			10.373	2.11108
8.327	2.13573			10.419	2.11186
8.363	2.13604			10.465	2.11248
8.401	2.13635			10.515	2.11341
8.441	2.13681			10.562	2.11418
8.475	2.13712			10.607	2.11496
8.513	2.13743			10.653	2.11558
8.552	2.13774			10.702	2.11635
8.589	2.13805			10.749	2.11697
8.625	2.13836			10.794	2.1179
8.663	2.13867			10.842	2.11852
8.7	2.13929			10.887	2.11914
8.737	2.13945			10.934	2.11992
8.775	2.13991			10.983	2.12054
8.812	2.14022			11.027	2.12131
8.85	2.14053			11.074	2.12193
8.886	2.14084			11.123	2.12271
8.924	2.14115			11.169	2.12348
8.962	2.14146			11.213	2.12395
9.001	2.14177			11.263	2.12472
9.036	2.14193			11.309	2.12534
9.075	2.14239			11.355	2.12596
9.112	2.14255			11.401	2.12658
9.148	2.14286			11.448	2.1272
9.185	2.14317			11.496	2.12813
9.223	2.14348			11.542	2.1286
9.26	2.14394			11.589	2.12937
9.298	2.14425			11.635	2.12999
9.336	2.14441			11.683	2.13046
9.373	2.14472			11.728	2.13108
9.41	2.14503			11.775	2.1317
9.447	2.14534			11.824	2.13247
9.484	2.14549			11.869	2.13309
9.521	2.1458			11.915	2.13371
9.559	2.14611			11.961	2.13418
9.595	2.14627			12.008	2.1348
9.634	2.14658			12.056	2.13542
9.67	2.14689			12.103	2.13604
9.709	2.14704			12.149	2.13666
9.747	2.14735			12.195	2.13728
9.782	2.14751			12.245	2.1379
9.82	2.14782			12.291	2.13852
9.857	2.14813			12.335	2.13898
9.894	2.14828			12.381	2.1396
9.932	2.14875			12.429	2.14022
9.971	2.1489			12.477	2.14069
10.008	2.14921			12.521	2.14115
10.045	2.14937			12.569	2.14193
10.082	2.14968			12.617	2.14255
10.119	2.14983			12.662	2.14301
10.156	2.15014			12.711	2.14363
10.194	2.1503			12.757	2.1441
10.232	2.15061			12.803	2.14472
10.267	2.15076			12.848	2.14518
10.307	2.15107			12.894	2.14565
10.345	2.15123			12.944	2.14627
10.381	2.15138			12.99	2.14689
10.419	2.15169			13.036	2.14735
10.455	2.15185			13.081	2.14782
10.492	2.152			13.129	2.14844
10.53	2.15231			13.178	2.1489
10.568	2.15247			13.223	2.14937
10.604	2.15262			13.269	2.14999
10.643	2.15293			13.317	2.15045
10.679	2.15309			13.363	2.15092
10.717	2.15324			13.408	2.15154
10.754	2.1534			13.455	2.152
10.793	2.15371			13.505	2.15262
10.827	2.15402			13.55	2.15309
10.865	2.15417			13.596	2.15355
10.902	2.15433			13.643	2.15402
10.941	2.15448			13.692	2.15448
10.979	2.15464			13.735	2.15495
11.015	2.15479			13.786	2.15541
11.053	2.1551			13.83	2.15588
11.09	2.15526			13.879	2.1565
11.126	2.15541			13.924	2.15696
11.164	2.15557			13.971	2.15743
11.203	2.15572			14.016	2.15789
11.238	2.15588			14.066	2.15836
11.275	2.15603			14.11	2.15882
11.315	2.15619			14.158	2.15929
11.353	2.15634			14.206	2.15975
11.387	2.1565			14.25	2.16022
11.425	2.15681			14.297	2.16053
11.463	2.15696			14.344	2.16115
11.5	2.15712			14.391	2.16161
11.537	2.15727			14.439	2.16208
11.576	2.15743			14.486	2.16254
11.611	2.15758			14.532	2.16285
11.65	2.15774			14.579	2.16332
11.688	2.15789			14.625	2.16378
11.725	2.15805			14.669	2.16425
11.761	2.1582			14.716	2.16456
11.799	2.15851			14.766	2.16502
11.836	2.15867			14.811	2.16564
11.873	2.15867			14.858	2.16611
11.91	2.15898			14.905	2.16642
11.947	2.15913			14.951	2.16688
11.985	2.15929			14.997	2.16719
12.022	2.15929			15.046	2.16766
12.06	2.15944			15.091	2.16797
12.096	2.1596			15.137	2.16843
12.136	2.15975			15.184	2.1689
12.172	2.15991			15.233	2.16921
12.211	2.16006			15.281	2.16967
12.247	2.16022			15.323	2.16998
12.284	2.16037			15.373	2.1706
12.321	2.16053			15.421	2.17091
12.358	2.16053			15.466	2.17138
12.397	2.16068			15.511	2.17169
12.434	2.16084			15.559	2.17215
12.471	2.16099			15.606	2.17246
12.51	2.16115			15.654	2.17277
12.546	2.1613			15.697	2.17324
12.584	2.16146			15.746	2.17355
12.62	2.16146			15.792	2.17401
12.659	2.16161			15.838	2.17432
12.694	2.16177			15.885	2.17463
12.731	2.16192			15.934	2.17525
12.77	2.16208			15.98	2.17556
12.806	2.16208			16.027	2.17587
12.843	2.16223			16.075	2.17618
12.88	2.16239			16.119	2.17665
12.92	2.16254			16.166	2.17696
12.957	2.1627			16.213	2.17727
12.994	2.1627			16.258	2.17758
13.03	2.16285			16.307	2.17789
13.067	2.16301			16.354	2.17836
13.106	2.16301			16.4	2.17866
13.142	2.16316			16.446	2.17897
13.179	2.16347			16.493	2.17929
13.219	2.16363			16.539	2.1796
13.256	2.16363			16.588	2.18006
13.291	2.16378			16.632	2.18037
13.33	2.16394			16.68	2.18068
13.368	2.16409			16.727	2.18099
13.405	2.16409			16.773	2.1813
13.441	2.16425			16.819	2.18161
13.479	2.1644			16.867	2.18192
13.515	2.1644			16.913	2.18223
13.552	2.16456			16.96	2.18254
13.591	2.16471			17.008	2.18285
13.627	2.16471			17.053	2.18316
13.667	2.16487			17.102	2.18347
13.704	2.16502			17.146	2.18378
13.739	2.16502			17.194	2.18409
13.776	2.16518			17.239	2.1844
13.815	2.16533			17.287	2.18487
13.853	2.16533			17.333	2.18518
13.888	2.16549			17.381	2.18549
13.926	2.16564			17.427	2.18564
13.964	2.16564			17.473	2.18595
14.001	2.1658			17.521	2.18626
14.039	2.16595			17.567	2.18657
14.077	2.16595			17.616	2.18688
14.115	2.16611			17.66	2.18704
14.149	2.16611			17.708	2.18735
14.187	2.16626			17.754	2.18766
14.227	2.16642			17.799	2.18797
14.263	2.16642			17.848	2.18812
14.299	2.16657			17.895	2.18843
14.338	2.16657			17.942	2.18874
14.374	2.16673			17.987	2.1889
14.413	2.16688			18.035	2.18921
14.448	2.16688			18.083	2.18967
14.488	2.16704			18.127	2.18983
14.524	2.16704			18.174	2.19014
14.56	2.16719			18.223	2.19045
14.599	2.16719			18.267	2.1906
14.635	2.16735			18.315	2.19091
14.673	2.1675			18.362	2.19107
14.71	2.1675			18.41	2.19138
14.747	2.16766			18.455	2.19153
14.785	2.16766			18.501	2.19184
14.823	2.16781			18.548	2.192
14.861	2.16797			18.594	2.19231
14.898	2.16797			18.643	2.19246
14.935	2.16828			18.688	2.19277
14.972	2.16828			18.735	2.19293
15.008	2.16843			18.781	2.19308
15.048	2.16843			18.83	2.19339
15.085	2.16859			18.875	2.19355
15.12	2.16859			18.921	2.19386
15.159	2.16874			18.972	2.19401
15.195	2.16874			19.014	2.19432
15.235	2.1689			19.064	2.19463
15.272	2.1689			19.108	2.19479
15.308	2.16905			19.154	2.1951
15.344	2.16905			19.204	2.19525
15.382	2.16921			19.251	2.19541
15.419	2.16921			19.295	2.19572
15.458	2.16936			19.342	2.19587
15.494	2.16936			19.391	2.19603
15.533	2.16952			19.437	2.19618
15.57	2.16952			19.482	2.19649
15.606	2.16967			19.529	2.19665
15.645	2.16967			19.576	2.1968
15.682	2.16983			19.624	2.19696
15.718	2.16983			19.67	2.19727
15.757	2.16998			19.716	2.19742
15.793	2.16998			19.762	2.19758
15.832	2.17014			19.809	2.19773
15.867	2.17014			19.856	2.19789
15.904	2.17029			19.905	2.19804
15.942	2.17029			19.95	2.1982
15.979	2.17045			19.998	2.19851
16.018	2.17045			20.044	2.19866
16.054	2.1706			20.092	2.19882
16.091	2.1706			20.137	2.19913
16.131	2.17076			20.184	2.19928
16.167	2.17076			20.232	2.19944
16.205	2.17091			20.276	2.19959
16.241	2.17091			20.325	2.19975
16.278	2.17107			20.371	2.1999
16.315	2.17107			20.417	2.20006
16.352	2.17107			20.465	2.20021
16.392	2.17122			20.511	2.20037
16.428	2.17122			20.559	2.20052
16.467	2.17138			20.604	2.20068
16.503	2.17138			20.651	2.20083
16.539	2.17153			20.697	2.20099
16.578	2.17153			20.745	2.20114
16.616	2.17169			20.791	2.2013
16.652	2.17169			20.839	2.20145
16.69	2.17169			20.883	2.20161
16.726	2.17184			20.931	2.20176
16.763	2.17184			20.978	2.20192
16.802	2.172			21.026	2.20207
16.837	2.172			21.069	2.20207
16.876	2.17215			21.119	2.20223
16.915	2.17215			21.166	2.20238
16.95	2.17231			21.213	2.20254
16.987	2.17231			21.258	2.20269
17.026	2.17231			21.306	2.20285
17.063	2.17246			21.351	2.203
17.1	2.17246			21.4	2.20316
17.139	2.17262			21.445	2.20316
17.174	2.17262			21.491	2.20331
17.211	2.17262			21.537	2.20347
17.249	2.17277			21.583	2.20362
17.287	2.17277			21.633	2.20362
17.324	2.17293			21.678	2.20393
17.363	2.17293			21.726	2.20409
17.399	2.17293			21.773	2.20424
17.438	2.17324			21.817	2.2044
17.473	2.17324			21.866	2.2044
17.511	2.17339			21.912	2.20455
17.549	2.17339			21.959	2.20471
17.585	2.17355			22.006	2.20486
17.621	2.17355			22.053	2.20486
17.659	2.17355			22.101	2.20502
17.698	2.1737			22.147	2.20517
17.734	2.1737			22.191	2.20517
17.772	2.17386			22.24	2.20533
17.809	2.17386			22.288	2.20548
17.848	2.17386			22.331	2.20548
17.886	2.17401			22.378	2.20564
17.921	2.17401			22.425	2.20579
17.958	2.17401			22.472	2.20579
17.997	2.17417			22.518	2.20595
18.032	2.17417			22.568	2.2061
18.069	2.17432			22.611	2.2061
18.109	2.17432			22.659	2.20626
18.145	2.17432			22.707	2.20641
18.183	2.17448			22.752	2.20641
18.22	2.17448			22.802	2.20657
18.256	2.17463			22.848	2.20657
18.296	2.17463			22.892	2.20672
18.331	2.17463			22.939	2.20688
18.368	2.17479			22.985	2.20688
18.408	2.17479			23.034	2.20703
18.442	2.17479			23.081	2.20703
18.482	2.17494			23.127	2.20719
18.52	2.17494			23.172	2.20719
18.556	2.17494			23.22	2.20734
18.592	2.1751			23.267	2.2075
18.632	2.1751			23.312	2.2075
18.669	2.1751			23.362	2.20765
18.707	2.17525			23.406	2.20765
18.742	2.17525			23.453	2.20781
18.781	2.17541			23.499	2.20796
18.818	2.17541			23.549	2.20796
18.855	2.17541			23.594	2.20812
18.892	2.17556			23.641	2.20812
18.931	2.17556			23.689	2.20827
18.965	2.17556			23.733	2.20827
19.004	2.17572			23.782	2.20843
19.041	2.17572			23.829	2.20843
19.078	2.17587			23.874	2.20874
19.115	2.17587			23.921	2.20874
19.152	2.17587			23.97	2.20889
19.191	2.17603			24.012	2.20889
19.229	2.17603			24.061	2.20905
19.265	2.17603			24.109	2.20905
19.302	2.17618			24.157	2.2092
19.34	2.17618			24.201	2.2092
19.379	2.17618			24.247	2.20936
19.415	2.17634			24.295	2.20936
19.451	2.17634			24.341	2.20951
19.488	2.17634			24.389	2.20951
19.526	2.17649			24.435	2.20967
19.563	2.17649			24.482	2.20967
19.6	2.17649			24.528	2.20982
19.638	2.17665			24.575	2.20982
19.677	2.17665			24.621	2.20998
19.712	2.17665			24.668	2.20998
19.75	2.1768			24.714	2.20998
19.787	2.1768			24.762	2.21013
19.825	2.1768			24.81	2.21013
19.862	2.17696			24.854	2.21029
19.9	2.17696			24.904	2.21029
19.937	2.17696			24.95	2.21044
19.973	2.17711			24.997	2.21044
20.012	2.17711			25.042	2.2106
20.049	2.17711			25.089	2.2106
20.088	2.17711			25.136	2.2106
20.123	2.17727			25.182	2.21075
20.161	2.17727			25.227	2.21075
20.197	2.17727			25.277	2.21091
20.235	2.17742			25.324	2.21091
20.273	2.17742			25.369	2.21091
20.311	2.17742			25.416	2.21106
20.347	2.17758			25.463	2.21106
20.384	2.17758			25.509	2.21122
20.422	2.17758			25.555	2.21122
20.461	2.17758			25.602	2.21122
20.498	2.17773			25.649	2.21137
20.535	2.17773			25.695	2.21137
20.572	2.17773			25.743	2.21153
20.608	2.17804			25.791	2.21153
20.647	2.17804			25.835	2.21153
20.684	2.17804			25.883	2.21168
20.722	2.1782			25.93	2.21168
20.76	2.1782			25.977	2.21184
20.795	2.1782			26.021	2.21184
20.834	2.17836			26.068	2.21184
20.871	2.17836			26.115	2.21199
20.907	2.17836			26.165	2.21199
20.947	2.17851			26.21	2.21199
20.982	2.17851			26.256	2.21215
21.021	2.17851			26.303	2.21215
21.056	2.17866			26.35	2.2123
21.095	2.17866			26.397	2.2123
21.13	2.17866			26.442	2.2123
21.17	2.17882			26.49	2.21246
21.207	2.17882			26.538	2.21246
21.244	2.17882			26.584	2.21246
21.28	2.17882			26.631	2.21261
21.318	2.17897			26.679	2.21261
21.357	2.17897			26.722	2.21261
21.393	2.17897			26.771	2.21277
21.43	2.17913			26.816	2.21277
21.468	2.17913			26.863	2.21277
21.504	2.17913			26.912	2.21292
21.541	2.17929			26.956	2.21292
21.579	2.17929			27.005	2.21308
21.616	2.17929			27.051	2.21308
21.654	2.17944			27.096	2.21308
21.692	2.17944			27.144	2.21308
21.73	2.17944			27.191	2.21323
21.768	2.1796			27.236	2.21323
21.804	2.1796			27.286	2.21354
21.842	2.1796			27.33	2.21354
21.878	2.1796			27.378	2.21354
21.916	2.17975			27.426	2.21354
21.952	2.17975			27.471	2.2137
21.991	2.17975			27.518	2.2137
22.028	2.1799			27.565	2.2137
22.064	2.1799			27.613	2.21385
22.101	2.1799			27.659	2.21385
22.139	2.18006			27.705	2.21385
22.176	2.18006			27.75	2.21401
22.215	2.18006			27.801	2.21401
22.253	2.18006			27.844	2.21401
22.289	2.18022			27.891	2.21416
22.327	2.18022			27.937	2.21416
22.363	2.18022			27.986	2.21416
22.4	2.18037			28.031	2.21432
22.438	2.18037			28.079	2.21432
22.474	2.18037			28.127	2.21432
22.512	2.18053			28.17	2.21447
22.55	2.18053			28.22	2.21447
22.586	2.18053			28.267	2.21447
22.626	2.18068			28.311	2.21447
22.662	2.18068			28.358	2.21463
22.699	2.18068			28.405	2.21463
22.736	2.18068			28.451	2.21463
22.775	2.18084			28.499	2.21478
22.812	2.18084			28.547	2.21478
22.849	2.18084			28.591	2.21478
22.886	2.18099			28.638	2.21478
22.925	2.18099			28.686	2.21494
22.96	2.18099			28.733	2.21494
22.999	2.18099			28.78	2.21494
23.035	2.18114			28.827	2.21509
23.073	2.18114			28.871	2.21509
23.11	2.18114			28.919	2.21509
23.147	2.1813			28.966	2.21509
23.185	2.1813			29.014	2.21525
23.223	2.1813			29.059	2.21525
23.259	2.18146			29.106	2.21525
23.296	2.18146			29.154	2.2154
23.333	2.18146			29.198	2.2154
23.373	2.18146			29.245	2.2154
23.408	2.18161			29.295	2.2154
23.446	2.18161			29.34	2.21556
23.483	2.18161			29.388	2.21556
23.521	2.18161			29.433	2.21556
23.559	2.18177			29.479	2.21571
23.595	2.18177			29.527	2.21571
23.634	2.18177			29.573	2.21571
23.67	2.18192			29.619	2.21571
23.708	2.18192			29.666	2.21587
23.745	2.18192			29.712	2.21587
23.782	2.18208			29.759	2.21587
23.82	2.18208			29.809	2.21587
23.857	2.18208			29.853	2.21602
23.893	2.18208			29.9	2.21602
23.932	2.18223			29.914	2.21602
23.969	2.18223			29.914	2.21602
24.005	2.18223			29.958	2.21602
24.044	2.18239			29.993	2.21618
24.081	2.18239			30.041	2.21618
24.118	2.18239			30.088	2.21618
24.154	2.18239			30.135	2.21618
24.193	2.18254			30.182	2.21633
24.231	2.18254			30.23	2.21633
24.268	2.18254			30.274	2.21633
24.304	2.1827			30.322	2.21633
24.343	2.1827			30.367	2.21649
24.381	2.1827			30.416	2.21649
24.418	2.1827			30.46	2.21649
24.456	2.18301			30.509	2.21649
24.49	2.18301			30.553	2.21664
24.529	2.18301			30.603	2.21664
24.565	2.18301			30.647	2.21664
24.603	2.18316			30.695	2.21664
24.641	2.18316			30.74	2.2168
24.677	2.18316			30.788	2.2168
24.717	2.18332			30.835	2.2168
24.752	2.18332			30.883	2.21695
24.79	2.18332			30.928	2.21695
24.829	2.18332			30.974	2.21695
24.863	2.18347			31.023	2.21695
24.903	2.18347			31.069	2.21711
24.94	2.18347			31.116	2.21711
24.977	2.18363			31.163	2.21711
25.015	2.18363			31.21	2.21711
25.05	2.18363			31.257	2.21726
25.088	2.18363			31.301	2.21726
25.126	2.18378			31.35	2.21726
25.165	2.18378			31.396	2.21726
25.201	2.18378			31.44	2.21742
25.239	2.18394			31.489	2.21742
25.276	2.18394			31.535	2.21742
25.313	2.18394			31.581	2.21742
25.351	2.18394			31.628	2.21757
25.388	2.18409			31.677	2.21757
25.425	2.18409			31.724	2.21757
25.461	2.18409			31.768	2.21757
25.498	2.18409			31.816	2.21773
25.536	2.18425			31.864	2.21773
25.574	2.18425			31.909	2.21773
25.612	2.18425			31.955	2.21773
25.648	2.18425			32.002	2.21788
25.687	2.1844			32.049	2.21788
25.722	2.1844			32.097	2.21788
25.761	2.1844			32.144	2.21788
25.798	2.1844			32.188	2.21804
25.836	2.18456			32.235	2.21804
25.873	2.18456			32.284	2.21804
25.911	2.18456			32.328	2.21804
25.949	2.18456			32.376	2.21804
25.984	2.18471			32.422	2.21835
26.022	2.18471			32.47	2.21835
26.058	2.18471			32.515	2.21835
26.096	2.18471			32.563	2.21835
26.135	2.18487			32.612	2.2185
26.172	2.18487			32.658	2.2185
26.209	2.18487			32.702	2.2185
26.246	2.18487			32.749	2.2185
26.285	2.18487			32.798	2.21866
26.319	2.18502			32.844	2.21866
26.358	2.18502			32.891	2.21866
26.396	2.18502			32.938	2.21866
26.433	2.18502			32.983	2.21881
26.47	2.18518			33.032	2.21881
26.507	2.18518			33.079	2.21881
26.546	2.18518			33.124	2.21881
26.581	2.18518			33.169	2.21897
26.619	2.18533			33.217	2.21897
26.658	2.18533			33.264	2.21897
26.694	2.18533			33.311	2.21897
26.732	2.18533			33.358	2.21912
26.77	2.18549			33.403	2.21912
26.807	2.18549			33.45	2.21912
26.843	2.18549			33.499	2.21912
26.88	2.18549			33.542	2.21912
26.918	2.18564			33.592	2.21928
26.957	2.18564			33.638	2.21928
26.992	2.18564			33.683	2.21928
27.029	2.1858			33.729	2.21928
27.067	2.1858			33.779	2.21943
27.104	2.1858			33.825	2.21943
27.141	2.1858			33.87	2.21943
27.181	2.1858			33.916	2.21943
27.216	2.18595			33.963	2.21943
27.254	2.18595			34.012	2.21959
27.291	2.18595			34.057	2.21959
27.328	2.18611			34.107	2.21959
27.366	2.18611			34.152	2.21959
27.402	2.18611			34.197	2.21974
27.441	2.18611			34.244	2.21974
27.477	2.18626			34.293	2.21974
27.517	2.18626			34.337	2.21974
27.553	2.18626			34.384	2.2199
27.59	2.18626			34.432	2.2199
27.626	2.18642			34.477	2.2199
27.664	2.18642			34.526	2.2199
27.701	2.18642			34.573	2.2199
27.739	2.18642			34.618	2.22005
27.776	2.18657			34.666	2.22005
27.814	2.18657			34.711	2.22005
27.852	2.18657			34.759	2.22005
27.889	2.18657			34.804	2.22021
27.925	2.18673			34.852	2.22021
27.962	2.18673			34.899	2.22021
28	2.18673			34.944	2.22021
28.039	2.18673			34.992	2.22021
28.075	2.18688			35.039	2.22036
28.112	2.18688			35.087	2.22036
28.151	2.18688			35.133	2.22036
28.187	2.18688			35.181	2.22036
28.226	2.18704			35.225	2.22052
28.261	2.18704			35.274	2.22052
28.299	2.18704			35.318	2.22052
28.337	2.18719			35.365	2.22052
28.375	2.18719			35.414	2.22067
28.413	2.18719			35.46	2.22067
28.448	2.18719			35.505	2.22067
28.485	2.18735			35.554	2.22067
28.523	2.18735			35.6	2.22067
28.56	2.18735			35.645	2.22083
28.597	2.18735			35.695	2.22083
28.635	2.1875			35.741	2.22083
28.674	2.1875			35.787	2.22083
28.711	2.1875			35.834	2.22098
28.747	2.1875			35.881	2.22098
28.784	2.18781			35.925	2.22098
28.822	2.18781			35.974	2.22098
28.86	2.18781			36.022	2.22098
28.898	2.18781			36.066	2.22114
28.934	2.18797			36.113	2.22114
28.971	2.18797			36.161	2.22114
29.008	2.18797			36.207	2.22114
29.045	2.18797			36.253	2.22129
29.083	2.18812			36.301	2.22129
29.119	2.18812			36.349	2.22129
29.158	2.18812			36.393	2.22129
29.194	2.18812			36.44	2.22129
29.234	2.18828			36.486	2.22145
29.269	2.18828			36.536	2.22145
29.306	2.18828			36.583	2.22145
29.346	2.18828			36.625	2.22145
29.383	2.18843			36.674	2.2216
29.419	2.18843			36.722	2.2216
29.455	2.18843			36.767	2.2216
29.493	2.18843			36.815	2.2216
29.531	2.18859			36.863	2.22176
29.568	2.18859			36.906	2.22176
29.605	2.18859			36.955	2.22176
29.642	2.18859			37.002	2.22176
29.68	2.18874			37.047	2.22176
29.717	2.18874			37.096	2.22191
29.755	2.18874			37.141	2.22191
29.793	2.18874			37.189	2.22191
29.829	2.1889			37.236	2.22191
29.867	2.1889			37.282	2.22191
29.904	2.1889			37.327	2.22207
29.942	2.1889			37.376	2.22207
29.98	2.18905			37.421	2.22207
30.016	2.18905			37.467	2.22207
30.053	2.18905			37.516	2.22222
30.092	2.18905			37.562	2.22222
30.128	2.18921			37.607	2.22222
30.167	2.18921			37.654	2.22222
30.203	2.18921			37.7	2.22238
30.241	2.18921			37.748	2.22238
30.278	2.18936			37.797	2.22238
30.316	2.18936			37.843	2.22238
30.351	2.18936			37.887	2.22238
30.39	2.18936			37.934	2.22253
30.429	2.18952			37.983	2.22253
30.465	2.18952			38.028	2.22253
30.501	2.18952			38.077	2.22253
30.539	2.18952			38.121	2.22269
30.576	2.18967			38.171	2.22269
30.613	2.18967			38.215	2.22269
30.653	2.18967			38.263	2.22269
30.687	2.18967			38.308	2.22269
30.727	2.18983			38.355	2.223
30.763	2.18983			38.402	2.223
30.801	2.18983			38.448	2.223
30.837	2.18998			38.494	2.223
30.877	2.18998			38.544	2.22315
30.912	2.18998			38.591	2.22315
30.951	2.18998			38.638	2.22315
30.988	2.18998			38.683	2.22315
31.025	2.19014			38.73	2.22331
31.061	2.19014			38.776	2.22331
31.099	2.19014			38.821	2.22331
31.136	2.19014			38.869	2.22331
31.173	2.19029			38.917	2.22331
31.212	2.19029			38.962	2.22346
31.247	2.19029			39.009	2.22346
31.284	2.19029			39.055	2.22346
31.324	2.19045			39.105	2.22346
31.359	2.19045			39.149	2.22346
31.397	2.19045			39.196	2.22362
31.436	2.19045			39.245	2.22362
31.472	2.1906			39.289	2.22362
31.51	2.1906			39.335	2.22362
31.546	2.1906			39.382	2.22377
31.584	2.1906			39.43	2.22377
31.621	2.19076			39.477	2.22377
31.658	2.19076			39.524	2.22377
31.696	2.19076			39.569	2.22377
31.733	2.19076			39.616	2.22393
31.772	2.19091			39.663	2.22393
31.808	2.19091			39.712	2.22393
31.845	2.19091			39.759	2.22393
31.884	2.19091			39.804	2.22393
31.921	2.19107			39.851	2.22408
31.956	2.19107			39.896	2.22408
31.997	2.19107			39.945	2.22408
32.032	2.19107			39.989	2.22408
32.068	2.19122			40.038	2.22424
32.107	2.19122			40.084	2.22424
32.144	2.19122			40.13	2.22424
32.181	2.19122			40.178	2.22424
32.22	2.19122			40.225	2.22424
32.256	2.19138			40.27	2.22439
32.294	2.19138			40.316	2.22439
32.332	2.19138			40.364	2.22439
32.368	2.19138			40.413	2.22439
32.407	2.19153			40.46	2.22455
32.444	2.19153			40.504	2.22455
32.48	2.19153			40.55	2.22455
32.517	2.19153			40.599	2.22455
32.555	2.19153			40.644	2.2247
32.592	2.19153			40.693	2.2247
32.631	2.19169			40.736	2.2247
32.668	2.19169			40.785	2.2247
32.704	2.19169			40.831	2.2247
32.741	2.19169			40.879	2.22486
32.78	2.19184			40.925	2.22486
32.818	2.19184			40.973	2.22486
32.854	2.19184			41.019	2.22486
32.892	2.19184			41.065	2.22486
32.928	2.19184			41.111	2.22501
32.967	2.192			41.158	2.22501
33.002	2.192			41.205	2.22501
33.04	2.192			41.252	2.22501
33.077	2.192			41.301	2.22517
33.116	2.19215			41.347	2.22517
33.152	2.19215			41.394	2.22517
33.191	2.19215			41.441	2.22517
33.227	2.19215			41.486	2.22517
33.265	2.19231			41.531	2.22517
33.301	2.19231			41.578	2.22532
33.34	2.19231			41.626	2.22532
33.377	2.19231			41.671	2.22532
33.413	2.19246			41.718	2.22532
33.451	2.19246			41.767	2.22548
33.487	2.19246			41.812	2.22548
33.527	2.19246			41.859	2.22548
33.562	2.19246			41.907	2.22548
33.599	2.19277			41.952	2.22548
33.638	2.19277			41.998	2.22563
33.676	2.19277			42.047	2.22563
33.713	2.19277			42.094	2.22563
33.749	2.19293			42.139	2.22563
33.788	2.19293			42.188	2.22579
33.823	2.19293			42.234	2.22579
33.861	2.19293			42.279	2.22579
33.898	2.19293			42.325	2.22579
33.935	2.19308			42.374	2.22579
33.975	2.19308			42.421	2.22594
34.011	2.19308			42.465	2.22594
34.048	2.19308			42.513	2.22594
34.084	2.19324			42.561	2.22594
34.122	2.19324			42.608	2.22594
34.159	2.19324			42.653	2.2261
34.199	2.19324			42.701	2.2261
34.235	2.19339			42.748	2.2261
34.271	2.19339			42.795	2.2261
34.309	2.19339			42.841	2.22625
34.347	2.19339			42.887	2.22625
34.383	2.19355			42.934	2.22625
34.422	2.19355			42.981	2.22625
34.458	2.19355			43.026	2.22625
34.495	2.19355			43.072	2.22641
34.534	2.1937			43.12	2.22641
34.571	2.1937			43.167	2.22641
34.609	2.1937			43.214	2.22641
34.645	2.1937			43.26	2.22656
34.683	2.1937			43.307	2.22656
34.719	2.19386			43.353	2.22656
34.758	2.19386			43.401	2.22656
34.794	2.19386			43.449	2.22672
34.831	2.19401			43.495	2.22672
34.87	2.19401			43.543	2.22672
34.906	2.19401			43.586	2.22672
34.945	2.19401			43.633	2.22672
34.981	2.19417			43.681	2.22687
35.018	2.19417			43.729	2.22687
35.056	2.19417			43.776	2.22687
35.093	2.19417			43.823	2.22687
35.132	2.19417			43.867	2.22687
35.167	2.19432			43.914	2.22703
35.205	2.19432			43.964	2.22703
35.243	2.19432			44.006	2.22703
35.279	2.19432			44.054	2.22703
35.317	2.19448			44.101	2.22718
35.354	2.19448			44.15	2.22718
35.391	2.19448			44.197	2.22718
35.428	2.19448			44.241	2.22718
35.468	2.19463			44.287	2.22718
35.505	2.19463			44.334	2.22734
35.541	2.19463			44.381	2.22734
35.578	2.19463			44.429	2.22734
35.618	2.19479			44.474	2.22734
35.653	2.19479			44.523	2.22734
35.691	2.19479			44.57	2.22749
35.728	2.19479			44.615	2.22749
35.766	2.19479			44.661	2.22749
35.801	2.19494			44.71	2.22749
35.84	2.19494			44.757	2.2278
35.879	2.19494			44.801	2.2278
35.916	2.19494			44.849	2.2278
35.952	2.1951			44.896	2.2278
35.99	2.1951			44.944	2.2278
36.028	2.1951			44.99	2.22796
36.065	2.1951			45.035	2.22796
36.1	2.19525			45.082	2.22796
36.137	2.19525			45.128	2.22796
36.177	2.19525			45.175	2.22796
36.214	2.19525			45.222	2.22811
36.251	2.19541			45.271	2.22811
36.287	2.19541			45.318	2.22811
36.325	2.19541			45.365	2.22811
36.363	2.19541			45.411	2.22811
36.399	2.19556			45.455	2.22827
36.438	2.19556			45.502	2.22827
36.477	2.19556			45.55	2.22827
36.512	2.19556			45.596	2.22827
36.55	2.19572			45.645	2.22842
36.587	2.19572			45.688	2.22842
36.623	2.19572			45.737	2.22842
36.663	2.19572			45.785	2.22842
36.699	2.19572			45.829	2.22842
36.735	2.19587			45.876	2.22858
36.773	2.19587			45.926	2.22858
36.811	2.19587			45.97	2.22858
36.848	2.19587			46.019	2.22858
36.885	2.19603			46.065	2.22858
36.923	2.19603			46.109	2.22873
36.96	2.19603			46.158	2.22873
36.996	2.19603			46.206	2.22873
37.036	2.19618			46.25	2.22873
37.071	2.19618			46.296	2.22889
37.111	2.19618			46.345	2.22889
37.147	2.19618			46.392	2.22889
37.185	2.19618			46.439	2.22889
37.222	2.19634			46.485	2.22889
37.258	2.19634			46.53	2.22904
37.297	2.19634			46.577	2.22904
37.334	2.19634			46.625	2.22904
37.371	2.19649			46.669	2.22904
37.407	2.19649			46.717	2.22904
37.445	2.19649			46.763	2.2292
37.483	2.19649			46.811	2.2292
37.52	2.19665			46.856	2.2292
37.557	2.19665			46.905	2.2292
37.595	2.19665			46.951	2.22935
37.633	2.19665			46.996	2.22935
37.669	2.1968			47.046	2.22935
37.706	2.1968			47.092	2.22935
37.744	2.1968			47.139	2.22935
37.781	2.1968			47.185	2.22951
37.817	2.1968			47.231	2.22951
37.856	2.19696			47.278	2.22951
37.893	2.19696			47.326	2.22951
37.931	2.19696			47.372	2.22951
37.967	2.19696			47.419	2.22966
38.006	2.19711			47.466	2.22966
38.041	2.19711			47.51	2.22966
38.08	2.19711			47.557	2.22966
38.117	2.19711			47.606	2.22982
38.154	2.19727			47.653	2.22982
38.193	2.19727			47.7	2.22982
38.231	2.19727			47.744	2.22982
38.267	2.19727			47.793	2.22982
38.303	2.19742			47.841	2.22997
38.34	2.19742			47.886	2.22997
38.38	2.19742			47.934	2.22997
38.415	2.19742			47.98	2.22997
38.453	2.19742			48.028	2.23013
38.49	2.19773			48.073	2.23013
38.529	2.19773			48.12	2.23013
38.564	2.19773			48.166	2.23013
38.603	2.19773			48.213	2.23013
38.641	2.19789			48.258	2.23028
38.679	2.19789			48.305	2.23028
38.716	2.19789			48.354	2.23028
38.752	2.19789			48.398	2.23028
38.79	2.19804			48.448	2.23028
38.827	2.19804			48.492	2.23044
38.863	2.19804			48.541	2.23044
38.9	2.19804			48.587	2.23044
38.938	2.19804			48.633	2.23044
38.977	2.1982			48.679	2.23044
39.014	2.1982			48.727	2.23059
39.052	2.1982			48.775	2.23059
39.087	2.1982			48.821	2.23059
39.125	2.19835			48.869	2.23059
39.162	2.19835			48.913	2.23059
39.2	2.19835			48.962	2.23075
39.236	2.19835			49.008	2.23075
39.275	2.19835			49.053	2.23075
39.312	2.19851			49.1	2.23075
39.349	2.19851			49.147	2.2309
39.385	2.19851			49.192	2.2309
39.425	2.19851			49.242	2.2309
39.461	2.19866			49.287	2.2309
39.5	2.19866			49.332	2.2309
39.536	2.19866			49.38	2.2309
39.573	2.19866			49.426	2.23106
39.61	2.19882			49.475	2.23106
39.647	2.19882			49.52	2.23106
39.685	2.19882			49.566	2.23106
39.723	2.19882			49.615	2.23106
39.759	2.19882			49.66	2.23121
39.797	2.19897			49.707	2.23121
39.833	2.19897			49.755	2.23121
39.873	2.19897			49.799	2.23121
39.908	2.19897			49.846	2.23137
39.947	2.19897			49.897	2.23137
39.983	2.19913			49.941	2.23137
40.02	2.19913			49.987	2.23137
40.059	2.19913			50.036	2.23137
40.097	2.19913			50.081	2.23152
40.135	2.19928			50.129	2.23152
40.171	2.19928			50.175	2.23152
40.209	2.19928			50.222	2.23152
40.246	2.19928			50.267	2.23152
40.284	2.19944			50.313	2.23168
40.319	2.19944			50.361	2.23168
40.357	2.19944			50.409	2.23168
40.396	2.19944			50.455	2.23168
40.433	2.19944			50.502	2.23168
40.47	2.19959			50.547	2.23183
40.505	2.19959			50.597	2.23183
40.545	2.19959			50.641	2.23183
40.58	2.19959			50.687	2.23183
40.618	2.19975			50.735	2.23183
40.655	2.19975			50.782	2.23199
40.694	2.19975			50.827	2.23199
40.731	2.19975			50.875	2.23199
40.767	2.19975			50.922	2.23199
40.804	2.1999			50.969	2.23199
40.842	2.1999			51.015	2.23214
40.88	2.1999			51.063	2.23214
40.917	2.1999			51.109	2.23214
40.953	2.20006			51.157	2.23214
40.992	2.20006			51.203	2.23214
41.031	2.20006			51.251	2.2323
41.066	2.20006			51.295	2.2323
41.104	2.20021			51.342	2.2323
41.142	2.20021			51.391	2.2323
41.179	2.20021			51.436	2.2323
41.216	2.20021			51.484	2.23261
41.253	2.20021			51.53	2.23261
41.29	2.20037			51.576	2.23261
41.329	2.20037			51.623	2.23261
41.364	2.20037			51.668	2.23261
41.403	2.20037			51.717	2.23276
41.439	2.20037			51.762	2.23276
41.477	2.20052			51.81	2.23276
41.513	2.20052			51.857	2.23276
41.552	2.20052			51.902	2.23292
41.588	2.20052			51.95	2.23292
41.627	2.20052			51.998	2.23292
41.663	2.20052			52.042	2.23292
41.701	2.20068			52.091	2.23292
41.738	2.20068			52.138	2.23307
41.776	2.20068			52.182	2.23307
41.812	2.20068			52.231	2.23307
41.849	2.20068			52.278	2.23307
41.889	2.20083			52.324	2.23307
41.925	2.20083			52.369	2.23307
41.962	2.20083			52.417	2.23323
42.001	2.20083			52.464	2.23323
42.036	2.20083			52.512	2.23323
42.074	2.20099			52.559	2.23323
42.113	2.20099			52.603	2.23338
42.148	2.20099			52.65	2.23338
42.187	2.20099			52.698	2.23338
42.222	2.20114			52.745	2.23338
42.261	2.20114			52.792	2.23338
42.297	2.20114			52.84	2.23354
42.336	2.20114			52.884	2.23354
42.374	2.20114			52.933	2.23354
42.411	2.2013			52.978	2.23354
42.447	2.2013			53.024	2.23354
42.484	2.2013			53.073	2.23369
42.522	2.2013			53.116	2.23369
42.559	2.20145			53.166	2.23369
42.598	2.20145			53.214	2.23369
42.635	2.20145			53.257	2.23385
42.671	2.20145			53.306	2.23385
42.711	2.20145			53.351	2.23385
42.746	2.20161			53.397	2.23385
42.783	2.20161			53.446	2.23385
42.822	2.20161			53.49	2.234
42.86	2.20176			53.54	2.234
42.895	2.20176			53.585	2.234
42.932	2.20176			53.633	2.234
42.969	2.20176			53.679	2.234
43.008	2.20176			53.724	2.23416
43.046	2.20192			53.772	2.23416
43.082	2.20192			53.817	2.23416
43.12	2.20192			53.864	2.23416
43.157	2.20192			53.913	2.23416
43.194	2.20192			53.961	2.23431
43.231	2.20207			54.007	2.23431
43.27	2.20207			54.051	2.23431
43.306	2.20207			54.098	2.23431
43.345	2.20207			54.146	2.23431
43.381	2.20223			54.193	2.23431
43.417	2.20223			54.238	2.23447
43.455	2.20223			54.285	2.23447
43.493	2.20223			54.333	2.23447
43.531	2.20223			54.381	2.23447
43.568	2.20254			54.426	2.23447
43.605	2.20254			54.473	2.23462
43.643	2.20254			54.52	2.23462
43.679	2.20254			54.566	2.23462
43.716	2.20269			54.612	2.23462
43.755	2.20269			54.66	2.23462
43.792	2.20269			54.705	2.23478
43.828	2.20269			54.751	2.23478
43.868	2.20285			54.8	2.23478
43.903	2.20285			54.846	2.23478
43.94	2.20285			54.891	2.23478
43.978	2.20285			54.94	2.23493
44.016	2.203			54.986	2.23493
44.052	2.203			55.033	2.23493
44.091	2.203			55.081	2.23493
44.129	2.203			55.125	2.23509
44.165	2.203			55.173	2.23509
44.203	2.20316			55.218	2.23509
44.24	2.20316			55.267	2.23509
44.276	2.20316			55.313	2.23509
44.313	2.20316			55.36	2.23509
44.352	2.20331			55.408	2.23509
44.39	2.20331			55.454	2.23524
44.427	2.20331			55.499	2.23524
44.463	2.20331			55.546	2.23524
44.5	2.20331			55.596	2.23524
44.54	2.20347			55.64	2.2354
44.576	2.20347			55.688	2.2354
44.612	2.20347			55.736	2.2354
44.649	2.20347			55.779	2.2354
44.686	2.20362			55.828	2.23555
44.724	2.20362			55.874	2.2354
44.763	2.20362			55.92	2.23555
44.8	2.20362			55.968	2.23555
44.838	2.20362			56.015	2.23555
44.874	2.20378			56.062	2.23555
44.91	2.20378			56.107	2.23571
44.949	2.20378			56.154	2.23571
44.986	2.20378			56.202	2.23571
45.024	2.20393			56.247	2.23571
45.062	2.20393			56.293	2.23571
45.099	2.20393			56.341	2.23571
45.136	2.20393			56.387	2.23586
45.172	2.20409			56.435	2.23586
45.209	2.20409			56.482	2.23586
45.247	2.20409			56.526	2.23586
45.286	2.20409			56.575	2.23602
45.322	2.20424			56.621	2.23602
45.358	2.20424			56.669	2.23602
45.396	2.20424			56.717	2.23602
45.434	2.20424			56.76	2.23602
45.471	2.20424			56.807	2.23617
45.508	2.2044			56.855	2.23617
45.548	2.2044			56.902	2.23617
45.584	2.2044			56.949	2.23617
45.62	2.2044			56.994	2.23617
45.659	2.20455			57.043	2.23617
45.695	2.20455			57.089	2.23633
45.732	2.20455			57.135	2.23633
45.77	2.20455			57.181	2.23633
45.807	2.20455			57.228	2.23633
45.844	2.20471			57.275	2.23633
45.881	2.20471			57.323	2.23648
45.92	2.20471			57.37	2.23648
45.956	2.20471			57.417	2.23648
45.993	2.20486			57.463	2.23648
46.031	2.20486			57.511	2.23664
46.07	2.20486			57.557	2.23664
46.106	2.20486			57.604	2.23664
46.142	2.20486			57.651	2.23664
46.18	2.20502			57.695	2.23664
46.219	2.20502			57.743	2.23664
46.255	2.20502			57.789	2.23679
46.292	2.20502			57.834	2.23679
46.33	2.20517			57.884	2.23679
46.367	2.20517			57.93	2.23679
46.403	2.20517			57.977	2.23679
46.444	2.20517			58.021	2.23695
46.478	2.20517			58.069	2.23695
46.517	2.20533			58.115	2.23695
46.554	2.20533			58.165	2.23695
46.591	2.20533			58.211	2.23695
46.628	2.20533			58.257	2.2371
46.666	2.20548			58.305	2.2371
46.704	2.20548			58.348	2.2371
46.74	2.20548			58.396	2.2371
46.779	2.20548			58.443	2.2371
46.816	2.20564			58.492	2.23741
46.852	2.20564			58.537	2.23741
46.889	2.20564			58.583	2.23741
46.926	2.20564			58.629	2.23741
46.964	2.20564			58.677	2.23741
47.001	2.20579			58.724	2.23741
47.04	2.20579			58.772	2.23757
47.076	2.20579			58.815	2.23757
47.115	2.20579			58.865	2.23757
47.153	2.20579			58.911	2.23757
47.187	2.20595			58.956	2.23757
47.225	2.20595			59.005	2.23772
47.263	2.20595			59.051	2.23772
47.303	2.20595			59.096	2.23772
47.338	2.2061			59.145	2.23772
47.376	2.2061			59.189	2.23772
47.414	2.2061			59.236	2.23788
47.452	2.2061			59.283	2.23788
47.488	2.20626			59.33	2.23788
47.526	2.20626			59.378	2.23788
47.562	2.20626			59.423	2.23788
47.6	2.20626			59.473	2.23803
47.636	2.20626			59.519	2.23803
47.673	2.20641			59.563	2.23803
47.711	2.20641			59.612	2.23803
47.749	2.20641			59.659	2.23803
47.787	2.20641			59.707	2.23819
47.824	2.20641			59.75	2.23819
47.862	2.20657			59.797	2.23819
47.899	2.20657			59.846	2.23819
47.937	2.20657			59.892	2.23819
47.974	2.20657			59.937	2.23819
48.009	2.20672			59.987	2.23834
48.049	2.20672			60.031	2.23834
48.085	2.20672			60.08	2.23834
48.121	2.20672			60.126	2.23834
48.161	2.20672			60.17	2.23834
48.198	2.20688			60.217	2.2385
48.233	2.20688			60.263	2.2385
48.271	2.20688			60.312	2.2385
48.309	2.20688			60.357	2.2385
48.345	2.20688			60.407	2.2385
48.382	2.20703			60.454	2.23865
48.42	2.20703			60.5	2.23865
48.458	2.20703			60.545	2.23865
48.495	2.20703			60.592	2.23865
48.531	2.20703			60.64	2.23865
48.571	2.20719			60.686	2.23865
48.607	2.20719			60.733	2.23881
48.646	2.20719			60.777	2.23881
48.683	2.20719			60.824	2.23881
48.718	2.20719			60.871	2.23881
48.756	2.20719			60.919	2.23881
48.793	2.2075			60.965	2.23896
48.83	2.2075			61.011	2.23896
48.868	2.2075			61.061	2.23896
48.904	2.2075			61.106	2.23896
48.943	2.2075			61.154	2.23896
48.982	2.2075			61.201	2.23912
49.017	2.20765			61.245	2.23912
49.055	2.20765			61.295	2.23912
49.092	2.20765			61.341	2.23912
49.129	2.20765			61.384	2.23912
49.167	2.20765			61.434	2.23927
49.203	2.20781			61.48	2.23927
49.241	2.20781			61.526	2.23927
49.278	2.20781			61.574	2.23927
49.318	2.20781			61.619	2.23927
49.354	2.20781			61.668	2.23927
49.391	2.20796			61.713	2.23943
49.429	2.20796			61.762	2.23943
49.465	2.20796			61.808	2.23943
49.503	2.20796			61.855	2.23943
49.54	2.20796			61.901	2.23943
49.579	2.20812			61.948	2.23958
49.615	2.20812			61.996	2.23958
49.651	2.20812			62.039	2.23958
49.691	2.20812			62.088	2.23958
49.729	2.20827			62.134	2.23958
49.764	2.20827			62.179	2.23958
49.802	2.20827			62.227	2.23974
49.84	2.20827			62.274	2.23974
49.876	2.20843			62.321	2.23974
49.914	2.20843			62.369	2.23974
49.951	2.20843			62.416	2.23974
49.989	2.20843			62.461	2.23989
50.025	2.20843			62.51	2.23989
50.062	2.20858			62.553	2.23989
50.099	2.20858			62.603	2.23989
50.137	2.20858			62.647	2.23989
50.174	2.20858			62.694	2.23989
50.211	2.20858			62.743	2.24005
50.251	2.20874			62.789	2.24005
50.287	2.20874			62.835	2.24005
50.325	2.20874			62.88	2.24005
50.361	2.20874			62.929	2.24005
50.4	2.20889			62.975	2.2402
50.437	2.20889			63.022	2.2402
50.474	2.20889			63.067	2.2402
50.51	2.20889			63.115	2.2402
50.547	2.20889			63.16	2.2402
50.585	2.20905			63.208	2.24036
50.623	2.20905			63.254	2.24036
50.66	2.20905			63.302	2.24036
50.699	2.20905			63.349	2.24036
50.734	2.2092			63.395	2.24036
50.773	2.2092			63.441	2.24036
50.81	2.2092			63.488	2.24051
50.847	2.2092			63.537	2.24051
50.885	2.2092			63.583	2.24051
50.923	2.20936			63.629	2.24051
50.958	2.20936			63.677	2.24051
50.998	2.20936			63.723	2.24067
51.034	2.20936			63.77	2.24067
51.071	2.20951			63.814	2.24067
51.108	2.20951			63.862	2.24067
51.146	2.20951			63.908	2.24067
51.183	2.20951			63.956	2.24082
51.219	2.20951			64.004	2.24082
51.259	2.20967			64.05	2.24082
51.294	2.20967			64.096	2.24082
51.331	2.20967			64.141	2.24082
51.371	2.20967			64.19	2.24082
51.406	2.20982			64.237	2.24098
51.444	2.20982			64.283	2.24098
51.483	2.20982			64.33	2.24098
51.519	2.20982			64.378	2.24098
51.555	2.20982			64.422	2.24098
51.593	2.20998			64.47	2.24113
51.632	2.20998			64.516	2.24113
51.668	2.20998			64.561	2.24113
51.706	2.20998			64.609	2.24113
51.744	2.21013			64.658	2.24113
51.782	2.21013			64.704	2.24129
51.817	2.21013			64.749	2.24129
51.855	2.21013			64.797	2.24129
51.893	2.21013			64.844	2.24129
51.931	2.21029			64.892	2.24129
51.967	2.21029			64.938	2.24129
52.004	2.21029			64.984	2.24144
52.043	2.21029			65.029	2.24144
52.078	2.21029			65.079	2.24144
52.116	2.21044			65.125	2.24144
52.153	2.21044			65.169	2.24144
52.19	2.21044			65.218	2.24144
52.227	2.21044			65.263	2.2416
52.267	2.2106			65.312	2.2416
52.302	2.2106			65.355	2.2416
52.341	2.2106			65.406	2.2416
52.377	2.2106			65.451	2.2416
52.416	2.21075			65.496	2.24175
52.452	2.21075			65.544	2.24175
52.49	2.21075			65.591	2.24175
52.526	2.21075			65.636	2.24175
52.564	2.21075			65.685	2.24175
52.601	2.21091			65.732	2.24175
52.638	2.21091			65.779	2.24191
52.677	2.21091			65.824	2.24191
52.713	2.21091			65.872	2.24191
52.752	2.21106			65.918	2.24191
52.789	2.21106			65.965	2.24191
52.825	2.21106			66.011	2.24191
52.864	2.21106			66.057	2.24222
52.902	2.21106			66.104	2.24222
52.938	2.21122			66.15	2.24222
52.976	2.21122			66.197	2.24222
53.013	2.21122			66.246	2.24222
53.05	2.21122			66.291	2.24237
53.087	2.21122			66.338	2.24237
53.124	2.21137			66.386	2.24237
53.163	2.21137			66.432	2.24237
53.201	2.21137			66.478	2.24237
53.236	2.21137			66.526	2.24253
53.274	2.21153			66.572	2.24253
53.311	2.21153			66.618	2.24253
53.349	2.21153			66.664	2.24253
53.385	2.21153			66.714	2.24253
53.423	2.21153			66.758	2.24253
53.462	2.21168			66.806	2.24268
53.498	2.21168			66.851	2.24268
53.537	2.21168			66.9	2.24268
53.572	2.21168			66.946	2.24268
53.609	2.21184			66.991	2.24268
53.646	2.21184			67.04	2.24268
53.684	2.21184			67.087	2.24284
53.721	2.21184			67.132	2.24284
53.759	2.21184			67.179	2.24284
53.796	2.21199			67.227	2.24284
53.833	2.21199			67.272	2.24284
53.87	2.21199			67.32	2.24299
53.907	2.21199			67.366	2.24299
53.945	2.21199			67.413	2.24299
53.984	2.2123			67.46	2.24299
54.02	2.2123			67.505	2.24299
54.059	2.2123			67.554	2.24299
54.095	2.2123			67.6	2.24315
54.132	2.21246			67.647	2.24315
54.169	2.21246			67.692	2.24315
54.207	2.21246			67.738	2.24315
54.244	2.21246			67.786	2.24315
54.281	2.21261			67.834	2.2433
54.32	2.21261			67.881	2.2433
54.356	2.21261			67.927	2.2433
54.393	2.21261			67.975	2.2433
54.432	2.21261			68.019	2.2433
54.468	2.21277			68.068	2.2433
54.506	2.21277			68.113	2.24346
54.542	2.21277			68.16	2.24346
54.58	2.21277			68.208	2.24346
54.616	2.21277			68.253	2.24346
54.657	2.21292			68.301	2.24346
54.691	2.21292			68.347	2.24361
54.73	2.21292			68.392	2.24361
54.768	2.21292			68.441	2.24361
54.806	2.21308			68.485	2.24361
54.841	2.21308			68.535	2.24361
54.881	2.21308			68.581	2.24361
54.915	2.21308			68.626	2.24377
54.952	2.21308			68.673	2.24377
54.99	2.21323			68.719	2.24377
55.028	2.21323			68.769	2.24377
55.065	2.21323			68.813	2.24377
55.102	2.21323			68.859	2.24392
55.139	2.21323			68.908	2.24392
55.178	2.21339			68.954	2.24392
55.215	2.21339			69.001	2.24392
55.254	2.21339			69.049	2.24392
55.289	2.21339			69.095	2.24392
55.327	2.21354			69.142	2.24408
55.364	2.21354			69.188	2.24408
55.401	2.21354			69.233	2.24408
55.438	2.21354			69.282	2.24408
55.475	2.2137			69.327	2.24408
55.514	2.2137			69.376	2.24408
55.55	2.2137			69.422	2.24423
55.588	2.2137			69.468	2.24423
55.625	2.2137			69.515	2.24423
55.662	2.21385			69.56	2.24423
55.7	2.21385			69.609	2.24423
55.739	2.21385			69.654	2.24439
55.775	2.21385			69.701	2.24439
55.812	2.21385			69.747	2.24439
55.848	2.21401			69.794	2.24439
55.886	2.21401			69.843	2.24439
55.923	2.21401			69.887	2.24439
55.962	2.21401			69.936	2.24454
55.998	2.21401			69.983	2.24454
56.035	2.21416			70.03	2.24454
56.073	2.21416			70.076	2.24454
56.11	2.21416			70.123	2.24454
56.15	2.21416			70.167	2.2447
56.185	2.21432			70.216	2.2447
56.222	2.21432			70.263	2.2447
56.26	2.21432			70.308	2.2447
56.299	2.21432			70.356	2.2447
56.334	2.21432			70.403	2.2447
56.372	2.21447			70.45	2.24485
56.408	2.21447			70.497	2.24485
56.447	2.21447			70.544	2.24485
56.485	2.21447			70.59	2.24485
56.523	2.21463			70.638	2.24485
56.56	2.21463			70.684	2.24485
56.595	2.21463			70.73	2.24501
56.632	2.21463			70.777	2.24501
56.671	2.21463			70.825	2.24501
56.707	2.21478			70.87	2.24501
56.744	2.21478			70.918	2.24501
56.784	2.21478			70.962	2.24516
56.819	2.21478			71.011	2.24516
56.858	2.21478			71.058	2.24516
56.894	2.21494			71.102	2.24516
56.933	2.21494			71.151	2.24516
56.971	2.21494			71.198	2.24516
57.008	2.21494			71.242	2.24532
57.045	2.21494			71.29	2.24532
57.08	2.21509			71.335	2.24532
57.118	2.21509			71.384	2.24532
57.156	2.21509			71.432	2.24532
57.193	2.21509			71.475	2.24532
57.23	2.21525			71.522	2.24547
57.268	2.21525			71.572	2.24547
57.307	2.21525			71.616	2.24547
57.342	2.21525			71.664	2.24547
57.38	2.21525			71.711	2.24547
57.417	2.21525			71.757	2.24547
57.454	2.2154			71.803	2.24563
57.491	2.2154			71.852	2.24563
57.529	2.2154			71.896	2.24563
57.566	2.2154			71.943	2.24563
57.604	2.2154			71.991	2.24563
57.64	2.21556			72.036	2.24578
57.679	2.21556			72.083	2.24578
57.716	2.21556			72.13	2.24578
57.753	2.21556			72.177	2.24578
57.792	2.21556			72.224	2.24578
57.827	2.21556			72.273	2.24578
57.864	2.21571			72.316	2.24594
57.902	2.21571			72.366	2.24594
57.94	2.21571			72.409	2.24594
57.978	2.21571			72.457	2.24594
58.014	2.21571			72.505	2.24594
58.052	2.21587			72.55	2.24609
58.088	2.21587			72.597	2.24609
58.128	2.21587			72.646	2.24609
58.163	2.21587			72.693	2.24609
58.202	2.21587			72.737	2.24609
58.238	2.21602			72.786	2.24609
58.278	2.21602			72.831	2.24625
58.315	2.21602			72.877	2.24625
58.35	2.21602			72.925	2.24625
58.387	2.21602			72.97	2.24625
58.426	2.21618			73.019	2.24625
58.461	2.21618			73.065	2.2464
58.5	2.21618			73.112	2.2464
58.537	2.21618			73.16	2.2464
58.575	2.21633			73.204	2.2464
58.612	2.21633			73.251	2.2464
58.649	2.21633			73.297	2.2464
58.686	2.21633			73.346	2.2464
58.725	2.21633			73.391	2.24656
58.762	2.21649			73.439	2.24656
58.798	2.21649			73.487	2.24656
58.836	2.21649			73.534	2.24656
58.873	2.21649			73.58	2.24656
58.91	2.21649			73.626	2.24656
58.947	2.21664			73.671	2.24671
58.985	2.21664			73.72	2.24671
59.023	2.21664			73.765	2.24671
59.059	2.21664			73.811	2.24671
59.096	2.2168			73.859	2.24671
59.134	2.2168			73.908	2.24702
59.172	2.2168			73.951	2.24702
59.209	2.2168			73.998	2.24702
59.249	2.2168			74.047	2.24702
59.284	2.21695			74.094	2.24702
59.322	2.21695			74.138	2.24702
59.358	2.21695			74.185	2.24718
59.397	2.21695			74.231	2.24718
59.433	2.21695			74.28	2.24718
59.47	2.21726			74.326	2.24718
59.507	2.21726			74.375	2.24718
59.546	2.21726			74.419	2.24733
59.584	2.21726			74.465	2.24733
59.621	2.21726			74.513	2.24733
59.658	2.21742			74.561	2.24733
59.694	2.21742			74.606	2.24733
59.731	2.21742			74.654	2.24749
59.769	2.21742			74.702	2.24749
59.807	2.21757			74.747	2.24749
59.845	2.21757			74.795	2.24749
59.88	2.21757			74.839	2.24749
59.92	2.21757			74.889	2.24764
59.955	2.21757			74.934	2.24764
59.993	2.21773			74.983	2.24764
60.03	2.21773			75.028	2.24764
60.067	2.21773			75.072	2.24764
60.104	2.21773			75.119	2.24764
60.143	2.21773			75.166	2.2478
60.181	2.21788			75.215	2.2478
60.218	2.21788			75.261	2.2478
60.253	2.21788			75.31	2.2478
60.291	2.21788			75.354	2.2478
60.329	2.21804			75.402	2.24795
60.367	2.21804			75.447	2.24795
60.404	2.21804			75.495	2.24795
60.442	2.21804			75.541	2.24795
60.478	2.21804			75.587	2.24795
60.515	2.21819			75.634	2.24795
60.553	2.21819			75.682	2.24811
60.592	2.21819			75.727	2.24811
60.628	2.21819			75.775	2.24811
60.665	2.21819			75.821	2.24811
60.704	2.21835			75.867	2.24811
60.74	2.21835			75.913	2.24811
60.777	2.21835			75.962	2.24826
60.815	2.21835			76.008	2.24826
60.85	2.2185			76.057	2.24826
60.888	2.2185			76.102	2.24826
60.927	2.2185			76.149	2.24842
60.964	2.2185			76.196	2.24842
61.002	2.2185			76.24	2.24842
61.037	2.21866			76.287	2.24842
61.075	2.21866			76.334	2.24842
61.113	2.21866			76.381	2.24842
61.152	2.21866			76.427	2.24857
61.188	2.21866			76.474	2.24857
61.224	2.21881			76.523	2.24857
61.262	2.21881			76.57	2.24857
61.299	2.21881			76.614	2.24857
61.338	2.21881			76.661	2.24857
61.375	2.21897			76.71	2.24873
61.413	2.21897			76.755	2.24873
61.449	2.21897			76.802	2.24873
61.486	2.21897			76.851	2.24873
61.523	2.21897			76.894	2.24873
61.562	2.21912			76.943	2.24888
61.599	2.21912			76.989	2.24888
61.637	2.21912			77.035	2.24888
61.673	2.21912			77.084	2.24888
61.712	2.21912			77.129	2.24888
61.747	2.21928			77.178	2.24888
61.786	2.21928			77.224	2.24904
61.822	2.21928			77.27	2.24904
61.859	2.21928			77.316	2.24904
61.898	2.21943			77.364	2.24904
61.934	2.21943			77.409	2.24904
61.973	2.21943			77.455	2.24919
62.01	2.21943			77.504	2.24919
62.048	2.21943			77.549	2.24919
62.084	2.21943			77.597	2.24919
62.12	2.21959			77.645	2.24919
62.16	2.21959			77.691	2.24935
62.196	2.21959			77.735	2.24935
62.233	2.21959			77.783	2.24935
62.27	2.21974			77.832	2.24935
62.308	2.21974			77.878	2.24935
62.346	2.21974			77.923	2.2495
62.384	2.21974			77.971	2.2495
62.421	2.21974			78.017	2.2495
62.456	2.2199			78.064	2.2495
62.494	2.2199			78.112	2.2495
62.531	2.2199			78.159	2.2495
62.57	2.2199			78.204	2.24966
62.608	2.2199			78.251	2.24966
62.643	2.22005			78.298	2.24966
62.681	2.22005			78.344	2.24966
62.718	2.22005			78.389	2.24966
62.757	2.22005			78.439	2.24981
62.794	2.22021			78.483	2.24981
62.831	2.22021			78.531	2.24981
62.867	2.22021			78.576	2.24981
62.905	2.22021			78.623	2.24981
62.944	2.22021			78.671	2.24997
62.979	2.22036			78.716	2.24997
63.016	2.22036			78.766	2.24997
63.055	2.22036			78.81	2.24997
63.091	2.22036			78.856	2.24997
63.129	2.22052			78.903	2.24997
63.165	2.22052			78.953	2.25012
63.204	2.22052			78.997	2.25012
63.242	2.22052			79.046	2.25012
63.278	2.22052			79.09	2.25012
63.317	2.22067			79.138	2.25012
63.354	2.22067			79.184	2.25028
63.391	2.22067			79.231	2.25028
63.427	2.22067			79.277	2.25028
63.464	2.22067			79.325	2.25028
63.501	2.22083			79.371	2.25028
63.539	2.22083			79.42	2.25043
63.578	2.22083			79.466	2.25043
63.615	2.22083			79.513	2.25043
63.653	2.22083			79.558	2.25043
63.689	2.22098			79.604	2.25043
63.725	2.22098			79.651	2.25059
63.764	2.22098			79.7	2.25059
63.8	2.22098			79.745	2.25059
63.838	2.22098			79.792	2.25059
63.875	2.22114			79.841	2.25059
63.915	2.22114			79.886	2.25074
63.95	2.22114			79.931	2.25074
63.987	2.22114			79.978	2.25074
64.026	2.22114			80.026	2.25074
64.063	2.22129			80.072	2.25074
64.1	2.22129			80.117	2.25074
64.138	2.22129			80.167	2.2509
64.175	2.22129			80.212	2.2509
64.213	2.22129			80.258	2.2509
64.248	2.22129			80.308	2.2509
64.285	2.22145			80.352	2.2509
64.325	2.22145			80.399	2.25105
64.362	2.22145			80.447	2.25105
64.398	2.22145			80.494	2.25105
64.435	2.22145			80.538	2.25105
64.474	2.2216			80.585	2.25121
64.51	2.2216			80.634	2.25121
64.549	2.2216			80.681	2.25121
64.585	2.2216			80.725	2.25121
64.622	2.2216			80.774	2.25121
64.659	2.2216			80.821	2.25121
64.697	2.22176			80.868	2.25136
64.733	2.22176			80.915	2.25136
64.772	2.22176			80.958	2.25136
64.808	2.22176			81.006	2.25136
64.847	2.22176			81.054	2.25167
64.885	2.22207			81.1	2.25167
64.921	2.22207			81.145	2.25167
64.959	2.22207			81.195	2.25167
64.995	2.22207			81.239	2.25167
65.034	2.22207			81.287	2.25183
65.071	2.22222			81.336	2.25183
65.107	2.22222			81.379	2.25183
65.145	2.22222			81.429	2.25183
65.183	2.22222			81.473	2.25183
65.22	2.22222			81.521	2.25198
65.257	2.22238			81.569	2.25198
65.293	2.22238			81.613	2.25198
65.333	2.22238			81.662	2.25198
65.369	2.22238			81.707	2.25198
65.406	2.22238			81.755	2.25214
65.445	2.22253			81.802	2.25214
65.481	2.22253			81.848	2.25214
65.519	2.22253			81.893	2.25214
65.554	2.22253			81.942	2.25214
65.593	2.22253			81.986	2.25229
65.632	2.22269			82.035	2.25229
65.668	2.22269			82.08	2.25229
65.705	2.22269			82.129	2.25229
65.743	2.22269			82.175	2.25245
65.78	2.22269			82.22	2.25245
65.817	2.22284			82.267	2.25245
65.854	2.22284			82.313	2.25245
65.891	2.22284			82.36	2.25245
65.928	2.22284			82.409	2.2526
65.965	2.22284			82.453	2.2526
66.003	2.223			82.5	2.2526
66.042	2.223			82.55	2.2526
66.078	2.223			82.596	2.2526
66.115	2.223			82.644	2.2526
66.152	2.223			82.69	2.25276
66.191	2.22315			82.734	2.25276
66.228	2.22315			82.783	2.25276
66.264	2.22315			82.828	2.25276
66.301	2.22315			82.876	2.25291
66.341	2.22315			82.923	2.25291
66.376	2.22331			82.969	2.25291
66.414	2.22331			83.015	2.25291
66.45	2.22331			83.061	2.25291
66.488	2.22331			83.108	2.25307
66.527	2.22346			83.157	2.25307
66.563	2.22346			83.201	2.25307
66.6	2.22346			83.25	2.25307
66.638	2.22346			83.295	2.25307
66.675	2.22346			83.342	2.25322
66.711	2.22362			83.388	2.25322
66.751	2.22362			83.438	2.25322
66.787	2.22362			83.483	2.25322
66.825	2.22362			83.528	2.25338
66.863	2.22362			83.577	2.25338
66.901	2.22377			83.623	2.25338
66.937	2.22377			83.67	2.25338
66.973	2.22377			83.714	2.25338
67.012	2.22377			83.764	2.25353
67.05	2.22377			83.808	2.25353
67.085	2.22393			83.856	2.25353
67.123	2.22393			83.904	2.25353
67.16	2.22393			83.95	2.25353
67.198	2.22393			83.996	2.25369
67.236	2.22393			84.041	2.25369
67.272	2.22408			84.088	2.25369
67.31	2.22408			84.136	2.25369
67.348	2.22408			84.183	2.25384
67.386	2.22408			84.228	2.25384
67.423	2.22408			84.277	2.25384
67.46	2.22424			84.324	2.25384
67.498	2.22424			84.371	2.25384
67.535	2.22424			84.416	2.254
67.573	2.22424			84.463	2.254
67.608	2.22424			84.511	2.254
67.646	2.22439			84.559	2.254
67.683	2.22439			84.605	2.25415
67.72	2.22439			84.651	2.25415
67.759	2.22439			84.698	2.25415
67.795	2.22455			84.744	2.25415
67.832	2.22455			84.791	2.25415
67.871	2.22455			84.839	2.25431
67.907	2.22455			84.883	2.25431
67.944	2.22455			84.932	2.25431
67.984	2.2247			84.979	2.25431
68.021	2.2247			85.022	2.25446
68.056	2.2247			85.071	2.25446
68.095	2.2247			85.117	2.25446
68.133	2.2247			85.164	2.25446
68.168	2.22486			85.211	2.25446
68.207	2.22486			85.258	2.25462
68.245	2.22486			85.305	2.25462
68.28	2.22486			85.351	2.25462
68.317	2.22486			85.398	2.25462
68.356	2.22501			85.445	2.25477
68.392	2.22501			85.49	2.25477
68.431	2.22501			85.539	2.25477
68.469	2.22501			85.586	2.25477
68.504	2.22501			85.63	2.25493
68.542	2.22501			85.679	2.25493
68.58	2.22517			85.727	2.25493
68.617	2.22517			85.771	2.25493
68.655	2.22517			85.819	2.25508
68.691	2.22517			85.865	2.25508
68.73	2.22532			85.91	2.25508
68.765	2.22532			85.958	2.25508
68.802	2.22532			86.005	2.25508
68.841	2.22532			86.051	2.25524
68.878	2.22532			86.097	2.25524
68.915	2.22548			86.147	2.25524
68.952	2.22548			86.192	2.25524
68.989	2.22548			86.239	2.25539
69.027	2.22548			86.285	2.25539
69.064	2.22548			86.332	2.25539
69.101	2.22563			86.378	2.25539
69.14	2.22563			86.427	2.25555
69.178	2.22563			86.474	2.25555
69.213	2.22563			86.519	2.25555
69.251	2.22563			86.567	2.25555
69.289	2.22579			86.613	2.2557
69.326	2.22579			86.661	2.2557
69.362	2.22579			86.707	2.2557
69.4	2.22579			86.753	2.2557
69.438	2.22579			86.799	2.25586
69.475	2.22594			86.846	2.25586
69.513	2.22594			86.892	2.25586
69.549	2.22594			86.939	2.25586
69.588	2.22594			86.987	2.25586
69.626	2.22594			87.034	2.25601
69.661	2.2261			87.08	2.25601
69.701	2.2261			87.127	2.25601
69.737	2.2261			87.175	2.25617
69.775	2.2261			87.219	2.25617
69.811	2.2261			87.266	2.25617
69.85	2.22625			87.313	2.25617
69.885	2.22625			87.36	2.25617
69.922	2.22625			87.405	2.25648
69.962	2.22625			87.453	2.25648
69.997	2.22625			87.499	2.25648
70.034	2.22641			87.547	2.25648
70.073	2.22641			87.595	2.25663
70.109	2.22641			87.642	2.25663
70.148	2.22641			87.689	2.25663
70.184	2.22641			87.733	2.25663
70.223	2.22641			87.78	2.25679
70.258	2.22656			87.827	2.25679
70.297	2.22656			87.874	2.25679
70.334	2.22656			87.922	2.25679
70.371	2.22656			87.966	2.25694
70.41	2.22656			88.012	2.25694
70.445	2.22672			88.059	2.25694
70.483	2.22672			88.109	2.25694
70.521	2.22672			88.154	2.2571
70.559	2.22672			88.2	2.2571
70.596	2.22672			88.247	2.2571
70.633	2.22672			88.295	2.2571
70.669	2.22703			88.342	2.25725
70.706	2.22703			88.387	2.25725
70.745	2.22703			88.436	2.25725
70.782	2.22703			88.481	2.25741
70.819	2.22703			88.53	2.25741
70.855	2.22703			88.575	2.25741
70.895	2.22703			88.622	2.25741
70.931	2.22718			88.669	2.25741
70.968	2.22718			88.714	2.25757
71.006	2.22718			88.76	2.25757
71.042	2.22718			88.808	2.25757
71.079	2.22718			88.854	2.25757
71.118	2.22718			88.902	2.25772
71.155	2.22734			88.949	2.25772
71.193	2.22734			88.995	2.25772
71.23	2.22734			89.04	2.25787
71.269	2.22734			89.088	2.25787
71.305	2.22734			89.134	2.25787
71.342	2.22734			89.18	2.25787
71.379	2.22749			89.228	2.25803
71.417	2.22749			89.276	2.25803
71.455	2.22749			89.322	2.25803
71.493	2.22749			89.369	2.25803
71.53	2.22749			89.414	2.25818
71.567	2.22765			89.461	2.25818
71.604	2.22765			89.511	2.25818
71.641	2.22765			89.557	2.25818
71.679	2.22765			89.6	2.25834
71.714	2.22765			89.65	2.25834
71.752	2.2278			89.697	2.25834
71.791	2.2278			89.742	2.2585
71.829	2.2278			89.788	2.2585
71.866	2.2278			89.834	2.2585
71.901	2.2278			89.884	2.2585
71.938	2.2278			89.929	2.25865
71.976	2.22796			89.976	2.25865
72.014	2.22796			90.023	2.25865
72.05	2.22796			90.07	2.25865
72.088	2.22796			90.117	2.25881
72.127	2.22796			90.165	2.25881
72.162	2.22811			90.209	2.25881
72.202	2.22811			90.256	2.25881
72.237	2.22811			90.302	2.25896
72.276	2.22811			90.348	2.25896
72.311	2.22811			90.396	2.25896
72.349	2.22827			90.445	2.25912
72.388	2.22827			90.488	2.25912
72.424	2.22827			90.538	2.25912
72.461	2.22827			90.584	2.25912
72.501	2.22827			90.628	2.25927
72.538	2.22842			90.678	2.25927
72.575	2.22842			90.725	2.25927
72.613	2.22842			90.77	2.25943
72.648	2.22842			90.818	2.25943
72.687	2.22842			90.864	2.25943
72.723	2.22858			90.91	2.25943
72.762	2.22858			90.957	2.25958
72.797	2.22858			91.004	2.25958
72.835	2.22858			91.051	2.25958
72.874	2.22858			91.097	2.25974
72.91	2.22873			91.143	2.25974
72.946	2.22873			91.191	2.25974
72.986	2.22873			91.238	2.25974
73.022	2.22873			91.284	2.25989
73.059	2.22873			91.33	2.25989
73.095	2.22889			91.378	2.25989
73.133	2.22889			91.423	2.26005
73.171	2.22889			91.471	2.26005
73.207	2.22889			91.517	2.26005
73.245	2.22889			91.564	2.2602
73.282	2.22889			91.611	2.2602
73.322	2.22904			91.657	2.2602
73.358	2.22904			91.704	2.2602
73.395	2.22904			91.75	2.26036
73.432	2.22904			91.797	2.26036
73.469	2.22904			91.845	2.26036
73.509	2.2292			91.893	2.26051
73.546	2.2292			91.939	2.26051
73.583	2.2292			91.986	2.26051
73.618	2.2292			92.033	2.26051
73.656	2.2292			92.08	2.26067
73.693	2.22935			92.126	2.26067
73.73	2.22935			92.171	2.26067
73.768	2.22935			92.22	2.26082
73.805	2.22935			92.266	2.26082
73.845	2.22935			92.312	2.26082
73.881	2.22951			92.358	2.26082
73.918	2.22951			92.406	2.26098
73.956	2.22951			92.451	2.26098
73.993	2.22951			92.499	2.26098
74.03	2.22951			92.545	2.26129
74.067	2.22966			92.594	2.26129
74.105	2.22966			92.638	2.26129
74.141	2.22966			92.686	2.26144
74.18	2.22966			92.732	2.26144
74.216	2.22966			92.779	2.26144
74.253	2.22966			92.826	2.2616
74.291	2.22982			92.87	2.2616
74.329	2.22982			92.919	2.2616
74.367	2.22982			92.965	2.2616
74.402	2.22982			93.011	2.26175
74.442	2.22982			93.058	2.26175
74.477	2.22997			93.107	2.26175
74.514	2.22997			93.151	2.26191
74.551	2.22997			93.198	2.26191
[truncated: 6,208 more rows]

## Sheet: D
Al||LMO||TiO2					LMO||TiO2
cycle number	capacity(mAh)	efficiency(%)			cycle number	capacity(mAh)	efficiency(%)
1	432.658	98.378			1	421.129	91.3322
2	429.909	98.506			2	418.763	91.476
3	427.506	98.7237			3	416.435	91.7159
4	425.978	98.8735			4	414.3	91.7602
5	424.664	98.9792			5	412.612	91.8043
6	423.583	99.0645			6	411.162	91.7734
7	422.682	99.1216			7	410.165	91.8086
8	421.89	99.1669			8	408.919	91.7258
9	421.316	99.2159			9	408.269	91.8019
10	420.843	99.2477			10	407.686	91.932
11	420.227	99.2468			11	407.035	91.9853
12	419.926	99.2955			12	406.329	91.9431
13	419.406	99.3008			13	405.734	91.975
14	419.222	99.3547			14	405.402	91.987
15	419.23	99.3168			15	405.244	92.0169
16	418.796	99.3213			16	404.931	92.005
17	418.485	99.325			17	404.421	91.9841
18	418.214	99.3359			18	403.683	92.039
19	417.973	99.3408			19	403.37	91.9928
20	417.776	99.3466			20	403.091	91.993
21	417.548	99.3473			21	402.647	92.0263
22	417.351	99.349			22	402.283	92.0043
23	417.15	99.3477			23	401.68	92.0034
24	416.971	99.3504			24	401.379	92.0411
25	416.792	99.3524			25	400.908	92.046
26	416.15	99.3504			26	400.536	92.0645
27	416.351	99.3766			27	399.954	92.0685
28	416.15	99.3431			28	399.566	92.0778
29	415.731	99.3456			29	399.056	92.0894
30	415.416	99.3533			30	398.564	92.0986
31	415.734	99.3806			31	398.025	92.1106
32	415.554	99.3368			32	397.344	92.1153
33	415.239	99.3396			33	396.643	92.1238
34	414.955	99.3369			34	396.172	92.1271
35	414.766	99.3533			35	395.483	92.1282
36	414.696	99.3449			36	394.785	92.1391
37	414.561	99.3437			37	394.002	92.1572
38	414.39	99.3403			38	393.193	92.1682
39	414.202	99.3316			39	392.413	92.1685
40	414.023	99.3355			40	391.525	92.1838
41	413.636	99.3073			41	390.505	92.192
42	413.517	99.3482			42	389.487	92.2133
43	413.644	99.3193			43	388.627	92.2368
44	413.168	99.3237			44	387.92	92.2481
45	412.883	99.3284			45	386.811	92.2503
46	412.652	99.3213			46	385.631	92.2756
47	412.394	99.3225			47	384.544	92.2839
48	412.1	99.3249			48	383.35	92.294
49	411.829	99.3309			49	382.459	92.3432
50	411.724	99.336			50	381.149	92.3132
51	411.492	99.3125			51	379.81	92.3594
52	411.225	99.3194			52	378.474	92.3556
53	411.003	99.3118			53	377.17	92.37
54	410.657	99.3164			54	376.027	92.3766
55	410.355	99.3148			55	374.824	92.3686
56	410.057	99.307			56	373.511	92.3683
57	409.777	99.3128			57	372.197	92.3621
58	409.484	99.2997			58	370.913	92.3643
59	408.928	99.3102			59	369.578	92.3655
60	408.534	99.3045			60	368.337	92.3675
61	408.25	99.3112			61	367.058	92.3826
62	408.406	99.3263			62	365.838	92.398
63	407.786	99.2767			63	364.856	92.3656
64	407.129	99.3114			64	363.3	92.4012
65	407.307	99.3202			65	361.9	92.3847
66	406.878	99.2866			66	360.497	92.4238
67	406.305	99.2847			67	359.257	92.4494
68	405.849	99.2933			68	357.942	92.4595
69	405.464	99.2981			69	356.448	92.4468
70	405.017	99.2921			70	355.415	92.4847
71	404.628	99.2978			71	354.176	92.4847
72	404.177	99.2959			72	353.046	92.5309
73	403.761	99.3005			73	351.531	92.5314
74	403.341	99.2934			74	350.359	92.5595
75	402.768	99.272			75	348.917	92.5636
76	402.235	99.3119			76	347.748	92.6028
77	401.981	99.305			77	346.724	92.6438
78	401.605	99.3032			78	345.291	92.6219
79	401.22	99.2981			79	344.046	92.6612
80	400.853	99.2934			80	342.788	92.6813
81	400.358	99.2849			81	341.51	92.7053
82	399.842	99.2862			82	340.259	92.7249
83	399.37	99.2852			83	339.065	92.726
84	398.835	99.2963			84	337.55	92.7611
85	398.297	99.2727			85	336.369	92.7869
86	397.672	99.2823			86	335.026	92.8018
87	396.985	99.2919			87	333.72	92.8364
88	396.447	99.2768			88	332.428	92.8627
89	395.738	99.2799			89	331.17	92.8666
90	395.047	99.2918			90	329.958	92.9093
91	394.425	99.2851			91	328.688	92.9209
92	393.765	99.2929			92	327.545	92.9421
93	393.301	99.2994			93	326.36	92.9736
94	392.622	99.2851			94	324.875	92.9735
95	391.957	99.2994			95	323.317	93.0154
96	391.397	99.2886			96	322.135	93.0787
97	390.653	99.2915			97	321.741	93.1102
98	390.101	99.305			98	315.612	92.5493
99	389.413	99.2861			99	308.414	93.0459
100	388.529	99.2855			100	305.419	93.2658
101	389.641	100.894			101	304.305	93.1938
102	390.416	98.5071			102	310.683	94.09
103	389.095	98.8856			103	314.847	93.4292
104	387.851	99.0623			104	314.042	93.2887
105	386.71	99.1495			105	312.977	93.2828
106	385.725	99.192			106	311.83	93.3017
107	384.731	99.2147			107	310.678	93.3156
108	383.808	99.2409			108	309.467	93.3371
109	382.898	99.2571			109	308.295	93.3533
110	382.001	99.2633			110	307.067	93.3699
111	381.148	99.2695			111	305.851	93.3611
112	380.255	99.2814			112	304.576	93.3904
113	379.467	99.2868			113	303.361	93.4098
114	378.74	99.3002			114	302.042	93.4311
115	378.18	99.2946			115	300.746	93.4345
116	377.357	99.2978			116	299.239	93.4148
117	376.692	99.2952			117	298.027	93.5426
118	375.677	99.2887			118	297.3	93.4627
119	374.802	99.2998			119	295.82	93.4737
120	373.808	99.2992			120	294.266	93.5039
121	372.916	99.3091			121	293.038	93.5345
122	372.075	99.3097			122	291.908	93.5547
123	371.209	99.3105			123	290.705	93.5738
124	370.395	99.3218			124	289.562	93.5938
125	369.524	99.312			125	288.394	93.6009
126	368.596	99.3161			126	287.234	93.6223
127	367.708	99.324			127	286.088	93.6432
128	366.885	99.3189			128	285.043	93.6674
129	365.971	99.329			129	283.819	93.655
130	365.192	99.3311			130	282.745	93.6842
131	364.338	99.3248			131	281.551	93.6818
132	363.437	99.3292			132	280.327	93.7095
133	362.593	99.3359			133	279.645	93.7786
134	361.939	99.3453			134	279.098	93.7348
135	361.275	99.3287			135	277.861	93.7371
136	360.442	99.3367			136	276.68	93.7677
137	359.514	99.3254			137	275.871	93.7791
138	358.648	99.3298			138	274.707	93.7929
139	357.693	99.3401			139	273.35	93.8037
140	357.033	99.339			140	272.302	93.8146
141	356.21	99.3301			141	271.035	93.8305
142	354.941	99.3167			142	269.945	93.8875
143	353.702	99.3327			143	269.049	93.8482
144	352.625	99.3369			144	267.954	93.8851
145	351.728	99.3474			145	266.404	93.8982
146	350.779	99.3506			146	265.857	93.8923
147	349.838	99.3525			147	264.397	93.8961
148	349.282	99.3701			148	262.745	93.9581
149	348.31	99.3422			149	262.167	93.9151
150	347.277	99.3553			150	260.746	93.9708
151	346.245	99.3548			151	259.587	93.9646
152	345.417	99.3656			152	258.405	93.9605
153	344.454	99.3689			153	257.563	94.0112
154	343.57	99.3635			154	256.36	93.9888
155	342.515	99.3578			155	255.152	94.0199
156	341.456	99.3672			156	254.177	94.0375
157	340.401	99.3715			157	253.051	94.0451
158	339.425	99.3774			158	251.994	94.0517
159	338.48	99.3808			159	250.779	94.0713
160	337.548	99.383			160	249.824	94.0787
161	336.69	99.3865			161	248.386	94.0908
162	335.679	99.3821			162	247.527	94.087
163	334.821	99.3908			163	246.097	94.0806
164	333.854	99.3878			164	244.364	94.1173
165	332.874	99.3886			165	243.076	94.1565
166	331.872	99.392			166	242.066	94.1728
167	330.883	99.4112			167	240.978	94.1875
168	330.428	99.4141			168	239.998	94.1998
169	329.955	99.4055			169	238.984	94.2101
170	328.874	99.3693			170	237.811	94.2149
171	327.605	99.3999			171	236.823	94.2437
172	326.7	99.4035			172	235.838	94.2451
173	325.689	99.3872			173	234.678	94.2587
174	324.508	99.4037			174	233.754	94.2796
175	323.435	99.3964			175	232.654	94.2917
176	322.529	99.4081			176	231.704	94.3044
177	321.488	99.4114			177	230.6	94.3018
178	320.556	99.4099			178	229.701	94.3156
179	319.593	99.4163			179	228.657	94.3225
180	318.521	99.4114			180	227.561	94.3252
181	317.563	99.4193			181	226.607	94.3395
182	316.516	99.4253			182	225.652	94.3421
183	315.593	99.4168			183	224.647	94.3507
184	314.538	99.426			184	223.615	94.3636
185	313.519	99.4284			185	222.558	94.3694
186	313.063	99.4607			186	221.668	94.3754
187	312.604	99.4349			187	220.684	94.3844
188	311.483	99.4107			188	219.862	94.389
189	310.332	99.4183			189	218.848	94.3976
190	309.26	99.4317			190	217.799	94.4107
191	308.324	99.4187			191	216.818	94.4218
192	306.944	99.447			192	215.834	94.4297
193	306.656	99.4496			193	214.914	94.4374
194	305.47	99.4332			194	213.921	94.4467
195	304.433	99.4299			195	212.975	94.4506
196	303.329	99.4319			196	212.055	94.4601
197	302.415	99.4533			197	211.08	94.465
198	301.597	99.443			198	210.22	94.4764
199	300.458	99.4409			199	209.248	94.4759
200	299.5	99.4449			200	208.34	94.4842
